# Supplementary material for: Three novel bird strike likelihood modelling techniques: The case of Brisbane Airport, Australia
Source: PLoS One. 2022 Dec 8;17(12):e0277794. doi: 10.1371/journal.pone.0277794 (PMC9731475; doi:10.1371/journal.pone.0277794)
Supplement: S1 Data — (ZIP) [file pone.0277794.s001.zip]

Archive with 6 entries (6 files):
- ObservationsProximity_Kestrel.csv
- BNM_Egret.csv
- BNM_Ibis.csv
- BNM_Kestrel.csv
- ObservationsProximity_Egret.csv
- ObservationsProximity_Ibis.csv
