# Supplementary material for: Three novel bird strike likelihood modelling techniques: The case of Brisbane Airport, Australia
Source: PLoS One. 2022 Dec 8;17(12):e0277794. doi: 10.1371/journal.pone.0277794 (PMC9731475; doi:10.1371/journal.pone.0277794)
Supplement: S1 Data — (ZIP) [file pone.0277794.s001.zip › ObservationsProximity_Kestrel.csv]

Kestrel, Nankeen																				1	1					1	2					1	5					1	8					1	10
Date	DayNumber	SolarDayNumber	Strike	DayofYearSin	DayofYearCos	Prev5DaysRain	Rain	Temperature	AirfieldHarassments	Species	ProximityCount	DayProximityNormalised	ProximityLikelihood	SolarDayProximityLikelihood	SolarDayProximityNormalisedLikelihood	AllCount	AllHarassed	AllObserved	AllHarassments	1_Proximity	1_Count	1_Harassed	1_Observed	1_SpeciesHarassments	1_Harassments	2_Proximity	2_Count	2_Harassed	2_Observed	2_SpeciesHarassments	2_Harassments	5_Proximity	5_Count	5_Harassed	5_Observed	5_SpeciesHarassments	5_Harassments	8_Proximity	8_Count	8_Harassed	8_Observed	8_SpeciesHarassments	8_Harassments	10_Proximity	10_Count	10_Harassed	10_Observed	10_SpeciesHarassments	10_Harassments
1/05/2017	1	181	0	0.02581844	-0.999666649	0	0	20.95	0	Kestrel, Nankeen	0	0	10.35537463	8.482814244	1.203387852	0	0	0	0	1	0	0	0	0	0	2	0	0	0	0	0	5	0	0	0	0	0	8	0	0	0	0	0	10	0	0	0	0	0
2/05/2017	2	182	0	0.008606997	-0.999962959	0	0	21.6	0	Kestrel, Nankeen	0	0	10.38553414	8.484053898	1.203501901	0	0	0	0	1	0	0	0	0	0	2	0	0	0	0	0	5	0	0	0	0	0	8	0	0	0	0	0	10	0	0	0	0	0
3/05/2017	3	183	0	-0.008606997	-0.999962959	0	0	22.8	2	Kestrel, Nankeen	4.5	0.603217158	10.41223077	8.484053898	1.203501901	6	2	8	2	1	0	1	1	1	5	2	6	1	7	1	1	5	0	0	0	0	0	8	0	0	0	0	0	10	0	0	0	0	0
4/05/2017	4	184	0	-0.02581844	-0.999666649	0	0	20.3	2	Kestrel, Nankeen	2.325	0.311662198	10.43543272	8.482814244	1.203387852	3	2	5	3	1	0	1	1	1	4	2	1	1	2	1	2	5	1	0	1	0	1	8	1	0	1	0	0	10	0	0	0	0	0
5/05/2017	5	185	0	-0.043022233	-0.999074115	0	0	19.95	4	Kestrel, Nankeen	4	0.536193029	10.45511231	8.480331293	1.203159226	0	4	4	4	1	0	4	4	4	6	2	0	0	0	0	3	5	0	0	0	0	0	8	0	0	0	0	0	10	0	0	0	0	0
6/05/2017	6	186	0	-0.060213277	-0.998185534	0.2	0.2	19.8	0	Kestrel, Nankeen	0	0	10.47124603	8.47659775	1.202814962	0	0	0	0	1	0	0	0	0	2	2	0	0	0	0	0	5	0	0	0	0	0	8	0	0	0	0	0	10	0	0	0	0	0
7/05/2017	7	187	0	-0.077386479	-0.99700117	0.2	0	21.4	1	Kestrel, Nankeen	1	0.134048257	10.48381457	8.471602659	1.202353463	0	1	1	1	1	0	1	1	1	1	2	0	0	0	0	2	5	0	0	0	0	1	8	0	0	0	0	0	10	0	0	0	0	0
8/05/2017	8	188	1	-0.09453675	-0.995521372	0.4	0.2	18.4	1	Kestrel, Nankeen	1	0.134048257	10.49280288	8.465331379	1.201772583	0	1	1	1	1	0	1	1	1	4	2	0	0	0	0	1	5	0	0	0	0	0	8	0	0	0	0	0	10	0	0	0	0	0
9/05/2017	9	189	0	-0.111659007	-0.99374658	5.6	5.2	19.95	2	Kestrel, Nankeen	3.2	0.428954424	10.49820018	8.457765561	1.20106962	1	3	4	3	1	0	3	3	2	5	2	0	0	0	0	1	5	1	0	1	0	2	8	0	0	0	0	0	10	0	0	0	0	0
10/05/2017	10	190	0	-0.128748177	-0.99167732	7.4	1.8	17.85	0	Kestrel, Nankeen	0.9	0.120643432	10.5	8.448883118	1.200241293	3	0	3	2	1	0	0	0	0	0	2	1	0	1	0	1	5	2	0	2	0	1	8	0	0	0	0	0	10	0	0	0	0	2
11/05/2017	11	191	0	-0.145799197	-0.989314204	9.8	2.6	19.5	2	Kestrel, Nankeen	3	0.402144772	10.49820018	8.438658189	1.199283733	0	3	3	2	1	0	3	3	2	12	2	0	0	0	0	0	5	0	0	0	0	0	8	0	0	0	0	1	10	0	0	0	0	3
12/05/2017	12	192	0	-0.162807013	-0.986657933	9.8	0	19.25	2	Kestrel, Nankeen	2	0.268096515	10.49280288	8.427061102	1.198192452	0	2	2	2	1	0	2	2	2	7	2	0	0	0	0	1	5	0	0	0	0	0	8	0	0	0	0	0	10	0	0	0	0	0
13/05/2017	13	193	0	-0.179766586	-0.983709294	9.6	0	19.8	1	Kestrel, Nankeen	2.5	0.335120643	10.48381457	8.414058334	1.196962327	1	2	3	1	1	0	2	2	1	8	2	1	0	1	0	1	5	0	0	0	0	0	8	0	0	0	0	0	10	0	0	0	0	0
14/05/2017	14	194	0	-0.19667289	-0.98046916	6.6	2.2	19.5	1	Kestrel, Nankeen	2	0.268096515	10.47124603	8.399612472	1.195587564	1	1	2	1	1	1	1	2	1	2	2	0	0	0	0	0	5	0	0	0	0	0	8	0	0	0	0	0	10	0	0	0	0	0
15/05/2017	15	195	0	-0.213520915	-0.976938493	5.8	1	21.25	2	Kestrel, Nankeen	3.9	0.522788204	10.45511231	8.383682171	1.194061676	5	2	7	4	1	1	1	2	2	7	2	2	1	3	0	1	5	2	0	2	0	0	8	0	0	0	0	0	10	0	0	0	0	0
16/05/2017	16	196	0	-0.23030567	-0.973118337	3.2	0	19.15	1	Kestrel, Nankeen	0.9	0.120643432	10.43543272	8.366222122	1.192377441	2	1	3	3	1	0	0	0	0	4	2	0	1	1	1	1	5	2	0	2	0	0	8	0	0	0	0	0	10	0	0	0	0	0
17/05/2017	17	197	0	-0.24702218	-0.969009826	3.2	0	18.9	4	Kestrel, Nankeen	7.4	0.991957105	10.41223077	8.347183022	1.190526874	7	4	11	6	1	3	2	5	4	9	2	2	2	4	0	1	5	2	0	2	0	1	8	0	0	0	0	0	10	0	0	0	0	0
18/05/2017	18	198	0	-0.263665493	-0.964614176	3.2	0	19.7	5	Kestrel, Nankeen	9.2	1.233243968	10.38553414	8.326511553	1.18850118	3	7	10	6	1	2	7	9	5	13	2	0	0	0	0	0	5	1	0	1	0	0	8	0	0	0	0	0	10	0	0	0	0	0
19/05/2017	19	199	0	-0.280230675	-0.95993269	19.8	18.8	18.95	0	Kestrel, Nankeen	0	0	10.35537463	8.304150376	1.186290718	0	0	0	0	1	0	0	0	0	9	2	0	0	0	0	0	5	0	0	0	0	4	8	0	0	0	0	0	10	0	0	0	0	0
20/05/2017	20	200	0	-0.296712819	-0.954966755	20.8	2	20.75	2	Kestrel, Nankeen	2	0.268096515	10.32178806	8.280038135	1.183884956	0	2	2	2	1	0	2	2	2	4	2	0	0	0	0	2	5	0	0	0	0	0	8	0	0	0	0	0	10	0	0	0	0	1
21/05/2017	21	201	0	-0.313107041	-0.949717843	21	0.2	20.95	0	Kestrel, Nankeen	1.4	0.18766756	10.28481425	8.254109488	1.181272428	3	0	3	2	1	1	0	1	0	2	2	0	0	0	0	0	5	2	0	2	0	0	8	0	0	0	0	0	10	0	0	0	0	0
22/05/2017	22	202	0	-0.329408482	-0.944187509	21.2	0.2	21.1	1	Kestrel, Nankeen	1.2	0.160857909	10.2444969	8.226295158	1.178440684	1	1	2	1	1	1	0	1	0	0	2	0	0	0	0	0	5	0	1	1	1	1	8	0	0	0	0	1	10	0	0	0	0	0
23/05/2017	23	203	0	-0.345612313	-0.938377392	21.2	0	21.15	1	Kestrel, Nankeen	1.9	0.254691689	10.20088354	8.196522014	1.17537625	3	1	4	3	1	0	1	1	1	2	2	1	0	1	0	0	5	2	0	2	0	0	8	0	0	0	0	1	10	0	0	0	0	0
24/05/2017	24	204	0	-0.361713731	-0.932289213	2.4	0	21.75	1	Kestrel, Nankeen	9	1.206434316	10.1540254	8.164713193	1.172064575	10	1	11	1	1	6	1	7	1	1	2	4	0	4	0	0	5	0	0	0	0	0	8	0	0	0	0	0	10	0	0	0	0	0
25/05/2017	25	205	0	-0.377707965	-0.925924777	0.4	0	19.3	6	Kestrel, Nankeen	8.9	1.193029491	10.10397734	8.130788258	1.168489997	6	6	12	8	1	2	5	7	5	11	2	2	1	3	1	3	5	2	0	2	0	0	8	0	0	0	0	1	10	0	0	0	0	0
26/05/2017	26	206	0	-0.393590277	-0.91928597	0.2	0	19.9	2	Kestrel, Nankeen	5.9	0.790884718	10.0507977	8.094663407	1.164635695	7	2	9	4	1	2	2	4	2	5	2	3	0	3	0	0	5	2	0	2	0	0	8	0	0	0	0	0	10	0	0	0	0	0
27/05/2017	27	207	0	-0.409355959	-0.912374758	0	0	19.05	1	Kestrel, Nankeen	4.7	0.63002681	9.994548267	8.056251741	1.160483657	4	2	6	2	1	2	2	4	1	8	2	1	0	1	0	0	5	1	0	1	0	0	8	0	0	0	0	0	10	0	0	0	0	1
28/05/2017	28	208	0	-0.42500034	-0.90519319	0	0	19.55	0	Kestrel, Nankeen	1	0.134048257	9.935294061	8.015463595	1.156014654	2	0	2	0	1	0	0	0	0	5	2	2	0	2	0	0	5	0	0	0	0	0	8	0	0	0	0	0	10	0	0	0	0	0
29/05/2017	29	209	0	-0.440518784	-0.897743394	0	0	19.95	1	Kestrel, Nankeen	1	0.134048257	9.873103274	7.97220694	1.151208217	0	1	1	1	1	0	1	1	1	1	2	0	0	0	0	0	5	0	0	0	0	0	8	0	0	0	0	0	10	0	0	0	0	0
30/05/2017	30	210	0	-0.455906694	-0.890027576	0	0	19.05	3	Kestrel, Nankeen	4.4	0.589812332	9.808047117	7.926387874	1.146042633	2	4	6	5	1	0	4	4	3	6	2	0	0	0	0	0	5	2	0	2	0	0	8	0	0	0	0	0	10	0	0	0	0	0
31/05/2017	31	211	0	-0.471159508	-0.882048025	0	0	16.8	0	Kestrel, Nankeen	1.4	0.18766756	9.740199686	7.877911195	1.140494958	3	0	3	2	1	1	0	1	0	1	2	0	0	0	0	0	5	2	0	2	0	0	8	0	0	0	0	0	10	0	0	0	0	0
1/06/2017	32	212	0	-0.486272707	-0.873807104	0	0	16.05	3	Kestrel, Nankeen	1.7	0.227882038	9.669637819	7.826681081	1.134541039	0	3	3	3	1	0	1	1	2	5	2	0	1	1	0	3	5	0	1	1	1	2	8	0	0	0	0	0	10	0	0	0	0	0
2/06/2017	33	213	0	-0.501241813	-0.865307254	0	0	17	3	Kestrel, Nankeen	5.5	0.737265416	9.596440959	7.772601871	1.128155571	2	4	6	3	1	1	4	5	3	9	2	1	0	1	0	0	5	0	0	0	0	2	8	0	0	0	0	0	10	0	0	0	0	0
3/06/2017	34	214	0	-0.516062391	-0.856550996	0	0	17.1	0	Kestrel, Nankeen	0.7	0.09383378	9.520690997	7.715578974	1.121312181	2	0	2	1	1	0	0	0	0	2	2	1	0	1	0	0	5	1	0	1	0	0	8	0	0	0	0	0	10	0	0	0	0	0
4/06/2017	35	215	0	-0.530730048	-0.847540923	0	0	17.8	2	Kestrel, Nankeen	2.7	0.361930295	9.442472123	7.655519886	1.113983537	2	2	4	3	1	0	2	2	2	3	2	1	0	1	0	1	5	1	0	1	0	0	8	0	0	0	0	0	10	0	0	0	0	1
5/06/2017	36	216	0	-0.545240439	-0.838279705	0	0	17.05	1	Kestrel, Nankeen	3.4	0.455764075	9.361870674	7.592335348	1.10614151	6	1	7	3	1	1	0	1	1	16	2	3	1	4	0	0	5	2	0	2	0	0	8	0	0	0	0	0	10	0	0	0	0	0
6/06/2017	37	217	0	-0.559589262	-0.828770087	0	0	16.7	1	Kestrel, Nankeen	3.125	0.418900804	9.278974968	7.525940629	1.097757371	3	2	5	1	1	0	2	2	1	1	2	2	0	2	0	0	5	0	0	0	0	1	8	1	0	1	0	0	10	0	0	0	0	0
7/06/2017	38	218	0	-0.573772268	-0.819014887	0	0	14.95	1	Kestrel, Nankeen	1	0.134048257	9.193875151	7.456256944	1.088802046	0	1	1	1	1	0	1	1	1	4	2	0	0	0	0	1	5	0	0	0	0	0	8	0	0	0	0	0	10	0	0	0	0	0
8/06/2017	39	219	0	-0.587785252	-0.809016994	0	0	15.6	1	Kestrel, Nankeen	1.5	0.201072386	9.106663027	7.383212998	1.079246429	2	1	3	1	1	0	0	0	1	3	2	2	1	3	0	0	5	0	0	0	0	0	8	0	0	0	0	0	10	0	0	0	0	0
9/06/2017	40	220	0	-0.601624063	-0.798779373	0	0	17.05	1	Kestrel, Nankeen	1.5	0.201072386	9.017431903	7.306746659	1.069061756	1	1	2	1	1	0	1	1	1	6	2	1	0	1	0	0	5	0	0	0	0	0	8	0	0	0	0	0	10	0	0	0	0	0
10/06/2017	41	221	0	-0.6152846	-0.788305056	0.2	0.2	19.05	2	Kestrel, Nankeen	3.5	0.469168901	8.926276413	7.226806739	1.058220052	2	2	4	2	1	1	2	3	2	7	2	1	0	1	0	0	5	0	0	0	0	0	8	0	0	0	0	0	10	0	0	0	0	0
11/06/2017	42	222	0	-0.628762815	-0.777597147	22.8	22.6	18.2	4	Kestrel, Nankeen	5	0.670241287	8.83329236	7.143354864	1.046694649	0	5	5	4	1	0	5	5	4	17	2	0	0	0	0	6	5	0	0	0	0	0	8	0	0	0	0	0	10	0	0	0	0	2
12/06/2017	43	223	0	-0.642054713	-0.766658819	39.6	16.8	18.15	0	Kestrel, Nankeen	2.8	0.375335121	8.738576546	7.056367429	1.034460776	5	0	5	1	1	2	0	2	0	4	2	1	0	1	0	0	5	1	0	1	0	0	8	0	0	0	0	0	10	1	0	1	0	0
13/06/2017	44	224	0	-0.655156357	-0.755493314	43	3.4	16.6	0	Kestrel, Nankeen	0	0	8.642226606	6.965837577	1.021496232	0	0	0	0	1	0	0	0	0	7	2	0	0	0	0	4	5	0	0	0	0	0	8	0	0	0	0	0	10	0	0	0	0	0
14/06/2017	45	225	0	-0.668063864	-0.74410394	62.2	19.2	18.05	0	Kestrel, Nankeen	0	0	8.544340844	6.871777204	1.007782114	0	0	0	0	1	0	0	0	0	6	2	0	0	0	0	0	5	0	0	0	0	0	8	0	0	0	0	0	10	0	0	0	0	0
15/06/2017	46	226	1	-0.680773409	-0.732494072	87.8	25.8	18.85	1	Kestrel, Nankeen	1.625	0.217828418	8.445018065	6.774218909	0.993303623	2	1	3	1	1	0	1	1	1	7	2	1	0	1	0	2	5	0	0	0	0	0	8	1	0	1	0	0	10	0	0	0	0	0
16/06/2017	47	227	0	-0.693281227	-0.72066715	65.2	0	19.45	0	Kestrel, Nankeen	0	0	8.344357412	6.673217863	0.978050909	0	0	0	0	1	0	0	0	0	3	2	0	0	0	0	1	5	0	0	0	0	0	8	0	0	0	0	0	10	0	0	0	0	0
17/06/2017	48	228	0	-0.70558361	-0.708626678	49.4	1	20.85	0	Kestrel, Nankeen	0.5	0.067024129	8.242458206	6.568853542	0.962019943	1	0	1	0	1	0	0	0	0	7	2	1	0	1	0	0	5	0	0	0	0	0	8	0	0	0	0	0	10	0	0	0	0	0
18/06/2017	49	229	0	-0.717676914	-0.696376226	46	0	18.75	0	Kestrel, Nankeen	1.75	0.23458445	8.139419783	6.461231239	0.945213408	4	0	4	0	1	1	0	1	0	3	2	1	0	1	0	1	5	0	0	0	0	0	8	2	0	2	0	0	10	0	0	0	0	0
19/06/2017	50	230	0	-0.729557554	-0.683919422	26.8	0	19.05	2	Kestrel, Nankeen	2.5	0.335120643	8.035341336	6.350483325	0.927641551	1	2	3	2	1	0	2	2	2	20	2	1	0	1	0	1	5	0	0	0	0	0	8	0	0	0	0	0	10	0	0	0	0	0
20/06/2017	51	231	0	-0.741222011	-0.671259958	1	0	18.4	0	Kestrel, Nankeen	0	0	7.930321764	6.23677017	0.909322983	0	0	0	0	1	0	0	0	0	8	2	0	0	0	0	13	5	0	0	0	0	0	8	0	0	0	0	0	10	0	0	0	0	0
21/06/2017	52	232	0	-0.752666828	-0.658401585	1.2	0.2	17.8	0	Kestrel, Nankeen	0	0	7.824459513	6.120280658	0.890285376	0	0	0	0	1	0	0	0	0	3	2	0	0	0	0	9	5	0	0	0	0	0	8	0	0	0	0	0	10	0	0	0	0	0
22/06/2017	53	233	0	-0.763888613	-0.645348113	0.2	0	18.2	0	Kestrel, Nankeen	0	0	7.717852435	6.001232262	0.870566012	0	0	0	0	1	0	0	0	0	5	2	0	0	0	0	4	5	0	0	0	0	0	8	0	0	0	0	0	10	0	0	0	0	0
23/06/2017	54	234	0	-0.774884041	-0.632103411	0.2	0	17	0	Kestrel, Nankeen	0	0	7.610597636	5.879870597	0.850212143	0	0	0	0	1	0	0	0	0	6	2	0	0	0	0	1	5	0	0	0	0	0	8	0	0	0	0	0	10	0	0	0	0	0
24/06/2017	55	235	0	-0.785649855	-0.618671403	0.2	0	17.45	0	Kestrel, Nankeen	0.5	0.067024129	7.50279134	5.756468431	0.829281121	1	0	1	0	1	0	0	0	0	3	2	1	0	1	0	0	5	0	0	0	0	0	8	0	0	0	0	0	10	0	0	0	0	0
25/06/2017	56	236	0	-0.796182864	-0.60505607	0.2	0	17.6	0	Kestrel, Nankeen	1	0.134048257	7.394528748	5.631324112	0.807840253	2	0	2	0	1	0	0	0	0	14	2	2	0	2	0	0	5	0	0	0	0	1	8	0	0	0	0	0	10	0	0	0	0	0
26/06/2017	57	237	0	-0.806479946	-0.591261445	0	0	18.65	0	Kestrel, Nankeen	0	0	7.285903912	5.504759421	0.785966352	0	0	0	0	1	0	0	0	0	3	2	0	0	0	0	0	5	0	0	0	0	1	8	0	0	0	0	0	10	0	0	0	0	0
27/06/2017	58	238	0	-0.816538051	-0.577291617	0	0	17.25	0	Kestrel, Nankeen	0	0	7.177009608	5.377116836	0.76374498	0	0	0	0	1	0	0	0	0	4	2	0	0	0	0	0	5	0	0	0	0	0	8	0	0	0	0	0	10	0	0	0	0	0
28/06/2017	59	239	0	-0.826354199	-0.563150724	0	0	18.65	0	Kestrel, Nankeen	0	0	7.067937213	5.248756263	0.741269361	0	0	0	0	1	0	0	0	0	4	2	0	0	0	0	0	5	0	0	0	0	0	8	0	0	0	0	0	10	0	0	0	0	0
29/06/2017	60	240	0	-0.835925479	-0.548842958	0	0	19.15	1	Kestrel, Nankeen	1	0.134048257	6.958776598	5.120051271	0.718638997	0	1	1	1	1	0	1	1	1	14	2	0	0	0	0	0	5	0	0	0	0	0	8	0	0	0	0	0	10	0	0	0	0	0
30/06/2017	61	241	0	-0.845249057	-0.534372558	5.6	5.6	19.3	0	Kestrel, Nankeen	1	0.134048257	6.849616027	4.991384907	0.695958013	1	0	1	0	1	1	0	1	0	7	2	0	0	0	0	1	5	0	0	0	0	0	8	0	0	0	0	0	10	0	0	0	0	0
1/07/2017	62	242	0	-0.85432217	-0.519743812	5.6	0	15.2	0	Kestrel, Nankeen	0	0	6.740542063	4.863145195	0.673333285	0	0	0	0	1	0	0	0	0	8	2	0	0	0	0	1	5	0	0	0	0	0	8	0	0	0	0	0	10	0	0	0	0	0
2/07/2017	63	243	0	-0.863142128	-0.504961055	5.6	0	14.6	0	Kestrel, Nankeen	0	0	6.631639497	4.735720412	0.650872415	0	0	0	0	1	0	0	0	0	3	2	0	0	0	0	0	5	0	0	0	0	0	8	0	0	0	0	0	10	0	0	0	0	1
3/07/2017	64	244	0	-0.871706319	-0.490028666	5.6	0	22.3	0	Kestrel, Nankeen	0	0	6.522991292	4.609494276	0.62868164	0	0	0	0	1	0	0	0	0	1	2	0	0	0	0	0	5	0	0	0	0	0	8	0	0	0	0	0	10	0	0	0	0	0
4/07/2017	65	245	0	-0.880012204	-0.474951072	5.8	0.2	13.9	1	Kestrel, Nankeen	2	0.268096515	6.414678558	4.484841165	0.606863759	0	2	2	1	1	0	2	2	1	4	2	0	0	0	0	1	5	0	0	0	0	0	8	0	0	0	0	0	10	0	0	0	0	0
5/07/2017	66	246	0	-0.888057323	-0.459732739	0.2	0	17.85	0	Kestrel, Nankeen	0	0	6.306780559	4.362121494	0.585516149	0	0	0	0	1	0	0	0	0	2	2	0	0	0	0	0	5	0	0	0	0	0	8	0	0	0	0	0	10	0	0	0	0	0
6/07/2017	67	247	0	-0.895839291	-0.444378178	0.8	0.6	17.9	1	Kestrel, Nankeen	2.7	0.361930295	6.199374781	4.241677382	0.564728985	3	1	4	2	1	1	1	2	1	4	2	1	0	1	0	0	5	1	0	1	0	0	8	0	0	0	0	0	10	0	0	0	0	0
7/07/2017	68	248	0	-0.903355802	-0.428891938	13.4	12.6	14.15	0	Kestrel, Nankeen	0	0	6.092537054	4.123828708	0.544583689	0	0	0	0	1	0	0	0	0	4	2	0	0	0	0	5	5	0	0	0	0	0	8	0	0	0	0	0	10	0	0	0	0	0
8/07/2017	69	249	0	-0.91060463	-0.413278608	17.4	4	15.3	0	Kestrel, Nankeen	0.2	0.026809651	5.986341786	4.008869672	0.52515171	1	0	1	1	1	0	0	0	0	9	2	0	0	0	0	2	5	1	0	1	0	2	8	0	0	0	0	0	10	0	0	0	0	0
9/07/2017	70	250	0	-0.917583626	-0.397542814	17.2	0	14.15	1	Kestrel, Nankeen	2	0.268096515	5.880862314	3.897065913	0.506493622	1	1	2	1	1	1	1	2	1	10	2	0	0	0	0	3	5	0	0	0	0	1	8	0	0	0	0	0	10	0	0	0	0	0
10/07/2017	71	251	0	-0.924290722	-0.38168922	17.2	0	16.65	3	Kestrel, Nankeen	4	0.536193029	5.776171422	3.788652262	0.488658599	1	3	4	3	1	1	3	4	3	7	2	0	0	0	0	4	5	0	0	0	0	0	8	0	0	0	0	0	10	0	0	0	0	1
11/07/2017	72	252	0	-0.930723931	-0.365722523	17.4	0.8	18.15	0	Kestrel, Nankeen	1	0.134048257	5.67234209	3.683831153	0.47168423	1	0	1	0	1	1	0	1	0	1	2	0	0	0	0	2	5	0	0	0	0	1	8	0	0	0	0	0	10	0	0	0	0	0
12/07/2017	73	253	0	-0.936881346	-0.349647455	4.8	0	16	0	Kestrel, Nankeen	0	0	5.569448518	3.582771695	0.455596669	0	0	0	0	1	0	0	0	0	6	2	0	0	0	0	2	5	0	0	0	0	0	8	0	0	0	0	0	10	0	0	0	0	0
13/07/2017	74	254	0	-0.942761143	-0.333468779	0.8	0	15.8	0	Kestrel, Nankeen	0.5	0.067024129	5.467567517	3.485609407	0.440411078	1	0	1	0	1	0	0	0	0	1	2	1	0	1	0	1	5	0	0	0	0	0	8	0	0	0	0	0	10	0	0	0	0	0
14/07/2017	75	255	0	-0.94836158	-0.317191289	0.8	0	16	0	Kestrel, Nankeen	0.5	0.067024129	5.366780347	3.392446573	0.426132315	1	0	1	0	1	0	0	0	0	3	2	1	0	1	0	1	5	0	0	0	0	0	8	0	0	0	0	0	10	0	0	0	0	0
15/07/2017	76	256	0	-0.953680997	-0.300819808	0.8	0	18	0	Kestrel, Nankeen	0.7	0.09383378	5.26717509	3.30335318	0.412755816	2	0	2	1	1	0	0	0	0	5	2	1	0	1	0	1	5	1	0	1	0	0	8	0	0	0	0	0	10	0	0	0	0	0
16/07/2017	77	257	0	-0.958717817	-0.284359187	2.6	2.6	19	3	Kestrel, Nankeen	1.6	0.214477212	5.168849667	3.218368392	0.400268618	1	3	4	4	1	0	1	1	1	9	2	0	0	0	0	0	5	1	2	3	2	2	8	0	0	0	0	0	10	0	0	0	0	0
17/07/2017	78	258	0	-0.963470549	-0.267814305	2.6	0	11.8	0	Kestrel, Nankeen	0	0	5.071915585	3.137502504	0.388650465	0	0	0	0	1	0	0	0	0	2	2	0	0	0	0	2	5	0	0	0	0	0	8	0	0	0	0	0	10	0	0	0	0	0
18/07/2017	79	259	0	-0.967937783	-0.251190064	2.6	0	20.25	1	Kestrel, Nankeen	1.5	0.201072386	4.976502491	3.06073935	0.37787495	1	1	2	1	1	0	1	1	1	5	2	1	0	1	0	2	5	0	0	0	0	1	8	0	0	0	0	0	10	0	0	0	0	0
19/07/2017	80	260	0	-0.972118197	-0.23449139	6.2	3.6	16.7	0	Kestrel, Nankeen	0	0	4.882763569	2.988039138	0.367910649	0	0	0	0	1	0	0	0	0	5	2	0	0	0	0	1	5	0	0	0	0	0	8	0	0	0	0	0	10	0	0	0	0	0
20/07/2017	81	261	0	-0.976010551	-0.21772323	6.2	0	15.05	0	Kestrel, Nankeen	0.5	0.067024129	4.790881796	2.91934174	0.358722218	1	0	1	0	1	0	0	0	0	4	2	1	0	1	0	2	5	0	0	0	0	0	8	0	0	0	0	0	10	0	0	0	0	6
21/07/2017	82	262	0	-0.979613692	-0.200890555	3.6	0	21.6	0	Kestrel, Nankeen	0	0	4.701076951	2.854570495	0.350271412	0	0	0	0	1	0	0	0	0	3	2	0	0	0	0	0	5	0	0	0	0	1	8	0	0	0	0	0	10	0	0	0	0	0
22/07/2017	83	263	0	-0.982926552	-0.183998352	3.6	0	14.65	0	Kestrel, Nankeen	0	0	4.613613225	2.793636654	0.342518022	0	0	0	0	1	0	0	0	0	1	2	0	0	0	0	1	5	0	0	0	0	0	8	0	0	0	0	0	10	0	0	0	0	0
23/07/2017	84	264	0	-0.98594815	-0.167051626	3.6	0	15.7	0	Kestrel, Nankeen	0	0	4.528807114	2.736444652	0.335420712	0	0	0	0	1	0	0	0	0	3	2	0	0	0	0	0	5	0	0	0	0	0	8	0	0	0	0	0	10	0	0	0	0	0
24/07/2017	85	265	0	-0.98867759	-0.150055398	0	0	15.6	0	Kestrel, Nankeen	0	0	4.44703518	2.682898471	0.328937739	0	0	0	0	1	0	0	0	0	2	2	0	0	0	0	0	5	0	0	0	0	0	8	0	0	0	0	0	10	0	0	0	0	0
25/07/2017	86	266	0	-0.991114064	-0.133014707	0	0	15.85	0	Kestrel, Nankeen	0	0	4.368741059	2.632909397	0.32302758	0	0	0	0	1	0	0	0	0	1	2	0	0	0	0	0	5	0	0	0	0	0	8	0	0	0	0	0	10	0	0	0	0	0
26/07/2017	87	267	0	-0.993256849	-0.1159346	0	0	16.75	0	Kestrel, Nankeen	0.2	0.026809651	4.294440972	2.58640549	0.317649444	1	0	1	1	1	0	0	0	0	2	2	0	0	0	0	0	5	1	0	1	0	0	8	0	0	0	0	0	10	0	0	0	0	0
27/07/2017	88	268	0	-0.995105311	-0.098820139	0	0	16.5	2	Kestrel, Nankeen	2	0.268096515	4.224726823	2.54334305	0.312763707	0	2	2	2	1	0	2	2	2	11	2	0	0	0	0	1	5	0	0	0	0	0	8	0	0	0	0	0	10	0	0	0	0	0
28/07/2017	89	269	0	-0.996658902	-0.081676395	0	0	18.05	2	Kestrel, Nankeen	2	0.268096515	4.160265851	2.503720163	0.308332269	0	2	2	2	1	0	2	2	2	6	2	0	0	0	0	4	5	0	0	0	0	0	8	0	0	0	0	0	10	0	0	0	0	0
29/07/2017	90	270	0	-0.997917161	-0.064508449	0	0	17.5	0	Kestrel, Nankeen	0	0	4.101795735	2.467592174	0.304318893	0	0	0	0	1	0	0	0	0	7	2	0	0	0	0	1	5	0	0	0	0	3	8	0	0	0	0	0	10	0	0	0	0	0
30/07/2017	91	271	0	-0.998879716	-0.047321388	0	0	15.95	0	Kestrel, Nankeen	0	0	4.050114064	2.4350884	0.300689583	0	0	0	0	1	0	0	0	0	4	2	0	0	0	0	1	5	0	0	0	0	0	8	0	0	0	0	0	10	0	0	0	0	0
31/07/2017	92	272	0	-0.999546281	-0.030120305	0.2	0.2	18.3	0	Kestrel, Nankeen	0	0	4.006061199	2.406428834	0.297413155	0	0	0	0	1	0	0	0	0	4	2	0	0	0	0	0	5	0	0	0	0	1	8	0	0	0	0	0	10	0	0	0	0	0
1/08/2017	93	273	0	-0.999916659	-0.012910296	0.2	0	16.5	0	Kestrel, Nankeen	0.2	0.026809651	3.970495764	2.38193877	0.294462238	1	0	1	1	1	0	0	0	0	3	2	0	0	0	0	0	5	1	0	1	0	0	8	0	0	0	0	0	10	0	0	0	0	0
2/08/2017	94	274	0	-0.99999074	0.004303538	0.2	0	15.95	0	Kestrel, Nankeen	0	0	3.944262422	2.362058504	0.291815108	0	0	0	0	1	0	0	0	0	6	2	0	0	0	0	0	5	0	0	0	0	0	8	0	0	0	0	0	10	0	0	0	0	0
3/08/2017	95	275	0	-0.999768502	0.021516097	0.2	0	16.75	0	Kestrel, Nankeen	0.5	0.067024129	3.928152036	2.347344561	0.289458985	1	0	1	0	1	0	0	0	0	2	2	1	0	1	0	0	5	0	0	0	0	0	8	0	0	0	0	0	10	0	0	0	0	0
4/08/2017	96	276	0	-0.999250011	0.038722281	0.2	0	18.25	0	Kestrel, Nankeen	2	0.268096515	3.922854986	2.338458499	0.287395632	2	0	2	0	1	2	0	2	0	3	2	0	0	0	0	6	5	0	0	0	0	0	8	0	0	0	0	0	10	0	0	0	0	0
5/08/2017	97	277	0	-0.998435421	0.05591699	0	0	16.05	1	Kestrel, Nankeen	1.4	0.18766756	3.928909101	2.336139503	0.28565021	2	1	3	3	1	0	1	1	1	10	2	0	0	0	0	2	5	2	0	2	0	2	8	0	0	0	0	0	10	0	0	0	0	0
6/08/2017	98	278	0	-0.997324973	0.07309513	0	0	17.15	1	Kestrel, Nankeen	2	0.268096515	3.946644433	2.341157872	0.284284192	1	1	2	1	1	1	1	2	1	18	2	0	0	0	0	0	5	0	0	0	0	1	8	0	0	0	0	0	10	0	0	0	0	0
7/08/2017	99	279	1	-0.995918996	0.09025161	1.6	1.6	19.85	0	Kestrel, Nankeen	0	0	3.976127822	2.354248312	0.283412343	0	0	0	0	1	0	0	0	0	4	2	0	0	0	0	1	5	0	0	0	0	2	8	0	0	0	0	0	10	0	0	0	0	1
8/08/2017	100	280	0	-0.994217907	0.107381347	1.6	0	16.45	0	Kestrel, Nankeen	0	0	4.017110842	2.37602459	0.283222267	0	0	0	0	1	0	0	0	0	1	2	0	0	0	0	1	5	0	0	0	0	1	8	0	0	0	0	0	10	0	0	0	0	0
9/08/2017	101	281	0	-0.992222209	0.124479264	1.6	0	16.6	0	Kestrel, Nankeen	0	0	4.068985137	2.40688043	0.283992516	0	0	0	0	1	0	0	0	0	1	2	0	0	0	0	0	5	0	0	0	0	1	8	0	0	0	0	0	10	0	0	0	0	0
10/08/2017	102	282	0	-0.989932495	0.141540295	1.6	0	15.95	0	Kestrel, Nankeen	0	0	4.130749391	2.446885062	0.286102361	0	0	0	0	1	0	0	0	0	3	2	0	0	0	0	0	5	0	0	0	0	0	8	0	0	0	0	0	10	0	0	0	0	0
11/08/2017	103	283	0	-0.987349442	0.158559385	1.6	0	17.45	0	Kestrel, Nankeen	0	0	4.200991957	2.495684995	0.290023711	0	0	0	0	1	0	0	0	0	6	2	0	0	0	0	1	5	0	0	0	0	0	8	0	0	0	0	0	10	0	0	0	0	0
12/08/2017	104	284	0	-0.984473817	0.17553149	0.4	0.4	19.7	0	Kestrel, Nankeen	0.5	0.067024129	4.277892722	2.552425611	0.29628514	1	0	1	0	1	0	0	0	0	10	2	1	0	1	0	0	5	0	0	0	0	0	8	0	0	0	0	0	10	0	0	0	0	0
13/08/2017	105	285	0	-0.98130647	0.192451582	0.4	0	19.35	2	Kestrel, Nankeen	1.5	0.201072386	4.359246844	2.615706471	0.30540088	1	2	3	2	1	0	0	0	0	8	2	1	2	3	2	4	5	0	0	0	0	1	8	0	0	0	0	0	10	0	0	0	0	0
14/08/2017	106	286	0	-0.977848342	0.209314646	0.4	0	19.7	0	Kestrel, Nankeen	3.5	0.469168901	4.442511755	2.683582292	0.317765236	4	0	4	0	1	3	0	3	0	6	2	1	0	1	0	0	5	0	0	0	0	2	8	0	0	0	0	0	10	0	0	0	0	0
15/08/2017	107	287	0	-0.974100455	0.226115686	0.6	0.2	19.35	0	Kestrel, Nankeen	1	0.134048257	4.524877288	2.753617344	0.333524278	1	0	1	0	1	1	0	1	0	5	2	0	0	0	0	1	5	0	0	0	0	1	8	0	0	0	0	0	10	0	0	0	0	0
16/08/2017	108	288	0	-0.970063922	0.242849722	0.6	0	19.5	0	Kestrel, Nankeen	1.2	0.160857909	4.603357076	2.82299492	0.352449391	2	0	2	1	1	1	0	1	0	7	2	0	0	0	0	4	5	1	0	1	0	2	8	0	0	0	0	0	10	0	0	0	0	3
17/08/2017	109	289	0	-0.965739938	0.259511797	0.2	0	23.4	0	Kestrel, Nankeen	2.9	0.388739946	4.674897626	2.88867626	0.373846482	5	0	5	2	1	2	0	2	0	6	2	1	0	1	0	4	5	2	0	2	0	1	8	0	0	0	0	0	10	0	0	0	0	0
18/08/2017	110	290	0	-0.961129784	0.276096973	0.2	0	19.75	0	Kestrel, Nankeen	1.125	0.15080429	4.736499844	2.947596166	0.39653559	2	0	2	0	1	1	0	1	0	3	2	0	0	0	0	1	5	0	0	0	0	0	8	1	0	1	0	0	10	0	0	0	0	0
19/08/2017	111	291	0	-0.956234827	0.292600336	0.2	0	16.15	1	Kestrel, Nankeen	1	0.134048257	4.785346465	2.996876578	0.41892509	0	1	1	1	1	0	1	1	1	3	2	0	0	0	0	0	5	0	0	0	0	1	8	0	0	0	0	0	10	0	0	0	0	0
20/08/2017	112	292	0	-0.951056516	0.309016994	0	0	15.55	1	Kestrel, Nankeen	2	0.268096515	4.818927915	3.034035882	0.439183554	0	2	2	1	1	0	2	2	1	11	2	0	0	0	0	0	5	0	0	0	0	0	8	0	0	0	0	0	10	0	0	0	0	0
21/08/2017	113	293	0	-0.945596387	0.325342085	0	0	15.3	0	Kestrel, Nankeen	1.2	0.160857909	4.835158816	3.057171237	0.455485816	2	0	2	1	1	1	0	1	0	10	2	0	0	0	0	2	5	1	0	1	0	0	8	0	0	0	0	0	10	0	0	0	0	0
22/08/2017	114	294	0	-0.939856058	0.341570769	0.8	0.8	18.75	0	Kestrel, Nankeen	2.7	0.361930295	4.832477571	3.065094092	0.466286381	4	0	4	1	1	2	0	2	0	12	2	1	0	1	0	0	5	1	0	1	0	0	8	0	0	0	0	0	10	0	0	0	0	1
23/08/2017	115	295	0	-0.933837229	0.357698239	0.8	0	20.25	0	Kestrel, Nankeen	1.2	0.160857909	4.809922369	3.057404703	0.470561518	2	0	2	1	1	1	0	1	0	8	2	0	0	0	0	2	5	1	0	1	0	1	8	0	0	0	0	0	10	0	0	0	0	0
24/08/2017	116	296	0	-0.927541684	0.373719715	0.8	0	20	1	Kestrel, Nankeen	3.7	0.495978552	4.767178384	3.034499127	0.467966004	4	1	5	2	1	2	1	3	1	7	2	1	0	1	0	3	5	1	0	1	0	1	8	0	0	0	0	0	10	0	0	0	0	3
25/08/2017	117	297	0	-0.920971288	0.38963045	4.2	3.4	17.3	0	Kestrel, Nankeen	1	0.134048257	4.704592864	2.997510385	0.458870818	1	0	1	0	1	1	0	1	0	4	2	0	0	0	0	1	5	0	0	0	0	0	8	0	0	0	0	0	10	0	0	0	0	1
26/08/2017	118	298	0	-0.914127988	0.405425728	4.2	0	18.2	6	Kestrel, Nankeen	11	1.474530831	4.623156984	2.948193152	0.444277675	2	9	11	6	1	2	9	11	6	12	2	0	0	0	0	1	5	0	0	0	0	0	8	0	0	0	0	0	10	0	0	0	0	1
27/08/2017	119	299	0	-0.907013813	0.421100871	3.4	0	17.05	0	Kestrel, Nankeen	0	0	4.524455661	2.888767181	0.425635598	0	0	0	0	1	0	0	0	0	2	2	0	0	0	0	0	5	0	0	0	0	0	8	0	0	0	0	0	10	0	0	0	0	0
28/08/2017	120	300	0	-0.89963087	0.436651232	3.4	0	15.25	0	Kestrel, Nankeen	1	0.134048257	4.410588692	2.82173805	0.404605014	1	0	1	0	1	1	0	1	0	4	2	0	0	0	0	2	5	0	0	0	0	0	8	0	0	0	0	0	10	0	0	0	0	0
29/08/2017	121	301	0	-0.891981346	0.452072204	3.4	0	15.5	1	Kestrel, Nankeen	2.125	0.284852547	4.284068516	2.749714392	0.382821044	2	1	3	1	1	1	1	2	1	11	2	0	0	0	0	3	5	0	0	0	0	1	8	1	0	1	0	0	10	0	0	0	0	0
30/08/2017	122	302	0	-0.88406751	0.467359217	0	0	18.55	1	Kestrel, Nankeen	1.4	0.18766756	4.147701319	2.675238952	0.36169994	1	2	3	2	1	1	0	1	0	8	2	0	0	0	0	2	5	0	2	2	1	1	8	0	0	0	0	0	10	0	0	0	0	0
31/08/2017	123	303	0	-0.875891705	0.482507742	0	0	16.55	0	Kestrel, Nankeen	0.4	0.053619303	4.004459101	2.600646944	0.342315488	2	0	2	2	1	0	0	0	0	9	2	0	0	0	0	1	5	2	0	2	0	0	8	0	0	0	0	0	10	0	0	0	0	0
1/09/2017	124	304	0	-0.867456355	0.497513289	0	0	17.9	0	Kestrel, Nankeen	1	0.134048257	3.857350562	2.527960339	0.325352079	1	0	1	0	1	1	0	1	0	8	2	0	0	0	0	0	5	0	0	0	0	0	8	0	0	0	0	0	10	0	0	0	0	0
2/09/2017	125	305	0	-0.858763958	0.512371412	0	0	18.75	0	Kestrel, Nankeen	0	0	3.709298313	2.458821556	0.311124147	0	0	0	0	1	0	0	0	0	13	2	0	0	0	0	3	5	0	0	0	0	1	8	0	0	0	0	0	10	0	0	0	0	1
3/09/2017	126	306	0	-0.849817092	0.527077709	0	0	20	0	Kestrel, Nankeen	0.5	0.067024129	3.563029022	2.394465398	0.299641274	1	0	1	0	1	0	0	0	0	4	2	1	0	1	0	0	5	0	0	0	0	0	8	0	0	0	0	0	10	0	0	0	0	0
4/09/2017	127	307	0	-0.840618406	0.541627821	0	0	21.4	1	Kestrel, Nankeen	2.6	0.348525469	3.420981726	2.335724471	0.290695375	4	1	5	4	1	1	1	2	1	4	2	0	0	0	0	0	5	3	0	3	0	1	8	0	0	0	0	0	10	0	0	0	0	0
5/09/2017	128	308	0	-0.831170626	0.556017437	0	0	20.45	0	Kestrel, Nankeen	0	0	3.285237963	2.283060955	0.283949408	0	0	0	0	1	0	0	0	0	2	2	0	0	0	0	0	5	0	0	0	0	0	8	0	0	0	0	0	10	0	0	0	0	0
6/09/2017	129	309	0	-0.821476553	0.570242293	0	0	17.6	0	Kestrel, Nankeen	0	0	3.15747556	2.236616612	0.279013432	0	0	0	0	1	0	0	0	0	2	2	0	0	0	0	0	5	0	0	0	0	0	8	0	0	0	0	0	10	0	0	0	0	0
7/09/2017	130	310	0	-0.811539059	0.584298174	0	0	19.6	0	Kestrel, Nankeen	1.2	0.160857909	3.038946247	2.196272963	0.275500965	2	0	2	1	1	1	0	1	0	4	2	0	0	0	0	2	5	1	0	1	0	0	8	0	0	0	0	1	10	0	0	0	0	0
8/09/2017	131	311	0	-0.801361088	0.598180914	0	0	18.3	1	Kestrel, Nankeen	2.125	0.284852547	2.930475668	2.161714561	0.273064508	3	1	4	1	1	1	0	1	0	5	2	1	1	2	1	1	5	0	0	0	0	1	8	1	0	1	0	0	10	0	0	0	0	0
9/09/2017	132	312	0	-0.790945657	0.611886401	0	0	18.15	0	Kestrel, Nankeen	0	0	2.832483132	2.132489719	0.271413076	0	0	0	0	1	0	0	0	0	3	2	0	0	0	0	2	5	0	0	0	0	0	8	0	0	0	0	0	10	0	0	0	0	1
10/09/2017	133	313	0	-0.780295851	0.625410573	0	0	17.75	0	Kestrel, Nankeen	0.4	0.053619303	2.745017506	2.108064742	0.270316373	2	0	2	2	1	0	0	0	0	8	2	0	0	0	0	3	5	2	0	2	0	0	8	0	0	0	0	0	10	0	0	0	0	1
11/09/2017	134	314	0	-0.769414827	0.638749422	0	0	19.15	0	Kestrel, Nankeen	0.5	0.067024129	2.667805132	2.087869331	0.269600502	1	0	1	0	1	0	0	0	0	8	2	1	0	1	0	3	5	0	0	0	0	1	8	0	0	0	0	0	10	0	0	0	0	0
12/09/2017	135	315	0	-0.758305808	0.651898996	0	0	20.65	0	Kestrel, Nankeen	1.7	0.227882038	2.600305491	2.07133224	0.269139354	3	0	3	1	1	1	0	1	0	6	2	1	0	1	0	1	5	1	0	1	0	0	8	0	0	0	0	0	10	0	0	0	0	0
13/09/2017	136	316	0	-0.746972088	0.664855398	0	0	20.95	0	Kestrel, Nankeen	0	0	2.541770503	2.057907334	0.268844661	0	0	0	0	1	0	0	0	0	0	2	0	0	0	0	0	5	0	0	0	0	2	8	0	0	0	0	0	10	0	0	0	0	0
14/09/2017	137	317	1	-0.735417023	0.677614789	0	0	20.7	0	Kestrel, Nankeen	0	0	2.491303783	2.047090982	0.268656545	0	0	0	0	1	0	0	0	0	1	2	0	0	0	0	0	5	0	0	0	0	0	8	0	0	0	0	0	10	0	0	0	0	0
15/09/2017	138	318	0	-0.723644038	0.690173388	0	0	16.6	0	Kestrel, Nankeen	0.125	0.016756032	2.447916817	2.038432119	0.268535513	1	0	1	0	1	0	0	0	0	14	2	0	0	0	0	3	5	0	0	0	0	1	8	1	0	1	0	0	10	0	0	0	0	0
16/09/2017	139	319	0	-0.711656622	0.702527474	0	0	18.3	0	Kestrel, Nankeen	0	0	2.410579706	2.03153651	0.268456153	0	0	0	0	1	0	0	0	0	7	2	0	0	0	0	4	5	0	0	0	0	4	8	0	0	0	0	1	10	0	0	0	0	0
17/09/2017	140	320	0	-0.699458327	0.714673386	0	0	18.95	0	Kestrel, Nankeen	0	0	2.378264928	2.026066702	0.268402471	0	0	0	0	1	0	0	0	0	9	2	0	0	0	0	1	5	0	0	0	0	0	8	0	0	0	0	1	10	0	0	0	0	0
18/09/2017	141	321	0	-0.687052767	0.726607525	0	0	18.8	0	Kestrel, Nankeen	1.1	0.147453083	2.349983242	2.021739021	0.268364587	2	0	2	0	1	1	0	1	0	5	2	0	0	0	0	1	5	0	0	0	0	0	8	0	0	0	0	0	10	1	0	1	0	0
19/09/2017	142	322	0	-0.674443619	0.738326354	0	0	20.3	0	Kestrel, Nankeen	0	0	2.324811517	2.018318751	0.268336496	0	0	0	0	1	0	0	0	0	1	2	0	0	0	0	2	5	0	0	0	0	0	8	0	0	0	0	0	10	0	0	0	0	0
20/09/2017	143	323	0	-0.661634618	0.749826401	0	0	21.05	0	Kestrel, Nankeen	0	0	2.301912753	2.015614364	0.268314587	0	0	0	0	1	0	0	0	0	7	2	0	0	0	0	0	5	0	0	0	0	0	8	0	0	0	0	0	10	0	0	0	0	0
21/09/2017	144	324	0	-0.648629561	0.761104259	0	0	20.4	0	Kestrel, Nankeen	0	0	2.280548982	2.013471486	0.268296708	0	0	0	0	1	0	0	0	0	1	2	0	0	0	0	1	5	0	0	0	0	0	8	0	0	0	0	0	10	0	0	0	0	0
22/09/2017	145	325	0	-0.635432301	0.772156584	0	0	23.15	0	Kestrel, Nankeen	0.125	0.016756032	2.260087931	2.011767022	0.268281572	1	0	1	0	1	0	0	0	0	7	2	0	0	0	0	1	5	0	0	0	0	0	8	1	0	1	0	0	10	0	0	0	0	0
23/09/2017	146	326	0	-0.622046748	0.782980104	3	3	22	0	Kestrel, Nankeen	0	0	2.240004519	2.010403745	0.268268408	0	0	0	0	1	0	0	0	0	3	2	0	0	0	0	0	5	0	0	0	0	0	8	0	0	0	0	0	10	0	0	0	0	0
24/09/2017	147	327	0	-0.60847687	0.793571609	3	0	22.35	0	Kestrel, Nankeen	0	0	2.219878234	2.009305482	0.268256739	0	0	0	0	1	0	0	0	0	2	2	0	0	0	0	4	5	0	0	0	0	0	8	0	0	0	0	0	10	0	0	0	0	0
25/09/2017	148	328	0	-0.594726687	0.803927962	3	0	24.2	0	Kestrel, Nankeen	0	0	2.199387431	2.008412978	0.268246267	0	0	0	0	1	0	0	0	0	3	2	0	0	0	0	2	5	0	0	0	0	0	8	0	0	0	0	0	10	0	0	0	0	0
26/09/2017	149	329	0	-0.580800273	0.814046094	3	0	24.45	0	Kestrel, Nankeen	0	0	2.178301464	2.007680397	0.26823679	0	0	0	0	1	0	0	0	0	7	2	0	0	0	0	3	5	0	0	0	0	0	8	0	0	0	0	0	10	0	0	0	0	0
27/09/2017	150	330	0	-0.566701756	0.823923006	3	0	21.6	0	Kestrel, Nankeen	0	0	2.156471442	2.007072453	0.268228169	0	0	0	0	1	0	0	0	0	5	2	0	0	0	0	3	5	0	0	0	0	0	8	0	0	0	0	0	10	0	0	0	0	0
28/09/2017	151	331	0	-0.552435313	0.833555772	0	0	24.85	0	Kestrel, Nankeen	0.2	0.026809651	2.133820266	2.006562074	0.2682203	1	0	1	1	1	0	0	0	0	4	2	0	0	0	0	1	5	1	0	1	0	0	8	0	0	0	0	0	10	0	0	0	0	0
29/09/2017	152	332	0	-0.538005172	0.842941537	0	0	27.55	0	Kestrel, Nankeen	0	0	2.110332437	2.006128536	0.2682131	0	0	0	0	1	0	0	0	0	14	2	0	0	0	0	0	5	0	0	0	0	2	8	0	0	0	0	0	10	0	0	0	0	2
30/09/2017	153	333	0	-0.523415607	0.852077521	0	0	26.3	0	Kestrel, Nankeen	0	0	2.086044028	2.005755991	0.268206503	0	0	0	0	1	0	0	0	0	0	2	0	0	0	0	2	5	0	0	0	0	0	8	0	0	0	0	0	10	0	0	0	0	4
1/10/2017	154	334	0	-0.508670944	0.860961016	0	0	21.8	0	Kestrel, Nankeen	0	0	2.061033074	2.005432316	0.268200451	0	0	0	0	1	0	0	0	0	3	2	0	0	0	0	2	5	0	0	0	0	0	8	0	0	0	0	0	10	0	0	0	0	0
2/10/2017	155	335	0	-0.49377555	0.869589389	4	4	19	0	Kestrel, Nankeen	0	0	2.035410567	2.005148222	0.268194893	0	0	0	0	1	0	0	0	0	3	2	0	0	0	0	1	5	0	0	0	0	0	8	0	0	0	0	0	10	0	0	0	0	0
3/10/2017	156	336	0	-0.47873384	0.877960085	31.8	27.8	21.75	1	Kestrel, Nankeen	1.425	0.191018767	2.00931216	2.00489657	0.268189788	3	1	4	2	1	0	1	1	1	8	2	0	0	0	0	2	5	1	0	1	0	0	8	1	0	1	0	0	10	1	0	1	0	0
4/10/2017	157	337	0	-0.463550271	0.886070622	39	7.2	23.75	0	Kestrel, Nankeen	2	0.268096515	1.98289064	2.00467185	0.268185094	2	0	2	0	1	2	0	2	0	4	2	0	0	0	0	0	5	0	0	0	0	0	8	0	0	0	0	0	10	0	0	0	0	0
5/10/2017	158	338	0	-0.448229342	0.893918597	39	0	24.55	0	Kestrel, Nankeen	0	0	1.956309195	2.00446978	0.268180778	0	0	0	0	1	0	0	0	0	3	2	0	0	0	0	2	5	0	0	0	0	0	8	0	0	0	0	0	10	0	0	0	0	1
6/10/2017	159	339	0	-0.432775593	0.901501684	39	0	25.1	0	Kestrel, Nankeen	0	0	1.929735477	2.004287013	0.268176807	0	0	0	0	1	0	0	0	0	9	2	0	0	0	0	1	5	0	0	0	0	0	8	0	0	0	0	0	10	0	0	0	0	1
7/10/2017	160	340	0	-0.417193603	0.908817637	41	6	22.2	0	Kestrel, Nankeen	1	0.134048257	1.903336446	2.004120906	0.268173154	1	0	1	0	1	1	0	1	0	5	2	0	0	0	0	3	5	0	0	0	0	0	8	0	0	0	0	0	10	0	0	0	0	0
8/10/2017	161	341	0	-0.401487989	0.915864288	13.2	0	23.25	0	Kestrel, Nankeen	0	0	1.877273969	2.003969355	0.268169793	0	0	0	0	1	0	0	0	0	3	2	0	0	0	0	1	5	0	0	0	0	0	8	0	0	0	0	0	10	0	0	0	0	2
9/10/2017	162	342	0	-0.385663406	0.922639549	6	0	24.75	0	Kestrel, Nankeen	1.5	0.201072386	1.85170116	2.003830665	0.2681667	2	0	2	0	1	1	0	1	0	1	2	1	0	1	0	0	5	0	0	0	0	1	8	0	0	0	0	0	10	0	0	0	0	1
10/10/2017	163	343	0	-0.369724543	0.929141411	6	0	27.25	0	Kestrel, Nankeen	0	0	1.82675941	2.003703455	0.268163855	0	0	0	0	1	0	0	0	0	3	2	0	0	0	0	2	5	0	0	0	0	2	8	0	0	0	0	0	10	0	0	0	0	0
11/10/2017	164	344	0	-0.353676122	0.935367949	6	0	25.55	0	Kestrel, Nankeen	0	0	1.802576082	2.00358659	0.268161239	0	0	0	0	1	0	0	0	0	1	2	0	0	0	0	1	5	0	0	0	0	0	8	0	0	0	0	0	10	0	0	0	0	0
12/10/2017	165	345	0	-0.3375229	0.941317318	0	0	23.85	0	Kestrel, Nankeen	1.2	0.160857909	1.779262839	2.003479122	0.268158834	2	0	2	1	1	1	0	1	0	1	2	0	0	0	0	1	5	1	0	1	0	0	8	0	0	0	0	0	10	0	0	0	0	0
13/10/2017	166	346	0	-0.321269662	0.946987753	0.8	0.8	25.45	0	Kestrel, Nankeen	0	0	1.756914537	2.003380254	0.268156625	0	0	0	0	1	0	0	0	0	1	2	0	0	0	0	1	5	0	0	0	0	0	8	0	0	0	0	0	10	0	0	0	0	0
14/10/2017	167	347	0	-0.304921225	0.952377576	0.8	0	24.1	0	Kestrel, Nankeen	0	0	1.735608661	2.00328931	0.268154598	0	0	0	0	1	0	0	0	0	1	2	0	0	0	0	1	5	0	0	0	0	0	8	0	0	0	0	0	10	0	0	0	0	0
15/10/2017	168	348	0	-0.288482433	0.957485188	31.8	31	20.3	0	Kestrel, Nankeen	0	0	1.715405237	2.003205706	0.26815274	0	0	0	0	1	0	0	0	0	1	2	0	0	0	0	1	5	0	0	0	0	0	8	0	0	0	0	1	10	0	0	0	0	3
16/10/2017	169	349	0	-0.271958158	0.962309077	42.4	10.6	19.95	0	Kestrel, Nankeen	0.7	0.09383378	1.696347164	2.00312894	0.26815104	2	0	2	1	1	0	0	0	0	4	2	1	0	1	0	0	5	1	0	1	0	0	8	0	0	0	0	0	10	0	0	0	0	0
17/10/2017	170	350	0	-0.255353295	0.966847814	48.8	6.4	20.85	0	Kestrel, Nankeen	1	0.134048257	1.678460918	2.003058573	0.268149487	1	0	1	0	1	1	0	1	0	5	2	0	0	0	0	0	5	0	0	0	0	0	8	0	0	0	0	0	10	0	0	0	0	0
18/10/2017	171	351	0	-0.238672766	0.971100052	61.2	13.2	21.1	0	Kestrel, Nankeen	0	0	1.661757547	2.002994222	0.268148073	0	0	0	0	1	0	0	0	0	2	2	0	0	0	0	2	5	0	0	0	0	0	8	0	0	0	0	0	10	0	0	0	0	0
19/10/2017	172	352	0	-0.221921513	0.975064532	66.4	5.2	20.8	0	Kestrel, Nankeen	0.2	0.026809651	1.646233921	2.00293555	0.268146788	1	0	1	1	1	0	0	0	0	0	2	0	0	0	0	0	5	1	0	1	0	1	8	0	0	0	0	0	10	0	0	0	0	0
20/10/2017	173	353	0	-0.2051045	0.97874008	35.4	0	22.45	0	Kestrel, Nankeen	2.2	0.294906166	1.631874153	2.002882259	0.268145626	3	0	3	1	1	2	0	2	0	1	2	0	0	0	0	1	5	1	0	1	0	0	8	0	0	0	0	0	10	0	0	0	0	0
21/10/2017	174	354	0	-0.18822671	0.982125606	28.2	3.4	19.5	0	Kestrel, Nankeen	0	0	1.618651152	2.002834088	0.268144579	0	0	0	0	1	0	0	0	0	11	2	0	0	0	0	2	5	0	0	0	0	0	8	0	0	0	0	0	10	0	0	0	0	0
22/10/2017	175	355	0	-0.171293144	0.985220107	33.8	12	13.9	0	Kestrel, Nankeen	0.5	0.067024129	1.606528236	2.002790805	0.268143642	1	0	1	0	1	0	0	0	0	5	2	1	0	1	0	1	5	0	0	0	0	2	8	0	0	0	0	0	10	0	0	0	0	1
23/10/2017	176	356	0	-0.154308821	0.988022666	27	6.4	22.7	0	Kestrel, Nankeen	0	0	1.595460772	2.002752209	0.268142809	0	0	0	0	1	0	0	0	0	3	2	0	0	0	0	3	5	0	0	0	0	0	8	0	0	0	0	0	10	0	0	0	0	0
24/10/2017	177	357	0	-0.137278772	0.990532452	22	0.2	19.9	0	Kestrel, Nankeen	0	0	1.585397786	2.002718122	0.268142075	0	0	0	0	1	0	0	0	0	6	2	0	0	0	0	3	5	0	0	0	0	1	8	0	0	0	0	0	10	0	0	0	0	0
25/10/2017	178	358	0	-0.120208045	0.992748722	22	0	21.25	0	Kestrel, Nankeen	0	0	1.576283514	2.002688389	0.268141437	0	0	0	0	1	0	0	0	0	3	2	0	0	0	0	0	5	0	0	0	0	1	8	0	0	0	0	0	10	0	0	0	0	0
26/10/2017	179	359	0	-0.103101697	0.99467082	18.6	0	24.35	0	Kestrel, Nankeen	0	0	1.568058853	2.002662879	0.268140891	0	0	0	0	1	0	0	0	0	4	2	0	0	0	0	0	5	0	0	0	0	0	8	0	0	0	0	0	10	0	0	0	0	0
27/10/2017	180	360	0	-0.085964799	0.996298175	6.6	0	24.95	0	Kestrel, Nankeen	0	0	1.560662704	2.002641477	0.268140433	0	0	0	0	1	0	0	0	0	1	2	0	0	0	0	0	5	0	0	0	0	0	8	0	0	0	0	0	10	0	0	0	0	0
28/10/2017	181	361	0	-0.068802427	0.997630305	0.2	0	23.35	0	Kestrel, Nankeen	0	0	1.554033171	2.002624091	0.268140063	0	0	0	0	1	0	0	0	0	0	2	0	0	0	0	0	5	0	0	0	0	0	8	0	0	0	0	0	10	0	0	0	0	0
29/10/2017	182	362	0	-0.051619667	0.998666816	0	0	26.05	0	Kestrel, Nankeen	0	0	1.548108614	2.002610646	0.268139776	0	0	0	0	1	0	0	0	0	0	2	0	0	0	0	1	5	0	0	0	0	0	8	0	0	0	0	0	10	0	0	0	0	0
30/10/2017	183	363	0	-0.034421612	0.999407401	1.6	1.6	26.1	0	Kestrel, Nankeen	0	0	1.542828554	2.002601083	0.268139573	0	0	0	0	1	0	0	0	0	0	2	0	0	0	0	0	5	0	0	0	0	1	8	0	0	0	0	0	10	0	0	0	0	0
31/10/2017	184	364	0	-0.017213356	0.999851839	1.6	0	25.7	0	Kestrel, Nankeen	0	0	1.538134424	2.002595362	0.268139451	0	0	0	0	1	0	0	0	0	1	2	0	0	0	0	0	5	0	0	0	0	0	8	0	0	0	0	0	10	0	0	0	0	0
1/11/2017	185	0	0	0	1	1.6	0	16.6	0	Kestrel, Nankeen	0	0	1.506586222	2.002593457	0.268139411	0	0	0	0	1	0	0	0	0	2	2	0	0	0	0	1	5	0	0	0	0	1	8	0	0	0	0	0	10	0	0	0	0	0
2/11/2017	186	1	0	0.017213356	0.999851839	1.6	0	22.3	0	Kestrel, Nankeen	0	0	1.507104866	2.002595362	0.268139451	0	0	0	0	1	0	0	0	0	5	2	0	0	0	0	0	5	0	0	0	0	1	8	0	0	0	0	0	10	0	0	0	0	1
3/11/2017	187	2	0	0.034421612	0.999407401	1.6	0	23.4	0	Kestrel, Nankeen	0	0	1.507661286	2.002601083	0.268139573	0	0	0	0	1	0	0	0	0	2	2	0	0	0	0	2	5	0	0	0	0	2	8	0	0	0	0	0	10	0	0	0	0	0
4/11/2017	188	3	0	0.051619667	0.998666816	0	0	24.05	0	Kestrel, Nankeen	0	0	1.508257979	2.002610646	0.268139776	0	0	0	0	1	0	0	0	0	2	2	0	0	0	0	4	5	0	0	0	0	0	8	0	0	0	0	0	10	0	0	0	0	0
5/11/2017	189	4	0	0.068802427	0.997630305	0	0	25.2	0	Kestrel, Nankeen	0	0	1.508897585	2.002624091	0.268140063	0	0	0	0	1	0	0	0	0	5	2	0	0	0	0	3	5	0	0	0	0	0	8	0	0	0	0	0	10	0	0	0	0	0
6/11/2017	190	5	0	0.085964799	0.996298175	0	0	24.35	0	Kestrel, Nankeen	0	0	1.509582896	2.002641477	0.268140433	0	0	0	0	1	0	0	0	0	3	2	0	0	0	0	4	5	0	0	0	0	1	8	0	0	0	0	0	10	0	0	0	0	1
7/11/2017	191	6	0	0.103101697	0.99467082	0	0	23.45	0	Kestrel, Nankeen	0	0	1.510316864	2.002662879	0.268140891	0	0	0	0	1	0	0	0	0	5	2	0	0	0	0	3	5	0	0	0	0	0	8	0	0	0	0	0	10	0	0	0	0	0
8/11/2017	192	7	0	0.120208045	0.992748722	2.4	2.4	21.95	0	Kestrel, Nankeen	0	0	1.511102606	2.002688389	0.268141437	0	0	0	0	1	0	0	0	0	3	2	0	0	0	0	2	5	0	0	0	0	0	8	0	0	0	0	0	10	0	0	0	0	0
9/11/2017	193	8	0	0.137278772	0.990532452	2.4	0	19.95	0	Kestrel, Nankeen	0	0	1.511943412	2.002718122	0.268142075	0	0	0	0	1	0	0	0	0	0	2	0	0	0	0	2	5	0	0	0	0	0	8	0	0	0	0	1	10	0	0	0	0	0
10/11/2017	194	9	0	0.154308821	0.988022666	3	0.6	20.4	0	Kestrel, Nankeen	0	0	1.512842755	2.002752209	0.268142809	0	0	0	0	1	0	0	0	0	11	2	0	0	0	0	0	5	0	0	0	0	1	8	0	0	0	0	0	10	0	0	0	0	0
11/11/2017	195	10	0	0.171293144	0.985220107	4.2	1.2	21	1	Kestrel, Nankeen	1	0.134048257	1.513804296	2.002790805	0.268143642	0	1	1	1	1	0	1	1	1	11	2	0	0	0	0	0	5	0	0	0	0	0	8	0	0	0	0	0	10	0	0	0	0	0
12/11/2017	196	11	0	0.18822671	0.982125606	4.2	0	20.55	0	Kestrel, Nankeen	0	0	1.514831894	2.002834088	0.268144579	0	0	0	0	1	0	0	0	0	3	2	0	0	0	0	4	5	0	0	0	0	0	8	0	0	0	0	0	10	0	0	0	0	1
13/11/2017	197	12	0	0.2051045	0.97874008	1.8	0	20.35	0	Kestrel, Nankeen	0	0	1.515929613	2.002882259	0.268145626	0	0	0	0	1	0	0	0	0	4	2	0	0	0	0	1	5	0	0	0	0	0	8	0	0	0	0	0	10	0	0	0	0	2
14/11/2017	198	13	0	0.221921513	0.975064532	1.8	0	20.6	0	Kestrel, Nankeen	0	0	1.517101734	2.00293555	0.268146788	0	0	0	0	1	0	0	0	0	1	2	0	0	0	0	0	5	0	0	0	0	0	8	0	0	0	0	0	10	0	0	0	0	1
15/11/2017	199	14	0	0.238672766	0.971100052	1.2	0	21.6	0	Kestrel, Nankeen	0	0	1.518352758	2.002994222	0.268148073	0	0	0	0	1	0	0	0	0	5	2	0	0	0	0	1	5	0	0	0	0	0	8	0	0	0	0	0	10	0	0	0	0	0
16/11/2017	200	15	0	0.255353295	0.966847814	0	0	22.2	0	Kestrel, Nankeen	0	0	1.51968742	2.003058573	0.268149487	0	0	0	0	1	0	0	0	0	11	2	0	0	0	0	1	5	0	0	0	0	0	8	0	0	0	0	0	10	0	0	0	0	0
17/11/2017	201	16	0	0.271958158	0.962309077	0	0	22.3	0	Kestrel, Nankeen	0	0	1.521110697	2.00312894	0.26815104	0	0	0	0	1	0	0	0	0	7	2	0	0	0	0	1	5	0	0	0	0	0	8	0	0	0	0	0	10	0	0	0	0	0
18/11/2017	202	17	0	0.288482433	0.957485188	3.2	3.2	21	1	Kestrel, Nankeen	1	0.134048257	1.522627814	2.003205706	0.26815274	0	1	1	1	1	0	1	1	1	10	2	0	0	0	0	2	5	0	0	0	0	1	8	0	0	0	0	0	10	0	0	0	0	0
19/11/2017	203	18	0	0.304921225	0.952377576	12.8	9.6	19.95	0	Kestrel, Nankeen	0	0	1.524244259	2.00328931	0.268154598	0	0	0	0	1	0	0	0	0	15	2	0	0	0	0	2	5	0	0	0	0	1	8	0	0	0	0	0	10	0	0	0	0	0
20/11/2017	204	19	0	0.321269662	0.946987753	18.8	6	21.7	0	Kestrel, Nankeen	0	0	1.525965789	2.003380254	0.268156625	0	0	0	0	1	0	0	0	0	14	2	0	0	0	0	2	5	0	0	0	0	0	8	0	0	0	0	0	10	0	0	0	0	1
21/11/2017	205	20	0	0.3375229	0.941317318	23.6	4.8	21.65	0	Kestrel, Nankeen	0	0	1.527798439	2.003479122	0.268158834	0	0	0	0	1	0	0	0	0	10	2	0	0	0	0	1	5	0	0	0	0	0	8	0	0	0	0	0	10	0	0	0	0	0
22/11/2017	206	21	0	0.353676122	0.935367949	26	2.4	21.1	0	Kestrel, Nankeen	0	0	1.529748534	2.00358659	0.268161239	0	0	0	0	1	0	0	0	0	1	2	0	0	0	0	0	5	0	0	0	0	0	8	0	0	0	0	0	10	0	0	0	0	0
23/11/2017	207	22	0	0.369724543	0.929141411	22.8	0	21.45	0	Kestrel, Nankeen	0.4	0.053619303	1.5318227	2.003703455	0.268163855	2	0	2	2	1	0	0	0	0	4	2	0	0	0	0	0	5	2	0	2	0	2	8	0	0	0	0	0	10	0	0	0	0	0
24/11/2017	208	23	0	0.385663406	0.922639549	13.2	0	23.1	0	Kestrel, Nankeen	0	0	1.534027869	2.003830665	0.2681667	0	0	0	0	1	0	0	0	0	4	2	0	0	0	0	0	5	0	0	0	0	0	8	0	0	0	0	0	10	0	0	0	0	0
25/11/2017	209	24	0	0.401487989	0.915864288	7.2	0	23.65	0	Kestrel, Nankeen	0	0	1.536371295	2.003969355	0.268169793	0	0	0	0	1	0	0	0	0	5	2	0	0	0	0	1	5	0	0	0	0	0	8	0	0	0	0	0	10	0	0	0	0	0
26/11/2017	210	25	0	0.417193603	0.908817637	2.4	0	24.6	0	Kestrel, Nankeen	0	0	1.53886056	2.004120906	0.268173154	0	0	0	0	1	0	0	0	0	2	2	0	0	0	0	0	5	0	0	0	0	0	8	0	0	0	0	0	10	0	0	0	0	0
27/11/2017	211	26	0	0.432775593	0.901501684	0	0	24.4	0	Kestrel, Nankeen	0	0	1.541503587	2.004287013	0.268176807	0	0	0	0	1	0	0	0	0	6	2	0	0	0	0	1	5	0	0	0	0	0	8	0	0	0	0	0	10	0	0	0	0	0
28/11/2017	212	27	0	0.448229342	0.893918597	0	0	24.7	0	Kestrel, Nankeen	0.2	0.026809651	1.544308647	2.00446978	0.268180778	1	0	1	1	1	0	0	0	0	5	2	0	0	0	0	0	5	1	0	1	0	0	8	0	0	0	0	0	10	0	0	0	0	0
29/11/2017	213	28	0	0.463550271	0.886070622	29.4	29.4	24.05	0	Kestrel, Nankeen	0	0	1.547284373	2.00467185	0.268185094	0	0	0	0	1	0	0	0	0	4	2	0	0	0	0	3	5	0	0	0	0	0	8	0	0	0	0	0	10	0	0	0	0	0
30/11/2017	214	29	0	0.47873384	0.877960085	60.4	31	23.8	0	Kestrel, Nankeen	0.5	0.067024129	1.550439765	2.00489657	0.268189788	1	0	1	0	1	0	0	0	0	5	2	1	0	1	0	2	5	0	0	0	0	0	8	0	0	0	0	0	10	0	0	0	0	1
1/12/2017	215	30	0	0.49377555	0.869589389	60.4	0	24.9	0	Kestrel, Nankeen	0	0	1.553784206	2.005148222	0.268194893	0	0	0	0	1	0	0	0	0	2	2	0	0	0	0	1	5	0	0	0	0	2	8	0	0	0	0	0	10	0	0	0	0	1
2/12/2017	216	31	0	0.508670944	0.860961016	60.4	0	25.85	0	Kestrel, Nankeen	0	0	1.557327467	2.005432316	0.268200451	0	0	0	0	1	0	0	0	0	0	2	0	0	0	0	0	5	0	0	0	0	0	8	0	0	0	0	0	10	0	0	0	0	0
3/12/2017	217	32	0	0.523415607	0.852077521	60.8	0.4	23	0	Kestrel, Nankeen	0	0	1.561079718	2.005755991	0.268206503	0	0	0	0	1	0	0	0	0	4	2	0	0	0	0	0	5	0	0	0	0	0	8	0	0	0	0	0	10	0	0	0	0	0
4/12/2017	218	33	0	0.538005172	0.842941537	32.6	1.2	24.4	0	Kestrel, Nankeen	0	0	1.565051539	2.006128536	0.2682131	0	0	0	0	1	0	0	0	0	7	2	0	0	0	0	3	5	0	0	0	0	0	8	0	0	0	0	0	10	0	0	0	0	0
5/12/2017	219	34	0	0.552435313	0.833555772	25	23.4	24.4	0	Kestrel, Nankeen	0	0	1.569253927	2.006562074	0.2682203	0	0	0	0	1	0	0	0	0	14	2	0	0	0	0	0	5	0	0	0	0	0	8	0	0	0	0	0	10	0	0	0	0	0
6/12/2017	220	35	0	0.566701756	0.823923006	25	0	24.8	0	Kestrel, Nankeen	0	0	1.573698309	2.007072453	0.268228169	0	0	0	0	1	0	0	0	0	3	2	0	0	0	0	0	5	0	0	0	0	0	8	0	0	0	0	0	10	0	0	0	0	0
7/12/2017	221	36	0	0.580800273	0.814046094	25	0	25.25	0	Kestrel, Nankeen	0	0	1.578396545	2.007680397	0.26823679	0	0	0	0	1	0	0	0	0	3	2	0	0	0	0	4	5	0	0	0	0	0	8	0	0	0	0	0	10	0	0	0	0	0
8/12/2017	222	37	0	0.594726687	0.803927962	24.6	0	26.4	0	Kestrel, Nankeen	0	0	1.58336094	2.008412978	0.268246267	0	0	0	0	1	0	0	0	0	1	2	0	0	0	0	0	5	0	0	0	0	1	8	0	0	0	0	0	10	0	0	0	0	0
9/12/2017	223	38	0	0.60847687	0.793571609	33.2	9.8	25.2	0	Kestrel, Nankeen	0.2	0.026809651	1.588604253	2.009305482	0.268256739	1	0	1	1	1	0	0	0	0	5	2	0	0	0	0	1	5	1	0	1	0	0	8	0	0	0	0	0	10	0	0	0	0	0
10/12/2017	224	39	0	0.622046748	0.782980104	12.6	2.8	23.85	0	Kestrel, Nankeen	0	0	1.594139701	2.010403745	0.268268408	0	0	0	0	1	0	0	0	0	4	2	0	0	0	0	1	5	0	0	0	0	0	8	0	0	0	0	0	10	0	0	0	0	0
11/12/2017	225	40	0	0.635432301	0.772156584	12.6	0	24.1	0	Kestrel, Nankeen	0	0	1.599980969	2.011767022	0.268281572	0	0	0	0	1	0	0	0	0	4	2	0	0	0	0	0	5	0	0	0	0	0	8	0	0	0	0	0	10	0	0	0	0	0
12/12/2017	226	41	0	0.648629561	0.761104259	12.6	0	23.9	0	Kestrel, Nankeen	0	0	1.606142216	2.013471486	0.268296708	0	0	0	0	1	0	0	0	0	4	2	0	0	0	0	1	5	0	0	0	0	0	8	0	0	0	0	0	10	0	0	0	0	0
13/12/2017	227	42	0	0.661634618	0.749826401	12.6	0	24.1	0	Kestrel, Nankeen	0.2	0.026809651	1.612638081	2.015614364	0.268314587	1	0	1	1	1	0	0	0	0	2	2	0	0	0	0	1	5	1	0	1	0	0	8	0	0	0	0	0	10	0	0	0	0	0
14/12/2017	228	43	0	0.674443619	0.738326354	2.8	0	23.85	0	Kestrel, Nankeen	0	0	1.619483688	2.018318751	0.268336496	0	0	0	0	1	0	0	0	0	0	2	0	0	0	0	1	5	0	0	0	0	1	8	0	0	0	0	0	10	0	0	0	0	0
15/12/2017	229	44	0	0.687052767	0.726607525	0	0	25.4	0	Kestrel, Nankeen	0	0	1.626694649	2.021739021	0.268364587	0	0	0	0	1	0	0	0	0	0	2	0	0	0	0	0	5	0	0	0	0	0	8	0	0	0	0	0	10	0	0	0	0	0
16/12/2017	230	45	0	0.699458327	0.714673386	0	0	26.5	0	Kestrel, Nankeen	0	0	1.634287075	2.026066702	0.268402471	0	0	0	0	1	0	0	0	0	6	2	0	0	0	0	2	5	0	0	0	0	0	8	0	0	0	0	0	10	0	0	0	0	0
17/12/2017	231	46	0	0.711656622	0.702527474	0	0	25.05	0	Kestrel, Nankeen	0	0	1.642277568	2.03153651	0.268456153	0	0	0	0	1	0	0	0	0	8	2	0	0	0	0	3	5	0	0	0	0	2	8	0	0	0	0	0	10	0	0	0	0	0
18/12/2017	232	47	0	0.723644038	0.690173388	0	0	24.55	0	Kestrel, Nankeen	0	0	1.650683236	2.038432119	0.268535513	0	0	0	0	1	0	0	0	0	4	2	0	0	0	0	2	5	0	0	0	0	0	8	0	0	0	0	0	10	0	0	0	0	0
19/12/2017	233	48	0	0.735417023	0.677614789	0	0	25.75	1	Kestrel, Nankeen	0.5	0.067024129	1.659521683	2.047090982	0.268656545	0	1	1	1	1	0	0	0	0	8	2	0	1	1	1	4	5	0	0	0	0	0	8	0	0	0	0	0	10	0	0	0	0	0
20/12/2017	234	49	0	0.746972088	0.664855398	0	0	26.85	0	Kestrel, Nankeen	0	0	1.668811019	2.057907334	0.268844661	0	0	0	0	1	0	0	0	0	0	2	0	0	0	0	1	5	0	0	0	0	0	8	0	0	0	0	0	10	0	0	0	0	0
21/12/2017	235	50	0	0.758305808	0.651898996	0	0	27.75	0	Kestrel, Nankeen	0	0	1.678569853	2.07133224	0.269139354	0	0	0	0	1	0	0	0	0	2	2	0	0	0	0	1	5	0	0	0	0	0	8	0	0	0	0	1	10	0	0	0	0	0
22/12/2017	236	51	0	0.769414827	0.638749422	0	0	22.5	0	Kestrel, Nankeen	0.2	0.026809651	1.688817295	2.087869331	0.269600502	1	0	1	1	1	0	0	0	0	6	2	0	0	0	0	2	5	1	0	1	0	0	8	0	0	0	0	0	10	0	0	0	0	0
23/12/2017	237	52	0	0.780295851	0.625410573	1.6	1.6	27	0	Kestrel, Nankeen	0	0	1.699572955	2.108064742	0.270316373	0	0	0	0	1	0	0	0	0	3	2	0	0	0	0	0	5	0	0	0	0	1	8	0	0	0	0	0	10	0	0	0	0	0
24/12/2017	238	53	0	0.790945657	0.611886401	1.6	0	26.95	0	Kestrel, Nankeen	1.5	0.201072386	1.710856932	2.132489719	0.271413076	3	0	3	0	1	0	0	0	0	8	2	3	0	3	0	0	5	0	0	0	0	0	8	0	0	0	0	0	10	0	0	0	0	0
25/12/2017	239	54	0	0.801361088	0.598180914	1.6	0	29.35	0	Kestrel, Nankeen	0.2	0.026809651	1.722689819	2.161714561	0.273064508	1	0	1	1	1	0	0	0	0	9	2	0	0	0	0	1	5	1	0	1	0	0	8	0	0	0	0	0	10	0	0	0	0	0
26/12/2017	240	55	0	0.811539059	0.584298174	29.8	28.2	24.35	0	Kestrel, Nankeen	0	0	1.735092689	2.196272963	0.275500965	0	0	0	0	1	0	0	0	0	14	2	0	0	0	0	1	5	0	0	0	0	0	8	0	0	0	0	0	10	0	0	0	0	0
27/12/2017	241	56	0	0.821476553	0.570242293	32.4	2.6	25.15	0	Kestrel, Nankeen	0	0	1.748087091	2.236616612	0.279013432	0	0	0	0	1	0	0	0	0	6	2	0	0	0	0	2	5	0	0	0	0	0	8	0	0	0	0	1	10	0	0	0	0	1
28/12/2017	242	57	0	0.831170626	0.556017437	34.6	3.8	25	0	Kestrel, Nankeen	0.4	0.053619303	1.76169504	2.283060955	0.283949408	2	0	2	2	1	0	0	0	0	1	2	0	0	0	0	0	5	2	0	2	0	0	8	0	0	0	0	0	10	0	0	0	0	0
29/12/2017	243	58	0	0.840618406	0.541627821	34.6	0	26.3	0	Kestrel, Nankeen	0	0	1.775939008	2.335724471	0.290695375	0	0	0	0	1	0	0	0	0	4	2	0	0	0	0	0	5	0	0	0	0	0	8	0	0	0	0	0	10	0	0	0	0	0
30/12/2017	244	59	0	0.849817092	0.527077709	34.6	0	27.75	0	Kestrel, Nankeen	0.5	0.067024129	1.79084191	2.394465398	0.299641274	1	0	1	0	1	0	0	0	0	2	2	1	0	1	0	0	5	0	0	0	0	0	8	0	0	0	0	0	10	0	0	0	0	0
31/12/2017	245	60	0	0.858763958	0.512371412	6.4	0	29.15	0	Kestrel, Nankeen	0	0	1.806427093	2.458821556	0.311124147	0	0	0	0	1	0	0	0	0	1	2	0	0	0	0	1	5	0	0	0	0	0	8	0	0	0	0	0	10	0	0	0	0	0
1/01/2018	246	61	0	0.867456355	0.497513289	4.2	0.4	30.1	1	Kestrel, Nankeen	0.7	0.09383378	1.822718316	2.527960339	0.325352079	1	1	2	2	1	0	0	0	1	3	2	0	1	1	0	1	5	1	0	1	0	1	8	0	0	0	0	0	10	0	0	0	0	0
2/01/2018	247	62	0	0.875891705	0.482507742	0.4	0	28.45	0	Kestrel, Nankeen	0	0	1.839739741	2.600646944	0.342315488	0	0	0	0	1	0	0	0	0	3	2	0	0	0	0	3	5	0	0	0	0	1	8	0	0	0	0	0	10	0	0	0	0	0
3/01/2018	248	63	0	0.88406751	0.467359217	3.4	3	27.1	1	Kestrel, Nankeen	2.2	0.294906166	1.857515907	2.675238952	0.36169994	1	2	3	2	1	0	2	2	1	6	2	0	0	0	0	1	5	1	0	1	0	0	8	0	0	0	0	0	10	0	0	0	0	1
4/01/2018	249	64	0	0.891981346	0.452072204	3.4	0	27.2	0	Kestrel, Nankeen	0	0	1.876071715	2.749714392	0.382821044	0	0	0	0	1	0	0	0	0	1	2	0	0	0	0	1	5	0	0	0	0	1	8	0	0	0	0	0	10	0	0	0	0	0
5/01/2018	250	65	0	0.89963087	0.436651232	3.4	0	27.85	1	Kestrel, Nankeen	3	0.402144772	1.895432403	2.82173805	0.404605014	1	2	3	1	1	1	2	3	1	4	2	0	0	0	0	0	5	0	0	0	0	0	8	0	0	0	0	0	10	0	0	0	0	0
6/01/2018	251	66	0	0.907013813	0.421100871	3	0	28.45	0	Kestrel, Nankeen	0	0	1.915623522	2.888767181	0.425635598	0	0	0	0	1	0	0	0	0	4	2	0	0	0	0	0	5	0	0	0	0	0	8	0	0	0	0	1	10	0	0	0	0	2
7/01/2018	252	67	0	0.914127988	0.405425728	3	0	28.65	0	Kestrel, Nankeen	0	0	1.936670915	2.948193152	0.444277675	0	0	0	0	1	0	0	0	0	1	2	0	0	0	0	0	5	0	0	0	0	0	8	0	0	0	0	0	10	0	0	0	0	0
8/01/2018	253	68	0	0.920971288	0.38963045	0	0	29.2	0	Kestrel, Nankeen	0.325	0.043565684	1.958600681	2.997510385	0.458870818	2	0	2	1	1	0	0	0	0	7	2	0	0	0	0	1	5	1	0	1	0	0	8	1	0	1	0	0	10	0	0	0	0	0
9/01/2018	254	69	0	0.927541684	0.373719715	0	0	29.75	0	Kestrel, Nankeen	0.8	0.107238606	1.981439154	3.034499127	0.467966004	4	0	4	4	1	0	0	0	0	4	2	0	0	0	0	0	5	4	0	4	0	2	8	0	0	0	0	0	10	0	0	0	0	0
10/01/2018	255	70	0	0.933837229	0.357698239	0	0	30.05	0	Kestrel, Nankeen	0	0	2.005212866	3.057404703	0.470561518	0	0	0	0	1	0	0	0	0	6	2	0	0	0	0	0	5	0	0	0	0	0	8	0	0	0	0	0	10	0	0	0	0	0
11/01/2018	256	71	0	0.939856058	0.341570769	0	0	29.5	0	Kestrel, Nankeen	0	0	2.029948513	3.065094092	0.466286381	0	0	0	0	1	0	0	0	0	1	2	0	0	0	0	0	5	0	0	0	0	1	8	0	0	0	0	0	10	0	0	0	0	0
12/01/2018	257	72	0	0.945596387	0.325342085	0	0	29.95	0	Kestrel, Nankeen	0.2	0.026809651	2.055672925	3.057171237	0.455485816	1	0	1	1	1	0	0	0	0	3	2	0	0	0	0	0	5	1	0	1	0	1	8	0	0	0	0	0	10	0	0	0	0	0
13/01/2018	258	73	0	0.951056516	0.309016994	0	0	31.8	0	Kestrel, Nankeen	0	0	2.082413022	3.034035882	0.439183554	0	0	0	0	1	0	0	0	0	2	2	0	0	0	0	1	5	0	0	0	0	1	8	0	0	0	0	0	10	0	0	0	0	0
14/01/2018	259	74	0	0.956234827	0.292600336	5.2	5.2	35.05	0	Kestrel, Nankeen	0	0	2.11019578	2.996876578	0.41892509	0	0	0	0	1	0	0	0	0	7	2	0	0	0	0	0	5	0	0	0	0	0	8	0	0	0	0	0	10	0	0	0	0	0
15/01/2018	260	75	0	0.961129784	0.276096973	5.2	0	26.2	0	Kestrel, Nankeen	0.5	0.067024129	2.139048184	2.947596166	0.39653559	1	0	1	0	1	0	0	0	0	0	2	1	0	1	0	0	5	0	0	0	0	1	8	0	0	0	0	0	10	0	0	0	0	0
16/01/2018	261	76	0	0.965739938	0.259511797	5.2	0	28.05	0	Kestrel, Nankeen	0.5	0.067024129	2.168997188	2.88867626	0.373846482	1	0	1	0	1	0	0	0	0	0	2	1	0	1	0	0	5	0	0	0	0	0	8	0	0	0	0	0	10	0	0	0	0	0
17/01/2018	262	77	0	0.970063922	0.242849722	5.2	0	26.3	0	Kestrel, Nankeen	0	0	2.200069668	2.82299492	0.352449391	0	0	0	0	1	0	0	0	0	3	2	0	0	0	0	6	5	0	0	0	0	1	8	0	0	0	0	0	10	0	0	0	0	0
18/01/2018	263	78	0	0.974100455	0.226115686	5.2	0	27	0	Kestrel, Nankeen	0	0	2.232292377	2.753617344	0.333524278	0	0	0	0	1	0	0	0	0	1	2	0	0	0	0	2	5	0	0	0	0	1	8	0	0	0	0	0	10	0	0	0	0	0
19/01/2018	264	79	0	0.977848342	0.209314646	0	0	27.8	0	Kestrel, Nankeen	0	0	2.26569189	2.683582292	0.317765236	0	0	0	0	1	0	0	0	0	1	2	0	0	0	0	0	5	0	0	0	0	1	8	0	0	0	0	0	10	0	0	0	0	0
20/01/2018	265	80	0	0.98130647	0.192451582	0	0	28.35	0	Kestrel, Nankeen	1.5	0.201072386	2.300294557	2.615706471	0.30540088	2	0	2	0	1	1	0	1	0	3	2	1	0	1	0	0	5	0	0	0	0	0	8	0	0	0	0	0	10	0	0	0	0	0
21/01/2018	266	81	0	0.984473817	0.17553149	0	0	27.85	0	Kestrel, Nankeen	0	0	2.336126449	2.552425611	0.29628514	0	0	0	0	1	0	0	0	0	11	2	0	0	0	0	0	5	0	0	0	0	0	8	0	0	0	0	0	10	0	0	0	0	0
22/01/2018	267	82	0	0.987349442	0.158559385	0	0	28.4	0	Kestrel, Nankeen	1	0.134048257	2.3732133	2.495684995	0.290023711	1	0	1	0	1	1	0	1	0	4	2	0	0	0	0	1	5	0	0	0	0	0	8	0	0	0	0	0	10	0	0	0	0	0
23/01/2018	268	83	0	0.989932495	0.141540295	0	0	28.7	0	Kestrel, Nankeen	0	0	2.411580455	2.446885062	0.286102361	0	0	0	0	1	0	0	0	0	6	2	0	0	0	0	1	5	0	0	0	0	1	8	0	0	0	0	0	10	0	0	0	0	0
24/01/2018	269	84	0	0.992222209	0.124479264	0	0	28.6	0	Kestrel, Nankeen	0	0	2.451252803	2.40688043	0.283992516	0	0	0	0	1	0	0	0	0	3	2	0	0	0	0	0	5	0	0	0	0	0	8	0	0	0	0	0	10	0	0	0	0	0
25/01/2018	270	85	0	0.994217907	0.107381347	11.6	11.6	29.45	0	Kestrel, Nankeen	0	0	2.492254728	2.37602459	0.283222267	0	0	0	0	1	0	0	0	0	8	2	0	0	0	0	0	5	0	0	0	0	1	8	0	0	0	0	0	10	0	0	0	0	0
26/01/2018	271	86	0	0.995918996	0.09025161	11.6	0	30	0	Kestrel, Nankeen	0	0	2.534610034	2.354248312	0.283412343	0	0	0	0	1	0	0	0	0	5	2	0	0	0	0	0	5	0	0	0	0	0	8	0	0	0	0	0	10	0	0	0	0	0
27/01/2018	272	87	0	0.997324973	0.07309513	11.6	0	30.25	0	Kestrel, Nankeen	0	0	2.578341893	2.341157872	0.284284192	0	0	0	0	1	0	0	0	0	11	2	0	0	0	0	1	5	0	0	0	0	0	8	0	0	0	0	0	10	0	0	0	0	0
28/01/2018	273	88	0	0.998435421	0.05591699	13	1.4	28.25	0	Kestrel, Nankeen	0	0	2.623472772	2.336139503	0.28565021	0	0	0	0	1	0	0	0	0	18	2	0	0	0	0	2	5	0	0	0	0	0	8	0	0	0	0	0	10	0	0	0	0	1
29/01/2018	274	89	0	0.999250011	0.038722281	15.6	2.6	28.7	0	Kestrel, Nankeen	0	0	2.67002437	2.338458499	0.287395632	0	0	0	0	1	0	0	0	0	8	2	0	0	0	0	1	5	0	0	0	0	1	8	0	0	0	0	0	10	0	0	0	0	0
30/01/2018	275	90	0	0.999768502	0.021516097	4	0	29.05	0	Kestrel, Nankeen	0	0	2.718017549	2.347344561	0.289458985	0	0	0	0	1	0	0	0	0	4	2	0	0	0	0	2	5	0	0	0	0	0	8	0	0	0	0	0	10	0	0	0	0	0
31/01/2018	276	91	0	0.99999074	0.004303538	4	0	30.2	0	Kestrel, Nankeen	0	0	2.767472268	2.362058504	0.291815108	0	0	0	0	1	0	0	0	0	8	2	0	0	0	0	0	5	0	0	0	0	1	8	0	0	0	0	0	10	0	0	0	0	0
1/02/2018	277	92	0	0.999916659	-0.012910296	8.4	4.4	23.45	0	Kestrel, Nankeen	0	0	2.818407511	2.38193877	0.294462238	0	0	0	0	1	0	0	0	0	3	2	0	0	0	0	1	5	0	0	0	0	0	8	0	0	0	0	0	10	0	0	0	0	1
2/02/2018	278	93	0	0.999546281	-0.030120305	16	9	20.2	0	Kestrel, Nankeen	0	0	2.870841216	2.406428834	0.297413155	0	0	0	0	1	0	0	0	0	0	2	0	0	0	0	0	5	0	0	0	0	0	8	0	0	0	0	0	10	0	0	0	0	0
3/02/2018	279	94	0	0.998879716	-0.047321388	18.8	5.4	20	0	Kestrel, Nankeen	0	0	2.924790204	2.4350884	0.300689583	0	0	0	0	1	0	0	0	0	2	2	0	0	0	0	0	5	0	0	0	0	0	8	0	0	0	0	0	10	0	0	0	0	0
4/02/2018	280	95	0	0.997917161	-0.064508449	28.4	9.6	25.2	0	Kestrel, Nankeen	0	0	2.980270109	2.467592174	0.304318893	0	0	0	0	1	0	0	0	0	5	2	0	0	0	0	1	5	0	0	0	0	2	8	0	0	0	0	0	10	0	0	0	0	0
5/02/2018	281	96	0	0.996658902	-0.081676395	28.6	0.2	26.95	0	Kestrel, Nankeen	0.4	0.053619303	3.037295306	2.503720163	0.308332269	2	0	2	2	1	0	0	0	0	4	2	0	0	0	0	2	5	2	0	2	0	0	8	0	0	0	0	0	10	0	0	0	0	0
6/02/2018	282	97	0	0.995105311	-0.098820139	24.2	0	26.95	0	Kestrel, Nankeen	0	0	3.095878834	2.54334305	0.312763707	0	0	0	0	1	0	0	0	0	5	2	0	0	0	0	0	5	0	0	0	0	1	8	0	0	0	0	0	10	0	0	0	0	0
7/02/2018	283	98	0	0.993256849	-0.1159346	15.4	0.2	27	0	Kestrel, Nankeen	0	0	3.156032328	2.58640549	0.317649444	0	0	0	0	1	0	0	0	0	1	2	0	0	0	0	1	5	0	0	0	0	0	8	0	0	0	0	0	10	0	0	0	0	0
8/02/2018	284	99	0	0.991114064	-0.133014707	10	0	26.8	0	Kestrel, Nankeen	0.5	0.067024129	3.217765945	2.632909397	0.32302758	1	0	1	0	1	0	0	0	0	2	2	1	0	1	0	2	5	0	0	0	0	0	8	0	0	0	0	0	10	0	0	0	0	0
9/02/2018	285	100	1	0.98867759	-0.150055398	0.4	0	27.35	0	Kestrel, Nankeen	0.5	0.067024129	3.281088292	2.682898471	0.328937739	1	0	1	0	1	0	0	0	0	4	2	1	0	1	0	1	5	0	0	0	0	0	8	0	0	0	0	0	10	0	0	0	0	1
10/02/2018	286	101	0	0.98594815	-0.167051626	0.2	0	29.3	0	Kestrel, Nankeen	0	0	3.346006353	2.736444652	0.335420712	0	0	0	0	1	0	0	0	0	1	2	0	0	0	0	0	5	0	0	0	0	0	8	0	0	0	0	0	10	0	0	0	0	1
11/02/2018	287	102	0	0.982926552	-0.183998352	0.4	0.2	30.05	0	Kestrel, Nankeen	0	0	3.412525418	2.793636654	0.342518022	0	0	0	0	1	0	0	0	0	6	2	0	0	0	0	1	5	0	0	0	0	0	8	0	0	0	0	0	10	0	0	0	0	0
12/02/2018	288	103	0	0.979613692	-0.200890555	10.6	10.4	31	0	Kestrel, Nankeen	0	0	3.480649017	2.854570495	0.350271412	0	0	0	0	1	0	0	0	0	5	2	0	0	0	0	0	5	0	0	0	0	0	8	0	0	0	0	0	10	0	0	0	0	0
13/02/2018	289	104	0	0.976010551	-0.21772323	10.6	0	29.6	0	Kestrel, Nankeen	0	0	3.550378843	2.91934174	0.358722218	0	0	0	0	1	0	0	0	0	7	2	0	0	0	0	1	5	0	0	0	0	0	8	0	0	0	0	0	10	0	0	0	0	0
14/02/2018	290	105	0	0.972118197	-0.23449139	23	12.4	30.4	0	Kestrel, Nankeen	0	0	3.621714689	2.988039138	0.367910649	0	0	0	0	1	0	0	0	0	2	2	0	0	0	0	1	5	0	0	0	0	0	8	0	0	0	0	0	10	0	0	0	0	1
15/02/2018	291	106	0	0.967937783	-0.251190064	23	0	31.7	0	Kestrel, Nankeen	0	0	3.694654382	3.06073935	0.37787495	0	0	0	0	1	0	0	0	0	5	2	0	0	0	0	0	5	0	0	0	0	0	8	0	0	0	0	0	10	0	0	0	0	0
16/02/2018	292	107	0	0.963470549	-0.267814305	22.8	0	29.7	1	Kestrel, Nankeen	0.2	0.026809651	3.769193716	3.137502504	0.388650465	0	1	1	1	1	0	0	0	0	2	2	0	0	0	0	3	5	0	1	1	1	1	8	0	0	0	0	0	10	0	0	0	0	0
17/02/2018	293	108	0	0.958717817	-0.284359187	13.2	0.8	29	0	Kestrel, Nankeen	1	0.134048257	3.845326389	3.218368392	0.400268618	1	0	1	0	1	1	0	1	0	1	2	0	0	0	0	1	5	0	0	0	0	0	8	0	0	0	0	0	10	0	0	0	0	0
18/02/2018	294	109	0	0.953680997	-0.300819808	13.2	0	29.65	1	Kestrel, Nankeen	1	0.134048257	3.923043943	3.30335318	0.412755816	0	1	1	1	1	0	1	1	1	5	2	0	0	0	0	3	5	0	0	0	0	1	8	0	0	0	0	0	10	0	0	0	0	0
19/02/2018	295	110	0	0.94836158	-0.317191289	0.8	0	28.8	0	Kestrel, Nankeen	0	0	4.002335704	3.392446573	0.426132315	0	0	0	0	1	0	0	0	0	0	2	0	0	0	0	0	5	0	0	0	0	1	8	0	0	0	0	0	10	0	0	0	0	0
20/02/2018	296	111	0	0.942761143	-0.333468779	0.8	0	27.9	0	Kestrel, Nankeen	0	0	4.083188729	3.485609407	0.440411078	0	0	0	0	1	0	0	0	0	6	2	0	0	0	0	1	5	0	0	0	0	0	8	0	0	0	0	0	10	0	0	0	0	1
21/02/2018	297	112	0	0.936881346	-0.349647455	0.8	0	26.15	0	Kestrel, Nankeen	0	0	4.16558775	3.582771695	0.455596669	0	0	0	0	1	0	0	0	0	8	2	0	0	0	0	2	5	0	0	0	0	0	8	0	0	0	0	1	10	0	0	0	0	4
22/02/2018	298	113	0	0.930723931	-0.365722523	1.4	1.4	24.75	0	Kestrel, Nankeen	0	0	4.249515123	3.683831153	0.47168423	0	0	0	0	1	0	0	0	0	9	2	0	0	0	0	3	5	0	0	0	0	0	8	0	0	0	0	0	10	0	0	0	0	0
23/02/2018	299	114	0	0.924290722	-0.38168922	45	43.6	24.5	0	Kestrel, Nankeen	0	0	4.334950785	3.788652262	0.488658599	0	0	0	0	1	0	0	0	0	4	2	0	0	0	0	1	5	0	0	0	0	1	8	0	0	0	0	0	10	0	0	0	0	1
24/02/2018	300	115	0	0.917583626	-0.397542814	156.2	111.2	26.85	0	Kestrel, Nankeen	0	0	4.421872206	3.897065913	0.506493622	0	0	0	0	1	0	0	0	0	35	2	0	0	0	0	1	5	0	0	0	0	1	8	0	0	0	0	0	10	0	0	0	0	1
25/02/2018	301	116	0	0.91060463	-0.413278608	165.4	9.2	28.75	2	Kestrel, Nankeen	1.5	0.201072386	4.510254351	4.008869672	0.52515171	0	2	2	2	1	0	1	1	2	12	2	0	1	1	0	1	5	0	0	0	0	0	8	0	0	0	0	0	10	0	0	0	0	1
26/02/2018	302	117	0	0.903355802	-0.428891938	166	0.6	30.45	0	Kestrel, Nankeen	0.5	0.067024129	4.600069645	4.123828708	0.544583689	1	0	1	0	1	0	0	0	0	2	2	1	0	1	0	0	5	0	0	0	0	0	8	0	0	0	0	0	10	0	0	0	0	1
27/02/2018	303	118	0	0.895839291	-0.444378178	170.8	6.2	25.55	1	Kestrel, Nankeen	1	0.134048257	4.691287937	4.241677382	0.564728985	0	1	1	1	1	0	1	1	1	2	2	0	0	0	0	4	5	0	0	0	0	0	8	0	0	0	0	0	10	0	0	0	0	0
28/02/2018	304	119	0	0.888057323	-0.459732739	127.2	0	26.8	0	Kestrel, Nankeen	0	0	4.783876477	4.362121494	0.585516149	0	0	0	0	1	0	0	0	0	4	2	0	0	0	0	0	5	0	0	0	0	1	8	0	0	0	0	0	10	0	0	0	0	0
1/03/2018	305	120	0	0.880012204	-0.474951072	16	0	29.8	0	Kestrel, Nankeen	0	0	4.87779989	4.484841165	0.606863759	0	0	0	0	1	0	0	0	0	2	2	0	0	0	0	0	5	0	0	0	0	0	8	0	0	0	0	0	10	0	0	0	0	0
2/03/2018	306	121	0	0.871706319	-0.490028666	6.8	0	27.4	0	Kestrel, Nankeen	0	0	4.973020156	4.609494276	0.62868164	0	0	0	0	1	0	0	0	0	1	2	0	0	0	0	1	5	0	0	0	0	0	8	0	0	0	0	0	10	0	0	0	0	0
3/03/2018	307	122	0	0.863142128	-0.504961055	7.4	1.2	28.25	0	Kestrel, Nankeen	0	0	5.0694966	4.735720412	0.650872415	0	0	0	0	1	0	0	0	0	2	2	0	0	0	0	1	5	0	0	0	0	1	8	0	0	0	0	0	10	0	0	0	0	0
4/03/2018	308	123	0	0.85432217	-0.519743812	1.2	0	31.65	0	Kestrel, Nankeen	0	0	5.167185879	4.863145195	0.673333285	0	0	0	0	1	0	0	0	0	1	2	0	0	0	0	1	5	0	0	0	0	3	8	0	0	0	0	0	10	0	0	0	0	0
5/03/2018	309	124	0	0.845249057	-0.534372558	3	1.8	26.3	0	Kestrel, Nankeen	1.2	0.160857909	5.26604198	4.991384907	0.695958013	3	0	3	1	1	0	0	0	0	2	2	2	0	2	0	1	5	1	0	1	0	0	8	0	0	0	0	0	10	0	0	0	0	0
6/03/2018	310	125	0	0.835925479	-0.548842958	41.2	38.2	21.85	0	Kestrel, Nankeen	0	0	5.366016224	5.120051271	0.718638997	0	0	0	0	1	0	0	0	0	5	2	0	0	0	0	0	5	0	0	0	0	0	8	0	0	0	0	0	10	0	0	0	0	0
7/03/2018	311	126	0	0.826354199	-0.563150724	55.6	14.4	23.85	0	Kestrel, Nankeen	0	0	5.467057267	5.248756263	0.741269361	0	0	0	0	1	0	0	0	0	1	2	0	0	0	0	0	5	0	0	0	0	0	8	0	0	0	0	0	10	0	0	0	0	0
8/03/2018	312	127	0	0.816538051	-0.577291617	57.6	3.2	24.55	0	Kestrel, Nankeen	1	0.134048257	5.569111119	5.377116836	0.76374498	1	0	1	0	1	1	0	1	0	2	2	0	0	0	0	2	5	0	0	0	0	0	8	0	0	0	0	0	10	0	0	0	0	2
9/03/2018	313	128	0	0.806479946	-0.591261445	60.6	3	25.6	0	Kestrel, Nankeen	1	0.134048257	5.672121157	5.504759421	0.785966352	1	0	1	0	1	1	0	1	0	6	2	0	0	0	0	1	5	0	0	0	0	2	8	0	0	0	0	0	10	0	0	0	0	3
10/03/2018	314	129	0	0.796182864	-0.60505607	59.8	1	25.4	0	Kestrel, Nankeen	0	0	5.776028154	5.631324112	0.807840253	0	0	0	0	1	0	0	0	0	4	2	0	0	0	0	0	5	0	0	0	0	0	8	0	0	0	0	1	10	0	0	0	0	0
11/03/2018	315	130	0	0.785649855	-0.618671403	26.6	5	22.85	0	Kestrel, Nankeen	0	0	5.880770304	5.756468431	0.829281121	0	0	0	0	1	0	0	0	0	1	2	0	0	0	0	0	5	0	0	0	0	1	8	0	0	0	0	0	10	0	0	0	0	0
12/03/2018	316	131	0	0.774884041	-0.632103411	17.2	5	25	0	Kestrel, Nankeen	0	0	5.986283261	5.879870597	0.850212143	0	0	0	0	1	0	0	0	0	10	2	0	0	0	0	4	5	0	0	0	0	1	8	0	0	0	0	0	10	0	0	0	0	4
13/03/2018	317	132	0	0.763888613	-0.645348113	14	0	25.75	0	Kestrel, Nankeen	0	0	6.09250018	6.001232262	0.870566012	0	0	0	0	1	0	0	0	0	10	2	0	0	0	0	1	5	0	0	0	0	1	8	0	0	0	0	0	10	0	0	0	0	0
14/03/2018	318	133	0	0.752666828	-0.658401585	17.6	6.6	26.6	1	Kestrel, Nankeen	2	0.268096515	6.199351767	6.120280658	0.890285376	0	2	2	1	1	0	2	2	1	4	2	0	0	0	0	3	5	0	0	0	0	0	8	0	0	0	0	0	10	0	0	0	0	0
15/03/2018	319	134	1	0.741222011	-0.671259958	17	0.4	26.35	0	Kestrel, Nankeen	0	0	6.30676633	6.23677017	0.909322983	0	0	0	0	1	0	0	0	0	2	2	0	0	0	0	0	5	0	0	0	0	0	8	0	0	0	0	0	10	0	0	0	0	0
16/03/2018	320	135	0	0.729557554	-0.683919422	12	0	26.85	0	Kestrel, Nankeen	0	0	6.41466984	6.350483325	0.927641551	0	0	0	0	1	0	0	0	0	2	2	0	0	0	0	1	5	0	0	0	0	0	8	0	0	0	0	0	10	0	0	0	0	2
17/03/2018	321	136	0	0.717676914	-0.696376226	7	0	27.9	2	Kestrel, Nankeen	6.2	0.831099196	6.522985999	6.461231239	0.945213408	5	2	7	2	1	5	1	6	1	3	2	0	0	0	0	1	5	0	1	1	1	1	8	0	0	0	0	0	10	0	0	0	0	1
18/03/2018	322	137	0	0.70558361	-0.708626678	7	0	27.65	2	Kestrel, Nankeen	3	0.402144772	6.631636311	6.568853542	0.962019943	0	3	3	2	1	0	3	3	2	2	2	0	0	0	0	0	5	0	0	0	0	0	8	0	0	0	0	0	10	0	0	0	0	1
19/03/2018	323	138	0	0.693281227	-0.72066715	0.4	0	28.65	0	Kestrel, Nankeen	0	0	6.740540162	6.673217863	0.978050909	0	0	0	0	1	0	0	0	0	0	2	0	0	0	0	0	5	0	0	0	0	0	8	0	0	0	0	0	10	0	0	0	0	0
20/03/2018	324	139	0	0.680773409	-0.732494072	0	0	27.3	0	Kestrel, Nankeen	0	0	6.849614902	6.774218909	0.993303623	0	0	0	0	1	0	0	0	0	1	2	0	0	0	0	0	5	0	0	0	0	0	8	0	0	0	0	0	10	0	0	0	0	0
21/03/2018	325	140	0	0.668063864	-0.74410394	12.4	12.4	25.2	0	Kestrel, Nankeen	0.5	0.067024129	6.958775937	6.871777204	1.007782114	1	0	1	0	1	0	0	0	0	1	2	1	0	1	0	1	5	0	0	0	0	0	8	0	0	0	0	0	10	0	0	0	0	0
22/03/2018	326	141	0	0.655156357	-0.755493314	46.4	34	25.55	4	Kestrel, Nankeen	7.7	1.032171582	7.067936828	6.965837577	1.021496232	3	6	9	5	1	1	6	7	4	5	2	1	0	1	0	2	5	1	0	1	0	0	8	0	0	0	0	0	10	0	0	0	0	0
23/03/2018	327	142	0	0.642054713	-0.766658819	54.2	7.8	26.1	1	Kestrel, Nankeen	0.7	0.09383378	7.177009385	7.056367429	1.034460776	1	1	2	2	1	0	0	0	0	1	2	0	1	1	1	3	5	1	0	1	0	0	8	0	0	0	0	0	10	0	0	0	0	1
24/03/2018	328	143	0	0.628762815	-0.777597147	56	1.8	26.45	1	Kestrel, Nankeen	2.2	0.294906166	7.285903784	7.143354864	1.046694649	2	1	3	2	1	1	1	2	1	2	2	0	0	0	0	1	5	1	0	1	0	2	8	0	0	0	0	0	10	0	0	0	0	0
25/03/2018	329	144	0	0.6152846	-0.788305056	56.4	0.4	25.6	0	Kestrel, Nankeen	1.2	0.160857909	7.394528674	7.226806739	1.058220052	2	0	2	1	1	1	0	1	0	0	2	0	0	0	0	1	5	1	0	1	0	0	8	0	0	0	0	0	10	0	0	0	0	4
26/03/2018	330	145	0	0.601624063	-0.798779373	44.4	0.4	26.85	2	Kestrel, Nankeen	4.5	0.603217158	7.502791298	7.306746659	1.069061756	3	2	5	2	1	2	2	4	2	9	2	1	0	1	0	4	5	0	0	0	0	0	8	0	0	0	0	0	10	0	0	0	0	2
27/03/2018	331	146	0	0.587785252	-0.809016994	41.8	31.4	27	0	Kestrel, Nankeen	1	0.134048257	7.610597613	7.383212998	1.079246429	1	0	1	0	1	1	0	1	0	1	2	0	0	0	0	1	5	0	0	0	0	1	8	0	0	0	0	0	10	0	0	0	0	0
28/03/2018	332	147	0	0.573772268	-0.819014887	65.4	31.4	28.15	0	Kestrel, Nankeen	1	0.134048257	7.717852422	7.456256944	1.088802046	2	0	2	0	1	0	0	0	0	4	2	2	0	2	0	1	5	0	0	0	0	0	8	0	0	0	0	0	10	0	0	0	0	0
29/03/2018	333	148	0	0.559589262	-0.828770087	66.8	3.2	25.9	0	Kestrel, Nankeen	0	0	7.824459506	7.525940629	1.097757371	0	0	0	0	1	0	0	0	0	0	2	0	0	0	0	0	5	0	0	0	0	0	8	0	0	0	0	0	10	0	0	0	0	0
30/03/2018	334	149	0	0.545240439	-0.838279705	67.4	1	26.7	0	Kestrel, Nankeen	1	0.134048257	7.930321759	7.592335348	1.10614151	1	0	1	0	1	1	0	1	0	0	2	0	0	0	0	2	5	0	0	0	0	0	8	0	0	0	0	0	10	0	0	0	0	0
31/03/2018	335	150	0	0.530730048	-0.847540923	67	0	26.9	0	Kestrel, Nankeen	1.2	0.160857909	8.035341334	7.655519886	1.113983537	3	0	3	1	1	0	0	0	0	1	2	2	0	2	0	0	5	1	0	1	0	0	8	0	0	0	0	0	10	0	0	0	0	0
1/04/2018	336	151	0	0.516062391	-0.856550996	35.6	0	26.3	1	Kestrel, Nankeen	2.5	0.335120643	8.139419781	7.715578974	1.121312181	1	2	3	1	1	0	2	2	1	1	2	1	0	1	0	3	5	0	0	0	0	1	8	0	0	0	0	0	10	0	0	0	0	0
2/04/2018	337	152	0	0.501241813	-0.865307254	6.8	2.6	27.15	0	Kestrel, Nankeen	1	0.134048257	8.242458205	7.772601871	1.128155571	1	0	1	0	1	1	0	1	0	12	2	0	0	0	0	0	5	0	0	0	0	1	8	0	0	0	0	0	10	0	0	0	0	0
3/04/2018	338	153	0	0.486272707	-0.873807104	5.8	2.2	25.6	0	Kestrel, Nankeen	2.5	0.335120643	8.344357412	7.826681081	1.134541039	4	0	4	0	1	1	0	1	0	2	2	3	0	3	0	0	5	0	0	0	0	0	8	0	0	0	0	0	10	0	0	0	0	1
4/04/2018	339	154	0	0.471159508	-0.882048025	7.6	2.8	23.4	1	Kestrel, Nankeen	6.1	0.81769437	8.445018065	7.877911195	1.140494958	7	4	11	1	1	2	0	2	1	5	2	4	4	8	0	1	5	0	0	0	0	0	8	0	0	0	0	0	10	1	0	1	0	0
5/04/2018	340	155	0	0.455906694	-0.890027576	14	6.4	25	0	Kestrel, Nankeen	1.5	0.201072386	8.544340844	7.926387874	1.146042633	2	0	2	0	1	1	0	1	0	0	2	1	0	1	0	0	5	0	0	0	0	0	8	0	0	0	0	0	10	0	0	0	0	0
6/04/2018	341	156	0	0.440518784	-0.897743394	16	2	25.6	1	Kestrel, Nankeen	2.2	0.294906166	8.642226606	7.97220694	1.151208217	1	4	5	2	1	0	0	0	1	3	2	0	4	4	0	1	5	1	0	1	0	0	8	0	0	0	0	0	10	0	0	0	0	0
7/04/2018	342	157	0	0.42500034	-0.90519319	14.8	1.4	26.15	0	Kestrel, Nankeen	2.5	0.335120643	8.738576546	8.015463595	1.156014654	3	0	3	0	1	2	0	2	0	1	2	1	0	1	0	1	5	0	0	0	0	0	8	0	0	0	0	0	10	0	0	0	0	0
8/04/2018	343	158	0	0.409355959	-0.912374758	12.8	0.2	24.45	0	Kestrel, Nankeen	0.2	0.026809651	8.83329236	8.056251741	1.160483657	1	0	1	1	1	0	0	0	0	9	2	0	0	0	0	5	5	1	0	1	0	1	8	0	0	0	0	0	10	0	0	0	0	0
9/04/2018	344	159	0	0.393590277	-0.91928597	10	0	25.75	2	Kestrel, Nankeen	2.125	0.284852547	8.926276413	8.094663407	1.164635695	1	4	5	2	1	0	0	0	2	3	2	0	4	4	0	0	5	0	0	0	0	0	8	1	0	1	0	0	10	0	0	0	0	0
10/04/2018	345	160	0	0.377707965	-0.925924777	3.6	0	25.35	2	Kestrel, Nankeen	4.5	0.603217158	9.017431903	8.130788258	1.168489997	4	3	7	2	1	1	1	2	2	7	2	3	2	5	0	1	5	0	0	0	0	0	8	0	0	0	0	0	10	0	0	0	0	0
11/04/2018	346	161	0	0.361713731	-0.932289213	2.4	0.8	25.05	1	Kestrel, Nankeen	4.5	0.603217158	9.106663027	8.164713193	1.172064575	4	2	6	1	1	1	2	3	1	9	2	3	0	3	0	2	5	0	0	0	0	0	8	0	0	0	0	0	10	0	0	0	0	0
12/04/2018	347	162	1	0.345612313	-0.938377392	1	0	23.9	0	Kestrel, Nankeen	2.5	0.335120643	9.193875151	8.196522014	1.17537625	3	0	3	0	1	2	0	2	0	5	2	1	0	1	0	1	5	0	0	0	0	2	8	0	0	0	0	0	10	0	0	0	0	0
13/04/2018	348	163	0	0.329408482	-0.944187509	1	0.2	25.85	2	Kestrel, Nankeen	4.2	0.563002681	9.278974968	8.226295158	1.178440684	5	2	7	3	1	1	1	2	1	3	2	3	1	4	1	1	5	1	0	1	0	0	8	0	0	0	0	0	10	0	0	0	0	0
14/04/2018	349	164	0	0.313107041	-0.949717843	1	0	25.3	0	Kestrel, Nankeen	1	0.134048257	9.361870674	8.254109488	1.181272428	2	0	2	0	1	0	0	0	0	1	2	2	0	2	0	0	5	0	0	0	0	0	8	0	0	0	0	0	10	0	0	0	0	0
15/04/2018	350	165	0	0.296712819	-0.954966755	1.2	0.2	27.4	0	Kestrel, Nankeen	0	0	9.442472123	8.280038135	1.183884956	0	0	0	0	1	0	0	0	0	2	2	0	0	0	0	1	5	0	0	0	0	0	8	0	0	0	0	0	10	0	0	0	0	0
16/04/2018	351	166	0	0.280230675	-0.95993269	0.4	0	28.1	0	Kestrel, Nankeen	2.5	0.335120643	9.520690997	8.304150376	1.186290718	4	0	4	0	1	1	0	1	0	0	2	3	0	3	0	0	5	0	0	0	0	0	8	0	0	0	0	0	10	0	0	0	0	0
17/04/2018	352	167	0	0.263665493	-0.964614176	0.4	0	26.15	0	Kestrel, Nankeen	2.5	0.335120643	9.596440959	8.326511553	1.18850118	4	0	4	0	1	1	0	1	0	2	2	3	0	3	0	0	5	0	0	0	0	0	8	0	0	0	0	0	10	0	0	0	0	0
18/04/2018	353	168	0	0.24702218	-0.969009826	4	3.8	22.5	0	Kestrel, Nankeen	0.5	0.067024129	9.669637819	8.347183022	1.190526874	1	0	1	0	1	0	0	0	0	7	2	1	0	1	0	1	5	0	0	0	0	0	8	0	0	0	0	0	10	0	0	0	0	0
19/04/2018	354	169	0	0.23030567	-0.973118337	14.4	10.4	24.8	1	Kestrel, Nankeen	1.8	0.241286863	9.740199686	8.366222122	1.192377441	1	4	5	4	1	1	0	1	0	4	2	0	0	0	0	1	5	0	4	4	1	1	8	0	0	0	0	0	10	0	0	0	0	0
20/04/2018	355	170	0	0.213520915	-0.976938493	14.2	0	23.05	1	Kestrel, Nankeen	4.4	0.589812332	9.808047117	8.383682171	1.194061676	6	2	8	3	1	2	0	2	1	3	2	2	2	4	0	3	5	2	0	2	0	0	8	0	0	0	0	0	10	0	0	0	0	0
21/04/2018	356	171	0	0.19667289	-0.98046916	17.4	3.2	23.15	0	Kestrel, Nankeen	1	0.134048257	9.873103274	8.399612472	1.195587564	2	0	2	0	1	0	0	0	0	0	2	2	0	2	0	0	5	0	0	0	0	0	8	0	0	0	0	0	10	0	0	0	0	1
22/04/2018	357	172	0	0.179766586	-0.983709294	18.2	0.8	24.05	0	Kestrel, Nankeen	0.5	0.067024129	9.935294061	8.414058334	1.196962327	1	0	1	0	1	0	0	0	0	0	2	1	0	1	0	2	5	0	0	0	0	1	8	0	0	0	0	0	10	0	0	0	0	0
23/04/2018	358	173	0	0.162807013	-0.986657933	14.4	0	22.55	1	Kestrel, Nankeen	1	0.134048257	9.994548267	8.427061102	1.198192452	0	2	2	1	1	0	0	0	1	1	2	0	2	2	0	0	5	0	0	0	0	0	8	0	0	0	0	0	10	0	0	0	0	0
24/04/2018	359	174	1	0.145799197	-0.989314204	4	0	23.8	1	Kestrel, Nankeen	1.7	0.227882038	10.0507977	8.438658189	1.199283733	2	2	4	2	1	0	0	0	1	2	2	1	2	3	0	0	5	1	0	1	0	1	8	0	0	0	0	0	10	0	0	0	0	0
25/04/2018	360	175	0	0.128748177	-0.99167732	4	0	25	2	Kestrel, Nankeen	4	0.536193029	10.10397734	8.448883118	1.200241293	3	2	5	2	1	1	2	3	2	7	2	2	0	2	0	0	5	0	0	0	0	5	8	0	0	0	0	0	10	0	0	0	0	0
26/04/2018	361	176	0	0.111659007	-0.99374658	0.8	0	24.85	0	Kestrel, Nankeen	2.85	0.382037534	10.1540254	8.457765561	1.20106962	8	0	8	3	1	1	0	1	0	1	2	2	0	2	0	2	5	3	0	3	0	0	8	2	0	2	0	0	10	0	0	0	0	0
27/04/2018	362	177	0	0.09453675	-0.995521372	0	0	24.6	2	Kestrel, Nankeen	4.1	0.549597855	10.20088354	8.465331379	1.201772583	4	6	10	5	1	0	0	0	1	2	2	1	6	7	1	2	5	3	0	3	0	1	8	0	0	0	0	0	10	0	0	0	0	0
28/04/2018	363	178	0	0.077386479	-0.99700117	0	0	22.4	0	Kestrel, Nankeen	1.5	0.201072386	10.2444969	8.471602659	1.202353463	3	0	3	0	1	0	0	0	0	3	2	3	0	3	0	1	5	0	0	0	0	0	8	0	0	0	0	0	10	0	0	0	0	0
29/04/2018	364	179	0	0.060213277	-0.998185534	0	0	22.1	1	Kestrel, Nankeen	2.6	0.348525469	10.28481425	8.47659775	1.202814962	5	1	6	4	1	0	1	1	1	14	2	2	0	2	0	2	5	3	0	3	0	0	8	0	0	0	0	0	10	0	0	0	0	0
30/04/2018	365	180	0	0.043022233	-0.999074115	0	0	21.1	0	Kestrel, Nankeen	2.7	0.361930295	10.32178806	8.480331293	1.203159226	5	0	5	1	1	1	0	1	0	5	2	3	0	3	0	2	5	1	0	1	0	0	8	0	0	0	0	0	10	0	0	0	0	0
1/05/2018	366	181	0	0.02581844	-0.999666649	0	0	22.5	0	Kestrel, Nankeen	1	0.134048257	10.35537463	8.482814244	1.203387852	1	0	1	0	1	1	0	1	0	2	2	0	0	0	0	0	5	0	0	0	0	0	8	0	0	0	0	0	10	0	0	0	0	2
2/05/2018	367	182	0	0.008606997	-0.999962959	0.4	0.4	22.75	0	Kestrel, Nankeen	0.625	0.083780161	10.38553414	8.484053898	1.203501901	4	0	4	2	1	0	0	0	0	3	2	0	0	0	0	2	5	2	0	2	0	0	8	1	0	1	0	0	10	1	0	1	0	0
3/05/2018	368	183	0	-0.008606997	-0.999962959	0.4	0	22.95	2	Kestrel, Nankeen	2	0.268096515	10.41223077	8.484053898	1.203501901	1	2	3	2	1	1	0	1	2	10	2	0	2	2	0	2	5	0	0	0	0	0	8	0	0	0	0	0	10	0	0	0	0	0
4/05/2018	369	184	0	-0.02581844	-0.999666649	0.4	0	24.2	0	Kestrel, Nankeen	0	0	10.43543272	8.482814244	1.203387852	0	0	0	0	1	0	0	0	0	3	2	0	0	0	0	0	5	0	0	0	0	1	8	0	0	0	0	0	10	0	0	0	0	0
5/05/2018	370	185	1	-0.043022233	-0.999074115	0.4	0	24.35	0	Kestrel, Nankeen	1.2	0.160857909	10.45511231	8.480331293	1.203159226	2	0	2	1	1	1	0	1	0	3	2	0	0	0	0	0	5	1	0	1	0	0	8	0	0	0	0	0	10	0	0	0	0	0
6/05/2018	371	186	0	-0.060213277	-0.998185534	0.4	0	22.45	0	Kestrel, Nankeen	0	0	10.47124603	8.47659775	1.202814962	0	0	0	0	1	0	0	0	0	1	2	0	0	0	0	0	5	0	0	0	0	0	8	0	0	0	0	0	10	0	0	0	0	0
7/05/2018	372	187	0	-0.077386479	-0.99700117	0	0	21.6	0	Kestrel, Nankeen	2.8	0.375335121	10.48381457	8.471602659	1.202353463	5	0	5	1	1	2	0	2	0	5	2	1	0	1	0	1	5	1	0	1	0	2	8	0	0	0	0	0	10	1	0	1	0	0
8/05/2018	373	188	0	-0.09453675	-0.995521372	17.2	17.2	20.25	2	Kestrel, Nankeen	4.2	0.563002681	10.49280288	8.465331379	1.201772583	1	4	5	3	1	0	4	4	2	13	2	0	0	0	0	5	5	1	0	1	0	0	8	0	0	0	0	0	10	0	0	0	0	0
9/05/2018	374	189	0	-0.111659007	-0.99374658	23.2	6	23.9	0	Kestrel, Nankeen	0.7	0.09383378	10.49820018	8.457765561	1.20106962	2	0	2	1	1	0	0	0	0	0	2	1	0	1	0	0	5	1	0	1	0	0	8	0	0	0	0	0	10	0	0	0	0	0
10/05/2018	375	190	0	-0.128748177	-0.99167732	23.2	0	23.55	0	Kestrel, Nankeen	1	0.134048257	10.5	8.448883118	1.200241293	1	0	1	0	1	1	0	1	0	3	2	0	0	0	0	0	5	0	0	0	0	0	8	0	0	0	0	0	10	0	0	0	0	0
11/05/2018	376	191	0	-0.145799197	-0.989314204	23.2	0	20.7	1	Kestrel, Nankeen	3.5	0.469168901	10.49820018	8.438658189	1.199283733	3	1	4	1	1	2	1	3	1	2	2	1	0	1	0	0	5	0	0	0	0	1	8	0	0	0	0	0	10	0	0	0	0	3
12/05/2018	377	192	0	-0.162807013	-0.986657933	23.2	0	19.3	2	Kestrel, Nankeen	5	0.670241287	10.49280288	8.427061102	1.198192452	2	4	6	2	1	0	4	4	2	4	2	2	0	2	0	1	5	0	0	0	0	0	8	0	0	0	0	0	10	0	0	0	0	0
13/05/2018	378	193	0	-0.179766586	-0.983709294	6	0	21.15	4	Kestrel, Nankeen	7.5	1.00536193	10.48381457	8.414058334	1.196962327	1	7	8	4	1	0	7	7	4	8	2	1	0	1	0	1	5	0	0	0	0	0	8	0	0	0	0	1	10	0	0	0	0	0
14/05/2018	379	194	0	-0.19667289	-0.98046916	0	0	21	1	Kestrel, Nankeen	1	0.134048257	10.47124603	8.399612472	1.195587564	0	1	1	1	1	0	1	1	1	8	2	0	0	0	0	0	5	0	0	0	0	1	8	0	0	0	0	0	10	0	0	0	0	0
15/05/2018	380	195	0	-0.213520915	-0.976938493	0	0	21.6	1	Kestrel, Nankeen	3.125	0.418900804	10.45511231	8.383682171	1.194061676	4	1	5	1	1	2	0	2	1	6	2	1	1	2	0	0	5	0	0	0	0	1	8	1	0	1	0	0	10	0	0	0	0	0
16/05/2018	381	196	0	-0.23030567	-0.973118337	0	0	20.4	4	Kestrel, Nankeen	6.1	0.81769437	10.43543272	8.366222122	1.192377441	6	4	10	6	1	2	2	4	3	19	2	2	1	3	0	2	5	2	1	3	1	2	8	0	0	0	0	0	10	0	0	0	0	0
17/05/2018	382	197	0	-0.24702218	-0.969009826	0	0	20	3	Kestrel, Nankeen	2.8	0.375335121	10.41223077	8.347183022	1.190526874	3	3	6	4	1	0	1	1	3	16	2	1	2	3	0	4	5	1	0	1	0	0	8	0	0	0	0	0	10	1	0	1	0	0
18/05/2018	383	198	0	-0.263665493	-0.964614176	0	0	21.15	1	Kestrel, Nankeen	3.2	0.428954424	10.38553414	8.326511553	1.18850118	3	1	4	2	1	2	1	3	1	13	2	0	0	0	0	1	5	1	0	1	0	0	8	0	0	0	0	1	10	0	0	0	0	0
19/05/2018	384	199	0	-0.280230675	-0.95993269	0	0	20.65	1	Kestrel, Nankeen	1	0.134048257	10.35537463	8.304150376	1.186290718	0	1	1	1	1	0	1	1	1	7	2	0	0	0	0	2	5	0	0	0	0	0	8	0	0	0	0	0	10	0	0	0	0	0
20/05/2018	385	200	0	-0.296712819	-0.954966755	0	0	20.9	0	Kestrel, Nankeen	0.2	0.026809651	10.32178806	8.280038135	1.183884956	1	0	1	1	1	0	0	0	0	1	2	0	0	0	0	1	5	1	0	1	0	0	8	0	0	0	0	0	10	0	0	0	0	0
21/05/2018	386	201	0	-0.313107041	-0.949717843	0	0	21	1	Kestrel, Nankeen	1.7	0.227882038	10.28481425	8.254109488	1.181272428	2	1	3	2	1	0	1	1	1	5	2	1	0	1	0	0	5	1	0	1	0	0	8	0	0	0	0	0	10	0	0	0	0	0
22/05/2018	387	202	0	-0.329408482	-0.944187509	0	0	21.9	0	Kestrel, Nankeen	0.7	0.09383378	10.2444969	8.226295158	1.178440684	2	0	2	1	1	0	0	0	0	4	2	1	0	1	0	0	5	1	0	1	0	0	8	0	0	0	0	0	10	0	0	0	0	0
23/05/2018	388	203	0	-0.345612313	-0.938377392	0	0	20.75	0	Kestrel, Nankeen	0	0	10.20088354	8.196522014	1.17537625	0	0	0	0	1	0	0	0	0	8	2	0	0	0	0	0	5	0	0	0	0	0	8	0	0	0	0	0	10	0	0	0	0	0
24/05/2018	389	204	1	-0.361713731	-0.932289213	0	0	20.8	0	Kestrel, Nankeen	2.125	0.284852547	10.1540254	8.164713193	1.172064575	3	0	3	0	1	2	0	2	0	6	2	0	0	0	0	1	5	0	0	0	0	1	8	1	0	1	0	0	10	0	0	0	0	0
25/05/2018	390	205	0	-0.377707965	-0.925924777	0	0	20.8	2	Kestrel, Nankeen	7	0.938337802	10.10397734	8.130788258	1.168489997	3	5	8	2	1	1	5	6	2	15	2	2	0	2	0	4	5	0	0	0	0	0	8	0	0	0	0	0	10	0	0	0	0	0
26/05/2018	391	206	0	-0.393590277	-0.91928597	0.2	0.2	18.2	2	Kestrel, Nankeen	3.7	0.495978552	10.0507977	8.094663407	1.164635695	2	3	5	3	1	0	3	3	2	11	2	1	0	1	0	1	5	1	0	1	0	0	8	0	0	0	0	0	10	0	0	0	0	0
27/05/2018	392	207	0	-0.409355959	-0.912374758	1.4	1.2	20.15	0	Kestrel, Nankeen	0.5	0.067024129	9.994548267	8.056251741	1.160483657	1	0	1	0	1	0	0	0	0	12	2	1	0	1	0	3	5	0	0	0	0	0	8	0	0	0	0	0	10	0	0	0	0	0
28/05/2018	393	208	0	-0.42500034	-0.90519319	4.6	3.2	18.9	1	Kestrel, Nankeen	1	0.134048257	9.935294061	8.015463595	1.156014654	0	1	1	1	1	0	1	1	1	8	2	0	0	0	0	0	5	0	0	0	0	0	8	0	0	0	0	1	10	0	0	0	0	0
29/05/2018	394	209	0	-0.440518784	-0.897743394	11.2	6.6	19.4	0	Kestrel, Nankeen	0	0	9.873103274	7.97220694	1.151208217	0	0	0	0	1	0	0	0	0	5	2	0	0	0	0	0	5	0	0	0	0	1	8	0	0	0	0	0	10	0	0	0	0	3
30/05/2018	395	210	0	-0.455906694	-0.890027576	11.2	0	20.55	4	Kestrel, Nankeen	4	0.536193029	9.808047117	7.926387874	1.146042633	0	4	4	4	1	0	4	4	4	16	2	0	0	0	0	0	5	0	0	0	0	0	8	0	0	0	0	0	10	0	0	0	0	0
31/05/2018	396	211	0	-0.471159508	-0.882048025	11	0	18.3	2	Kestrel, Nankeen	3	0.402144772	9.740199686	7.877911195	1.140494958	0	3	3	2	1	0	3	3	2	15	2	0	0	0	0	2	5	0	0	0	0	3	8	0	0	0	0	0	10	0	0	0	0	0
1/06/2018	397	212	0	-0.486272707	-0.873807104	9.8	0	19.05	1	Kestrel, Nankeen	1	0.134048257	9.669637819	7.826681081	1.134541039	0	2	2	1	1	0	0	0	0	23	2	0	2	2	1	2	5	0	0	0	0	1	8	0	0	0	0	0	10	0	0	0	0	0
2/06/2018	398	213	0	-0.501241813	-0.865307254	6.6	0	19.05	1	Kestrel, Nankeen	0.5	0.067024129	9.596440959	7.772601871	1.128155571	0	1	1	1	1	0	0	0	0	15	2	0	1	1	1	7	5	0	0	0	0	4	8	0	0	0	0	0	10	0	0	0	0	0
3/06/2018	399	214	0	-0.516062391	-0.856550996	0	0	21.6	0	Kestrel, Nankeen	0.5	0.067024129	9.520690997	7.715578974	1.121312181	1	0	1	0	1	0	0	0	0	18	2	1	0	1	0	0	5	0	0	0	0	1	8	0	0	0	0	0	10	0	0	0	0	3
4/06/2018	400	215	0	-0.530730048	-0.847540923	0	0	20.2	7	Kestrel, Nankeen	11.2	1.501340483	9.442472123	7.655519886	1.113983537	4	9	13	8	1	2	8	10	7	13	2	1	1	2	0	2	5	1	0	1	0	2	8	0	0	0	0	0	10	0	0	0	0	0
5/06/2018	401	216	0	-0.545240439	-0.838279705	0	0	19.35	1	Kestrel, Nankeen	1.3	0.174262735	9.361870674	7.592335348	1.10614151	2	1	3	2	1	0	1	1	1	10	2	0	0	0	0	1	5	1	0	1	0	0	8	0	0	0	0	0	10	1	0	1	0	0
6/06/2018	402	217	0	-0.559589262	-0.828770087	0	0	18.65	0	Kestrel, Nankeen	0	0	9.278974968	7.525940629	1.097757371	0	0	0	0	1	0	0	0	0	7	2	0	0	0	0	3	5	0	0	0	0	0	8	0	0	0	0	0	10	0	0	0	0	0
7/06/2018	403	218	0	-0.573772268	-0.819014887	11.6	11.6	17.25	0	Kestrel, Nankeen	0	0	9.193875151	7.456256944	1.088802046	0	0	0	0	1	0	0	0	0	6	2	0	0	0	0	1	5	0	0	0	0	0	8	0	0	0	0	0	10	0	0	0	0	0
8/06/2018	404	219	0	-0.587785252	-0.809016994	19.8	8.2	19.35	1	Kestrel, Nankeen	2.7	0.361930295	9.106663027	7.383212998	1.079246429	3	1	4	2	1	1	1	2	1	16	2	1	0	1	0	0	5	1	0	1	0	0	8	0	0	0	0	0	10	0	0	0	0	0
9/06/2018	405	220	0	-0.601624063	-0.798779373	21	1.2	20.45	0	Kestrel, Nankeen	2.7	0.361930295	9.017431903	7.306746659	1.069061756	5	0	5	0	1	2	0	2	0	6	2	1	0	1	0	1	5	0	0	0	0	0	8	0	0	0	0	0	10	2	0	2	0	0
10/06/2018	406	221	0	-0.6152846	-0.788305056	21.4	0.4	20.45	1	Kestrel, Nankeen	3	0.402144772	8.926276413	7.226806739	1.058220052	0	3	3	1	1	0	3	3	1	17	2	0	0	0	0	0	5	0	0	0	0	1	8	0	0	0	0	0	10	0	0	0	0	0
11/06/2018	407	222	0	-0.628762815	-0.777597147	21.4	0	19.75	3	Kestrel, Nankeen	6.5	0.871313673	8.83329236	7.143354864	1.046694649	4	3	7	3	1	3	3	6	3	9	2	1	0	1	0	2	5	0	0	0	0	0	8	0	0	0	0	0	10	0	0	0	0	0
12/06/2018	408	223	0	-0.642054713	-0.766658819	9.8	0	17.85	1	Kestrel, Nankeen	6.125	0.821045576	8.738576546	7.056367429	1.034460776	6	1	7	1	1	5	1	6	1	17	2	0	0	0	0	3	5	0	0	0	0	3	8	1	0	1	0	1	10	0	0	0	0	0
13/06/2018	409	224	0	-0.655156357	-0.755493314	1.6	0	19.7	2	Kestrel, Nankeen	4.5	0.603217158	8.642226606	6.965837577	1.021496232	3	2	5	2	1	3	1	4	2	18	2	0	1	1	0	3	5	0	0	0	0	1	8	0	0	0	0	1	10	0	0	0	0	0
14/06/2018	410	225	0	-0.668063864	-0.74410394	0.4	0	22.05	0	Kestrel, Nankeen	3.5	0.469168901	8.544340844	6.871777204	1.007782114	4	0	4	0	1	3	0	3	0	7	2	1	0	1	0	1	5	0	0	0	0	0	8	0	0	0	0	0	10	0	0	0	0	0
15/06/2018	411	226	0	-0.680773409	-0.732494072	0	0	19.7	0	Kestrel, Nankeen	2.2	0.294906166	8.445018065	6.774218909	0.993303623	3	0	3	1	1	2	0	2	0	8	2	0	0	0	0	2	5	1	0	1	0	0	8	0	0	0	0	0	10	0	0	0	0	2
16/06/2018	412	227	0	-0.693281227	-0.72066715	0	0	18.9	1	Kestrel, Nankeen	4.7	0.63002681	8.344357412	6.673217863	0.978050909	4	2	6	2	1	2	2	4	1	6	2	1	0	1	0	0	5	1	0	1	0	0	8	0	0	0	0	0	10	0	0	0	0	0
17/06/2018	413	228	0	-0.70558361	-0.708626678	0	0	18.1	1	Kestrel, Nankeen	2	0.268096515	8.242458206	6.568853542	0.962019943	1	1	2	1	1	1	1	2	1	11	2	0	0	0	0	2	5	0	0	0	0	1	8	0	0	0	0	0	10	0	0	0	0	0
18/06/2018	414	229	0	-0.717676914	-0.696376226	0	0	15.65	4	Kestrel, Nankeen	9	1.206434316	8.139419783	6.461231239	0.945213408	0	9	9	4	1	0	9	9	4	17	2	0	0	0	0	5	5	0	0	0	0	0	8	0	0	0	0	0	10	0	0	0	0	0
19/06/2018	415	230	0	-0.729557554	-0.683919422	0	0	17.05	3	Kestrel, Nankeen	5	0.670241287	8.035341336	6.350483325	0.927641551	0	5	5	3	1	0	5	5	3	12	2	0	0	0	0	2	5	0	0	0	0	2	8	0	0	0	0	0	10	0	0	0	0	0
20/06/2018	416	231	0	-0.741222011	-0.671259958	0	0	18.35	0	Kestrel, Nankeen	4.7	0.63002681	7.930321764	6.23677017	0.909322983	6	0	6	1	1	4	0	4	0	5	2	1	0	1	0	2	5	1	0	1	0	0	8	0	0	0	0	0	10	0	0	0	0	0
21/06/2018	417	232	0	-0.752666828	-0.658401585	0	0	18.4	0	Kestrel, Nankeen	2.3	0.308310992	7.824459513	6.120280658	0.890285376	4	0	4	1	1	2	0	2	0	24	2	0	0	0	0	7	5	1	0	1	0	2	8	0	0	0	0	0	10	1	0	1	0	1
22/06/2018	418	233	0	-0.763888613	-0.645348113	0	0	18.6	5	Kestrel, Nankeen	7.1	0.951742627	7.717852435	6.001232262	0.870566012	3	5	8	5	1	3	4	7	4	20	2	0	0	0	0	2	5	0	0	0	0	2	8	0	0	0	0	0	10	0	1	1	1	2
23/06/2018	419	234	0	-0.774884041	-0.632103411	0	0	17.9	7	Kestrel, Nankeen	13.325	1.786193029	7.610597636	5.879870597	0.850212143	3	12	15	8	1	1	12	13	7	12	2	0	0	0	0	1	5	1	0	1	0	0	8	1	0	1	0	0	10	0	0	0	0	1
24/06/2018	420	235	0	-0.785649855	-0.618671403	0	0	18.25	4	Kestrel, Nankeen	6	0.804289544	7.50279134	5.756468431	0.829281121	0	6	6	4	1	0	6	6	4	11	2	0	0	0	0	1	5	0	0	0	0	0	8	0	0	0	0	0	10	0	0	0	0	0
25/06/2018	421	236	0	-0.796182864	-0.60505607	0	0	16.85	0	Kestrel, Nankeen	2.125	0.284852547	7.394528748	5.631324112	0.807840253	5	0	5	0	1	0	0	0	0	5	2	4	0	4	0	2	5	0	0	0	0	0	8	1	0	1	0	0	10	0	0	0	0	0
26/06/2018	422	237	0	-0.806479946	-0.591261445	0	0	18.1	2	Kestrel, Nankeen	7	0.938337802	7.285903912	5.504759421	0.785966352	2	5	7	2	1	2	5	7	2	8	2	0	0	0	0	0	5	0	0	0	0	0	8	0	0	0	0	0	10	0	0	0	0	0
27/06/2018	423	238	0	-0.816538051	-0.577291617	1	1	15.8	0	Kestrel, Nankeen	1.1	0.147453083	7.177009608	5.377116836	0.76374498	2	0	2	0	1	1	0	1	0	15	2	0	0	0	0	2	5	0	0	0	0	0	8	0	0	0	0	0	10	1	0	1	0	0
28/06/2018	424	239	0	-0.826354199	-0.563150724	10	9	18.35	0	Kestrel, Nankeen	1.5	0.201072386	7.067937213	5.248756263	0.741269361	2	0	2	0	1	1	0	1	0	7	2	1	0	1	0	0	5	0	0	0	0	2	8	0	0	0	0	0	10	0	0	0	0	0
29/06/2018	425	240	0	-0.835925479	-0.548842958	10.2	0.2	18.45	1	Kestrel, Nankeen	0.5	0.067024129	6.958776598	5.120051271	0.718638997	0	1	1	1	1	0	0	0	1	7	2	0	1	1	0	1	5	0	0	0	0	0	8	0	0	0	0	0	10	0	0	0	0	0
30/06/2018	426	241	0	-0.845249057	-0.534372558	10.4	0.2	19.55	0	Kestrel, Nankeen	0	0	6.849616027	4.991384907	0.695958013	0	0	0	0	1	0	0	0	0	7	2	0	0	0	0	0	5	0	0	0	0	0	8	0	0	0	0	0	10	0	0	0	0	0
1/07/2018	427	242	0	-0.85432217	-0.519743812	10.4	0	16	1	Kestrel, Nankeen	3.1	0.415549598	6.740542063	4.863145195	0.673333285	3	1	4	1	1	2	1	3	1	14	2	0	0	0	0	5	5	0	0	0	0	0	8	0	0	0	0	0	10	1	0	1	0	0
2/07/2018	428	243	0	-0.863142128	-0.504961055	9.4	0	15	0	Kestrel, Nankeen	1	0.134048257	6.631639497	4.735720412	0.650872415	1	0	1	0	1	1	0	1	0	9	2	0	0	0	0	1	5	0	0	0	0	0	8	0	0	0	0	0	10	0	0	0	0	0
3/07/2018	429	244	0	-0.871706319	-0.490028666	0.4	0	13	3	Kestrel, Nankeen	6.4	0.857908847	6.522991292	4.609494276	0.62868164	3	5	8	5	1	1	5	6	3	9	2	0	0	0	0	0	5	2	0	2	0	1	8	0	0	0	0	1	10	0	0	0	0	0
4/07/2018	430	245	0	-0.880012204	-0.474951072	1.2	1	15	0	Kestrel, Nankeen	0.2	0.026809651	6.414678558	4.484841165	0.606863759	1	0	1	1	1	0	0	0	0	10	2	0	0	0	0	2	5	1	0	1	0	0	8	0	0	0	0	0	10	0	0	0	0	2
5/07/2018	431	246	0	-0.888057323	-0.459732739	3	2	17	1	Kestrel, Nankeen	1.2	0.160857909	6.306780559	4.362121494	0.585516149	1	1	2	2	1	0	1	1	1	13	2	0	0	0	0	0	5	1	0	1	0	0	8	0	0	0	0	0	10	0	0	0	0	0
6/07/2018	432	247	1	-0.895839291	-0.444378178	11.2	8.2	17.6	7	Kestrel, Nankeen	6.5	0.871313673	6.199374781	4.241677382	0.564728985	0	7	7	7	1	0	6	6	7	31	2	0	1	1	0	2	5	0	0	0	0	0	8	0	0	0	0	0	10	0	0	0	0	0
7/07/2018	433	248	0	-0.903355802	-0.428891938	14.2	3	18	0	Kestrel, Nankeen	1.4	0.18766756	6.092537054	4.123828708	0.544583689	3	0	3	2	1	1	0	1	0	4	2	0	0	0	0	2	5	2	0	2	0	0	8	0	0	0	0	0	10	0	0	0	0	0
8/07/2018	434	249	0	-0.91060463	-0.413278608	17.2	3	9	0	Kestrel, Nankeen	1.35	0.180965147	5.986341786	4.008869672	0.52515171	4	0	4	0	1	1	0	1	0	1	2	0	0	0	0	0	5	0	0	0	0	0	8	2	0	2	0	0	10	1	0	1	0	0
9/07/2018	435	250	0	-0.917583626	-0.397542814	16.2	0	8	1	Kestrel, Nankeen	3	0.402144772	5.880862314	3.897065913	0.506493622	1	2	3	1	1	1	2	3	1	9	2	0	0	0	0	1	5	0	0	0	0	0	8	0	0	0	0	0	10	0	0	0	0	1
10/07/2018	436	251	0	-0.924290722	-0.38168922	14.2	0	10	4	Kestrel, Nankeen	6.5	0.871313673	5.776171422	3.788652262	0.488658599	3	4	7	4	1	2	4	6	4	17	2	1	0	1	0	0	5	0	0	0	0	1	8	0	0	0	0	0	10	0	0	0	0	4
11/07/2018	437	252	0	-0.930723931	-0.365722523	6	0	10.7	1	Kestrel, Nankeen	1	0.134048257	5.67234209	3.683831153	0.47168423	0	1	1	1	1	0	1	1	1	7	2	0	0	0	0	0	5	0	0	0	0	0	8	0	0	0	0	0	10	0	0	0	0	0
12/07/2018	438	253	0	-0.936881346	-0.349647455	4	1	13.9	0	Kestrel, Nankeen	0	0	5.569448518	3.582771695	0.455596669	0	0	0	0	1	0	0	0	0	1	2	0	0	0	0	1	5	0	0	0	0	0	8	0	0	0	0	0	10	0	0	0	0	0
13/07/2018	439	254	0	-0.942761143	-0.333468779	1	0	11	1	Kestrel, Nankeen	1	0.134048257	5.467567517	3.485609407	0.440411078	0	1	1	1	1	0	1	1	1	2	2	0	0	0	0	1	5	0	0	0	0	0	8	0	0	0	0	0	10	0	0	0	0	0
14/07/2018	440	255	0	-0.94836158	-0.317191289	1	0	8	0	Kestrel, Nankeen	0.7	0.09383378	5.366780347	3.392446573	0.426132315	2	0	2	1	1	0	0	0	0	0	2	1	0	1	0	0	5	1	0	1	0	1	8	0	0	0	0	0	10	0	0	0	0	0
15/07/2018	441	256	0	-0.953680997	-0.300819808	1	0	10.5	0	Kestrel, Nankeen	1.4	0.18766756	5.26717509	3.30335318	0.412755816	4	0	4	2	1	0	0	0	0	7	2	2	0	2	0	1	5	2	0	2	0	0	8	0	0	0	0	0	10	0	0	0	0	0
16/07/2018	442	257	0	-0.958717817	-0.284359187	1	0	7.3	1	Kestrel, Nankeen	0.5	0.067024129	5.168849667	3.218368392	0.400268618	0	1	1	1	1	0	0	0	1	6	2	0	1	1	0	2	5	0	0	0	0	1	8	0	0	0	0	0	10	0	0	0	0	0
17/07/2018	443	258	0	-0.963470549	-0.267814305	0	0	7	0	Kestrel, Nankeen	0.5	0.067024129	5.071915585	3.137502504	0.388650465	1	0	1	0	1	0	0	0	0	6	2	1	0	1	0	0	5	0	0	0	0	1	8	0	0	0	0	1	10	0	0	0	0	0
18/07/2018	444	259	0	-0.967937783	-0.251190064	0	0	11.7	4	Kestrel, Nankeen	5.2	0.697050938	4.976502491	3.06073935	0.37787495	1	5	6	5	1	0	5	5	4	14	2	0	0	0	0	3	5	1	0	1	0	1	8	0	0	0	0	0	10	0	0	0	0	0
19/07/2018	445	260	0	-0.972118197	-0.23449139	0	0	6.3	2	Kestrel, Nankeen	2	0.268096515	4.882763569	2.988039138	0.367910649	0	2	2	2	1	0	2	2	2	10	2	0	0	0	0	0	5	0	0	0	0	0	8	0	0	0	0	0	10	0	0	0	0	1
20/07/2018	446	261	0	-0.976010551	-0.21772323	0	0	9.8	1	Kestrel, Nankeen	0.5	0.067024129	4.790881796	2.91934174	0.358722218	0	1	1	1	1	0	0	0	0	7	2	0	1	1	1	1	5	0	0	0	0	0	8	0	0	0	0	0	10	0	0	0	0	0
21/07/2018	447	262	0	-0.979613692	-0.200890555	0	0	9.8	1	Kestrel, Nankeen	2	0.268096515	4.701076951	2.854570495	0.350271412	0	2	2	1	1	0	2	2	1	13	2	0	0	0	0	1	5	0	0	0	0	0	8	0	0	0	0	0	10	0	0	0	0	1
22/07/2018	448	263	0	-0.982926552	-0.183998352	0	0	7.8	0	Kestrel, Nankeen	0	0	4.613613225	2.793636654	0.342518022	0	0	0	0	1	0	0	0	0	9	2	0	0	0	0	0	5	0	0	0	0	0	8	0	0	0	0	0	10	0	0	0	0	0
23/07/2018	449	264	0	-0.98594815	-0.167051626	0	0	8.2	0	Kestrel, Nankeen	0	0	4.528807114	2.736444652	0.335420712	0	0	0	0	1	0	0	0	0	13	2	0	0	0	0	0	5	0	0	0	0	0	8	0	0	0	0	0	10	0	0	0	0	0
24/07/2018	450	265	0	-0.98867759	-0.150055398	0	0	11	1	Kestrel, Nankeen	2.5	0.335120643	4.44703518	2.682898471	0.328937739	1	2	3	1	1	0	2	2	1	15	2	1	0	1	0	0	5	0	0	0	0	0	8	0	0	0	0	0	10	0	0	0	0	0
25/07/2018	451	266	0	-0.991114064	-0.133014707	0	0	10.3	0	Kestrel, Nankeen	0	0	4.368741059	2.632909397	0.32302758	0	0	0	0	1	0	0	0	0	11	2	0	0	0	0	0	5	0	0	0	0	0	8	0	0	0	0	0	10	0	0	0	0	0
26/07/2018	452	267	0	-0.993256849	-0.1159346	0	0	16	0	Kestrel, Nankeen	1	0.134048257	4.294440972	2.58640549	0.317649444	1	0	1	0	1	1	0	1	0	8	2	0	0	0	0	2	5	0	0	0	0	0	8	0	0	0	0	0	10	0	0	0	0	0
27/07/2018	453	268	0	-0.995105311	-0.098820139	1	1	14	3	Kestrel, Nankeen	3.4	0.455764075	4.224726823	2.54334305	0.312763707	1	4	5	4	1	0	3	3	2	17	2	0	0	0	0	3	5	1	1	2	1	1	8	0	0	0	0	0	10	0	0	0	0	0
28/07/2018	454	269	0	-0.996658902	-0.081676395	1	0	21	1	Kestrel, Nankeen	2	0.268096515	4.160265851	2.503720163	0.308332269	1	1	2	1	1	1	1	2	1	6	2	0	0	0	0	1	5	0	0	0	0	2	8	0	0	0	0	0	10	0	0	0	0	0
29/07/2018	455	270	0	-0.997917161	-0.064508449	1	0	16	0	Kestrel, Nankeen	1	0.134048257	4.101795735	2.467592174	0.304318893	1	0	1	0	1	1	0	1	0	5	2	0	0	0	0	1	5	0	0	0	0	0	8	0	0	0	0	1	10	0	0	0	0	0
30/07/2018	456	271	0	-0.998879716	-0.047321388	4	3	13	1	Kestrel, Nankeen	2	0.268096515	4.050114064	2.4350884	0.300689583	2	1	3	1	1	1	0	1	0	6	2	1	1	2	1	1	5	0	0	0	0	1	8	0	0	0	0	0	10	0	0	0	0	0
31/07/2018	457	272	1	-0.999546281	-0.030120305	4	0	8.4	0	Kestrel, Nankeen	0	0	4.006061199	2.406428834	0.297413155	0	0	0	0	1	0	0	0	0	4	2	0	0	0	0	1	5	0	0	0	0	2	8	0	0	0	0	0	10	0	0	0	0	0
1/08/2018	458	273	0	-0.999916659	-0.012910296	3	0	7	0	Kestrel, Nankeen	1	0.134048257	3.970495764	2.38193877	0.294462238	1	0	1	0	1	1	0	1	0	3	2	0	0	0	0	1	5	0	0	0	0	0	8	0	0	0	0	0	10	0	0	0	0	0
2/08/2018	459	274	0	-0.99999074	0.004303538	3	0	10	2	Kestrel, Nankeen	2	0.268096515	3.944262422	2.362058504	0.291815108	0	2	2	2	1	0	2	2	2	12	2	0	0	0	0	0	5	0	0	0	0	0	8	0	0	0	0	0	10	0	0	0	0	0
3/08/2018	460	275	0	-0.999768502	0.021516097	3	0	11	0	Kestrel, Nankeen	0.6	0.080428954	3.928152036	2.347344561	0.289458985	3	0	3	3	1	0	0	0	0	6	2	0	0	0	0	3	5	3	0	3	0	0	8	0	0	0	0	0	10	0	0	0	0	0
4/08/2018	461	276	0	-0.999250011	0.038722281	0	0	14	1	Kestrel, Nankeen	1.125	0.15080429	3.922854986	2.338458499	0.287395632	2	1	3	1	1	0	0	0	1	8	2	1	1	2	0	1	5	0	0	0	0	1	8	1	0	1	0	0	10	0	0	0	0	0
5/08/2018	462	277	0	-0.998435421	0.05591699	0	0	10	3	Kestrel, Nankeen	3.2	0.428954424	3.928909101	2.336139503	0.28565021	1	3	4	4	1	0	3	3	3	15	2	0	0	0	0	0	5	1	0	1	0	1	8	0	0	0	0	1	10	0	0	0	0	0
6/08/2018	463	278	0	-0.997324973	0.07309513	0	0	14	2	Kestrel, Nankeen	2.5	0.335120643	3.946644433	2.341157872	0.284284192	1	2	3	2	1	0	2	2	2	7	2	1	0	1	0	0	5	0	0	0	0	2	8	0	0	0	0	0	10	0	0	0	0	1
7/08/2018	464	279	0	-0.995918996	0.09025161	0	0	16	0	Kestrel, Nankeen	0.5	0.067024129	3.976127822	2.354248312	0.283412343	1	0	1	0	1	0	0	0	0	4	2	1	0	1	0	2	5	0	0	0	0	0	8	0	0	0	0	0	10	0	0	0	0	0
8/08/2018	465	280	0	-0.994217907	0.107381347	0.2	0.2	14.8	0	Kestrel, Nankeen	0	0	4.017110842	2.37602459	0.283222267	0	0	0	0	1	0	0	0	0	10	2	0	0	0	0	3	5	0	0	0	0	3	8	0	0	0	0	0	10	0	0	0	0	0
9/08/2018	466	281	0	-0.992222209	0.124479264	0.2	0	15.15	0	Kestrel, Nankeen	0	0	4.068985137	2.40688043	0.283992516	0	0	0	0	1	0	0	0	0	15	2	0	0	0	0	1	5	0	0	0	0	4	8	0	0	0	0	0	10	0	0	0	0	0
10/08/2018	467	282	0	-0.989932495	0.141540295	0.2	0	16.45	0	Kestrel, Nankeen	1	0.134048257	4.130749391	2.446885062	0.286102361	1	0	1	0	1	1	0	1	0	13	2	0	0	0	0	2	5	0	0	0	0	1	8	0	0	0	0	0	10	0	0	0	0	0
11/08/2018	468	283	0	-0.987349442	0.158559385	0.2	0	17.95	0	Kestrel, Nankeen	0	0	4.200991957	2.495684995	0.290023711	0	0	0	0	1	0	0	0	0	14	2	0	0	0	0	1	5	0	0	0	0	3	8	0	0	0	0	0	10	0	0	0	0	0
12/08/2018	469	284	0	-0.984473817	0.17553149	0.2	0	18	1	Kestrel, Nankeen	1	0.134048257	4.277892722	2.552425611	0.29628514	0	1	1	1	1	0	1	1	1	8	2	0	0	0	0	0	5	0	0	0	0	1	8	0	0	0	0	0	10	0	0	0	0	0
13/08/2018	470	285	0	-0.98130647	0.192451582	0	0	15.2	2	Kestrel, Nankeen	2	0.268096515	4.359246844	2.615706471	0.30540088	0	2	2	2	1	0	2	2	2	28	2	0	0	0	0	3	5	0	0	0	0	0	8	0	0	0	0	0	10	0	0	0	0	0
14/08/2018	471	286	0	-0.977848342	0.209314646	0	0	14.75	2	Kestrel, Nankeen	2	0.268096515	4.442511755	2.683582292	0.317765236	0	2	2	2	1	0	2	2	2	15	2	0	0	0	0	3	5	0	0	0	0	0	8	0	0	0	0	0	10	0	0	0	0	0
15/08/2018	472	287	0	-0.974100455	0.226115686	0	0	16.4	1	Kestrel, Nankeen	1.5	0.201072386	4.524877288	2.753617344	0.333524278	1	1	2	1	1	0	1	1	1	17	2	1	0	1	0	1	5	0	0	0	0	3	8	0	0	0	0	0	10	0	0	0	0	0
16/08/2018	473	288	0	-0.970063922	0.242849722	0	0	18.5	1	Kestrel, Nankeen	1.1	0.147453083	4.603357076	2.82299492	0.352449391	1	1	2	1	1	0	1	1	1	12	2	0	0	0	0	2	5	0	0	0	0	1	8	0	0	0	0	0	10	1	0	1	0	0
17/08/2018	474	289	0	-0.965739938	0.259511797	0	0	18.95	0	Kestrel, Nankeen	0	0	4.674897626	2.88867626	0.373846482	0	0	0	0	1	0	0	0	0	4	2	0	0	0	0	0	5	0	0	0	0	0	8	0	0	0	0	0	10	0	0	0	0	0
18/08/2018	475	290	0	-0.961129784	0.276096973	0	0	18.75	0	Kestrel, Nankeen	2.5	0.335120643	4.736499844	2.947596166	0.39653559	3	0	3	0	1	2	0	2	0	15	2	1	0	1	0	0	5	0	0	0	0	0	8	0	0	0	0	0	10	0	0	0	0	0
19/08/2018	476	291	0	-0.956234827	0.292600336	0	0	15.65	0	Kestrel, Nankeen	0.5	0.067024129	4.785346465	2.996876578	0.41892509	1	0	1	0	1	0	0	0	0	6	2	1	0	1	0	1	5	0	0	0	0	0	8	0	0	0	0	0	10	0	0	0	0	0
20/08/2018	477	292	0	-0.951056516	0.309016994	0	0	16.15	2	Kestrel, Nankeen	4.3	0.576407507	4.818927915	3.034035882	0.439183554	3	3	6	3	1	1	3	4	2	15	2	0	0	0	0	4	5	1	0	1	0	1	8	0	0	0	0	2	10	1	0	1	0	0
21/08/2018	478	293	0	-0.945596387	0.325342085	0	0	15.3	3	Kestrel, Nankeen	2.5	0.335120643	4.835158816	3.057171237	0.455485816	0	3	3	3	1	0	2	2	2	14	2	0	1	1	1	5	5	0	0	0	0	0	8	0	0	0	0	1	10	0	0	0	0	0
22/08/2018	479	294	0	-0.939856058	0.341570769	0	0	14.8	1	Kestrel, Nankeen	0.9	0.120643432	4.832477571	3.065094092	0.466286381	2	1	3	3	1	0	0	0	0	13	2	0	1	1	1	6	5	2	0	2	0	1	8	0	0	0	0	0	10	0	0	0	0	0
23/08/2018	480	295	0	-0.933837229	0.357698239	0	0	15.9	2	Kestrel, Nankeen	3.2	0.428954424	4.809922369	3.057404703	0.470561518	2	2	4	3	1	1	2	3	2	17	2	0	0	0	0	6	5	1	0	1	0	2	8	0	0	0	0	0	10	0	0	0	0	1
24/08/2018	481	296	0	-0.927541684	0.373719715	0	0	17.65	0	Kestrel, Nankeen	0.7	0.09383378	4.767178384	3.034499127	0.467966004	2	0	2	1	1	0	0	0	0	10	2	1	0	1	0	4	5	1	0	1	0	1	8	0	0	0	0	0	10	0	0	0	0	0
25/08/2018	482	297	0	-0.920971288	0.38963045	0	0	17.45	1	Kestrel, Nankeen	1	0.134048257	4.704592864	2.997510385	0.458870818	1	1	2	1	1	0	0	0	0	8	2	1	1	2	1	6	5	0	0	0	0	0	8	0	0	0	0	0	10	0	0	0	0	0
26/08/2018	483	298	0	-0.914127988	0.405425728	12.4	12.4	17.1	0	Kestrel, Nankeen	0	0	4.623156984	2.948193152	0.444277675	0	0	0	0	1	0	0	0	0	5	2	0	0	0	0	1	5	0	0	0	0	1	8	0	0	0	0	0	10	0	0	0	0	0
27/08/2018	484	299	0	-0.907013813	0.421100871	20.2	7.8	17	1	Kestrel, Nankeen	1	0.134048257	4.524455661	2.888767181	0.425635598	0	1	1	1	1	0	1	1	1	5	2	0	0	0	0	0	5	0	0	0	0	0	8	0	0	0	0	1	10	0	0	0	0	0
28/08/2018	485	300	0	-0.89963087	0.436651232	20.2	0	16.95	0	Kestrel, Nankeen	0.325	0.043565684	4.410588692	2.82173805	0.404605014	2	0	2	1	1	0	0	0	0	6	2	0	0	0	0	1	5	1	0	1	0	0	8	1	0	1	0	0	10	0	0	0	0	0
29/08/2018	486	301	0	-0.891981346	0.452072204	20.2	0	17.2	0	Kestrel, Nankeen	0	0	4.284068516	2.749714392	0.382821044	0	0	0	0	1	0	0	0	0	2	2	0	0	0	0	1	5	0	0	0	0	0	8	0	0	0	0	0	10	0	0	0	0	0
30/08/2018	487	302	0	-0.88406751	0.467359217	20.2	0	16.2	0	Kestrel, Nankeen	0	0	4.147701319	2.675238952	0.36169994	0	0	0	0	1	0	0	0	0	1	2	0	0	0	0	0	5	0	0	0	0	0	8	0	0	0	0	0	10	0	0	0	0	0
31/08/2018	488	303	0	-0.875891705	0.482507742	7.8	0	14	1	Kestrel, Nankeen	0.7	0.09383378	4.004459101	2.600646944	0.342315488	2	1	3	1	1	0	0	0	0	7	2	1	0	1	0	6	5	0	0	0	0	0	8	0	0	0	0	0	10	1	1	2	1	1
1/09/2018	489	304	0	-0.867456355	0.497513289	0	0	19	2	Kestrel, Nankeen	3	0.402144772	3.857350562	2.527960339	0.325352079	1	2	3	2	1	1	2	3	2	8	2	0	0	0	0	3	5	0	0	0	0	3	8	0	0	0	0	0	10	0	0	0	0	0
2/09/2018	490	305	0	-0.858763958	0.512371412	0	0	11	1	Kestrel, Nankeen	2.625	0.351876676	3.709298313	2.458821556	0.311124147	3	1	4	1	1	1	1	2	1	13	2	1	0	1	0	1	5	0	0	0	0	1	8	1	0	1	0	0	10	0	0	0	0	0
3/09/2018	491	306	0	-0.849817092	0.527077709	0	0	16.45	1	Kestrel, Nankeen	1	0.134048257	3.563029022	2.394465398	0.299641274	0	1	1	1	1	0	1	1	1	14	2	0	0	0	0	1	5	0	0	0	0	0	8	0	0	0	0	0	10	0	0	0	0	0
4/09/2018	492	307	0	-0.840618406	0.541627821	0	0	17	1	Kestrel, Nankeen	1	0.134048257	3.420981726	2.335724471	0.290695375	0	1	1	1	1	0	1	1	1	10	2	0	0	0	0	1	5	0	0	0	0	0	8	0	0	0	0	3	10	0	0	0	0	0
5/09/2018	493	308	0	-0.831170626	0.556017437	13	13	17	0	Kestrel, Nankeen	0	0	3.285237963	2.283060955	0.283949408	0	0	0	0	1	0	0	0	0	3	2	0	0	0	0	0	5	0	0	0	0	0	8	0	0	0	0	0	10	0	0	0	0	1
6/09/2018	494	309	0	-0.821476553	0.570242293	13.2	0.2	18	0	Kestrel, Nankeen	0	0	3.15747556	2.236616612	0.279013432	0	0	0	0	1	0	0	0	0	7	2	0	0	0	0	3	5	0	0	0	0	0	8	0	0	0	0	0	10	0	0	0	0	0
7/09/2018	495	310	0	-0.811539059	0.584298174	15.2	2	14	0	Kestrel, Nankeen	1.125	0.15080429	3.038946247	2.196272963	0.275500965	2	0	2	0	1	1	0	1	0	4	2	0	0	0	0	0	5	0	0	0	0	0	8	1	0	1	0	0	10	0	0	0	0	0
8/09/2018	496	311	0	-0.801361088	0.598180914	15.2	0	19	0	Kestrel, Nankeen	1.5	0.201072386	2.930475668	2.161714561	0.273064508	2	0	2	0	1	1	0	1	0	2	2	1	0	1	0	0	5	0	0	0	0	0	8	0	0	0	0	0	10	0	0	0	0	0
9/09/2018	497	312	0	-0.790945657	0.611886401	18.2	3	15	2	Kestrel, Nankeen	6.5	0.871313673	2.832483132	2.132489719	0.271413076	5	2	7	2	1	4	2	6	2	7	2	1	0	1	0	0	5	0	0	0	0	3	8	0	0	0	0	0	10	0	0	0	0	1
10/09/2018	498	313	0	-0.780295851	0.625410573	5.2	0	13	2	Kestrel, Nankeen	2.1	0.28150134	2.745017506	2.108064742	0.270316373	1	2	3	2	1	0	2	2	2	10	2	0	0	0	0	0	5	0	0	0	0	1	8	0	0	0	0	0	10	1	0	1	0	0
11/09/2018	499	314	0	-0.769414827	0.638749422	5	0	18.55	1	Kestrel, Nankeen	2	0.268096515	2.667805132	2.087869331	0.269600502	0	2	2	1	1	0	2	2	1	6	2	0	0	0	0	1	5	0	0	0	0	0	8	0	0	0	0	0	10	0	0	0	0	0
12/09/2018	500	315	0	-0.758305808	0.651898996	3	0	19.05	0	Kestrel, Nankeen	0	0	2.600305491	2.07133224	0.269139354	0	0	0	0	1	0	0	0	0	2	2	0	0	0	0	1	5	0	0	0	0	0	8	0	0	0	0	0	10	0	0	0	0	0
13/09/2018	501	316	0	-0.746972088	0.664855398	3	0	15	1	Kestrel, Nankeen	1.5	0.201072386	2.541770503	2.057907334	0.268844661	2	1	3	1	1	0	0	0	0	2	2	2	1	3	1	4	5	0	0	0	0	0	8	0	0	0	0	0	10	0	0	0	0	1
14/09/2018	502	317	0	-0.735417023	0.677614789	0	0	20.25	0	Kestrel, Nankeen	0	0	2.491303783	2.047090982	0.268656545	0	0	0	0	1	0	0	0	0	3	2	0	0	0	0	1	5	0	0	0	0	0	8	0	0	0	0	1	10	0	0	0	0	0
15/09/2018	503	318	0	-0.723644038	0.690173388	0	0	20.65	0	Kestrel, Nankeen	0	0	2.447916817	2.038432119	0.268535513	0	0	0	0	1	0	0	0	0	4	2	0	0	0	0	1	5	0	0	0	0	1	8	0	0	0	0	0	10	0	0	0	0	0
16/09/2018	504	319	0	-0.711656622	0.702527474	0	0	21.7	1	Kestrel, Nankeen	2	0.268096515	2.410579706	2.03153651	0.268456153	1	1	2	1	1	1	1	2	1	6	2	0	0	0	0	0	5	0	0	0	0	0	8	0	0	0	0	0	10	0	0	0	0	0
17/09/2018	505	320	0	-0.699458327	0.714673386	0	0	18.1	0	Kestrel, Nankeen	0	0	2.378264928	2.026066702	0.268402471	0	0	0	0	1	0	0	0	0	6	2	0	0	0	0	0	5	0	0	0	0	0	8	0	0	0	0	0	10	0	0	0	0	0
18/09/2018	506	321	0	-0.687052767	0.726607525	0	0	12	0	Kestrel, Nankeen	0.1	0.013404826	2.349983242	2.021739021	0.268364587	1	0	1	0	1	0	0	0	0	3	2	0	0	0	0	0	5	0	0	0	0	1	8	0	0	0	0	0	10	1	0	1	0	0
19/09/2018	507	322	0	-0.674443619	0.738326354	0	0	18.8	0	Kestrel, Nankeen	0	0	2.324811517	2.018318751	0.268336496	0	0	0	0	1	0	0	0	0	6	2	0	0	0	0	2	5	0	0	0	0	0	8	0	0	0	0	0	10	0	0	0	0	0
20/09/2018	508	323	1	-0.661634618	0.749826401	0	0	17	1	Kestrel, Nankeen	2.2	0.294906166	2.301912753	2.015614364	0.268314587	2	1	3	2	1	1	1	2	1	7	2	0	0	0	0	4	5	1	0	1	0	0	8	0	0	0	0	0	10	0	0	0	0	1
21/09/2018	509	324	0	-0.648629561	0.761104259	0	0	15	0	Kestrel, Nankeen	1	0.134048257	2.280548982	2.013471486	0.268296708	1	0	1	0	1	1	0	1	0	4	2	0	0	0	0	0	5	0	0	0	0	0	8	0	0	0	0	0	10	0	0	0	0	0
22/09/2018	510	325	0	-0.635432301	0.772156584	0	0	18.65	0	Kestrel, Nankeen	0	0	2.260087931	2.011767022	0.268281572	0	0	0	0	1	0	0	0	0	2	2	0	0	0	0	0	5	0	0	0	0	0	8	0	0	0	0	1	10	0	0	0	0	0
23/09/2018	511	326	0	-0.622046748	0.782980104	0	0	19.6	0	Kestrel, Nankeen	0	0	2.240004519	2.010403745	0.268268408	0	0	0	0	1	0	0	0	0	5	2	0	0	0	0	2	5	0	0	0	0	0	8	0	0	0	0	2	10	0	0	0	0	0
24/09/2018	512	327	0	-0.60847687	0.793571609	0	0	19.75	0	Kestrel, Nankeen	0	0	2.219878234	2.009305482	0.268256739	0	0	0	0	1	0	0	0	0	9	2	0	0	0	0	2	5	0	0	0	0	0	8	0	0	0	0	1	10	0	0	0	0	0
25/09/2018	513	328	0	-0.594726687	0.803927962	7	7	18.35	0	Kestrel, Nankeen	0	0	2.199387431	2.008412978	0.268246267	0	0	0	0	1	0	0	0	0	2	2	0	0	0	0	1	5	0	0	0	0	0	8	0	0	0	0	0	10	0	0	0	0	0
26/09/2018	514	329	0	-0.580800273	0.814046094	19.2	12.2	18.75	0	Kestrel, Nankeen	0	0	2.178301464	2.007680397	0.26823679	0	0	0	0	1	0	0	0	0	4	2	0	0	0	0	3	5	0	0	0	0	1	8	0	0	0	0	0	10	0	0	0	0	1
27/09/2018	515	330	0	-0.566701756	0.823923006	20.8	1.6	19.15	0	Kestrel, Nankeen	0	0	2.156471442	2.007072453	0.268228169	0	0	0	0	1	0	0	0	0	9	2	0	0	0	0	5	5	0	0	0	0	0	8	0	0	0	0	0	10	0	0	0	0	0
28/09/2018	516	331	0	-0.552435313	0.833555772	20.8	0	21.35	0	Kestrel, Nankeen	0	0	2.133820266	2.006562074	0.2682203	0	0	0	0	1	0	0	0	0	9	2	0	0	0	0	0	5	0	0	0	0	0	8	0	0	0	0	0	10	0	0	0	0	1
29/09/2018	517	332	0	-0.538005172	0.842941537	20.8	0	19	0	Kestrel, Nankeen	1	0.134048257	2.110332437	2.006128536	0.2682131	1	0	1	0	1	1	0	1	0	3	2	0	0	0	0	0	5	0	0	0	0	0	8	0	0	0	0	0	10	0	0	0	0	1
30/09/2018	518	333	0	-0.523415607	0.852077521	16.6	2.8	18.85	0	Kestrel, Nankeen	0	0	2.086044028	2.005755991	0.268206503	0	0	0	0	1	0	0	0	0	6	2	0	0	0	0	3	5	0	0	0	0	0	8	0	0	0	0	0	10	0	0	0	0	0
1/10/2018	519	334	0	-0.508670944	0.860961016	15.6	11.2	18.6	0	Kestrel, Nankeen	0	0	2.061033074	2.005432316	0.268200451	0	0	0	0	1	0	0	0	0	1	2	0	0	0	0	0	5	0	0	0	0	0	8	0	0	0	0	0	10	0	0	0	0	0
2/10/2018	520	335	0	-0.49377555	0.869589389	14	0	14	0	Kestrel, Nankeen	0.7	0.09383378	2.035410567	2.005148222	0.268194893	2	0	2	1	1	0	0	0	0	3	2	1	0	1	0	3	5	1	0	1	0	0	8	0	0	0	0	0	10	0	0	0	0	0
3/10/2018	521	336	0	-0.47873384	0.877960085	14	0	19.25	0	Kestrel, Nankeen	0	0	2.00931216	2.00489657	0.268189788	0	0	0	0	1	0	0	0	0	4	2	0	0	0	0	3	5	0	0	0	0	2	8	0	0	0	0	0	10	0	0	0	0	0
4/10/2018	522	337	0	-0.463550271	0.886070622	14	0	16	0	Kestrel, Nankeen	1.2	0.160857909	1.98289064	2.00467185	0.268185094	2	0	2	1	1	1	0	1	0	1	2	0	0	0	0	1	5	1	0	1	0	0	8	0	0	0	0	0	10	0	0	0	0	0
5/10/2018	523	338	0	-0.448229342	0.893918597	11.2	0	21.55	0	Kestrel, Nankeen	0	0	1.956309195	2.00446978	0.268180778	0	0	0	0	1	0	0	0	0	2	2	0	0	0	0	4	5	0	0	0	0	0	8	0	0	0	0	0	10	0	0	0	0	0
6/10/2018	524	339	0	-0.432775593	0.901501684	3.2	3.2	19.2	0	Kestrel, Nankeen	0	0	1.929735477	2.004287013	0.268176807	0	0	0	0	1	0	0	0	0	8	2	0	0	0	0	3	5	0	0	0	0	0	8	0	0	0	0	0	10	0	0	0	0	0
7/10/2018	525	340	0	-0.417193603	0.908817637	7.4	4.2	19.65	0	Kestrel, Nankeen	0	0	1.903336446	2.004120906	0.268173154	0	0	0	0	1	0	0	0	0	3	2	0	0	0	0	3	5	0	0	0	0	1	8	0	0	0	0	0	10	0	0	0	0	1
8/10/2018	526	341	0	-0.401487989	0.915864288	7.4	0	21.2	0	Kestrel, Nankeen	0	0	1.877273969	2.003969355	0.268169793	0	0	0	0	1	0	0	0	0	0	2	0	0	0	0	0	5	0	0	0	0	0	8	0	0	0	0	0	10	0	0	0	0	0
9/10/2018	527	342	0	-0.385663406	0.922639549	10.8	3.4	21.1	0	Kestrel, Nankeen	0	0	1.85170116	2.003830665	0.2681667	0	0	0	0	1	0	0	0	0	1	2	0	0	0	0	0	5	0	0	0	0	1	8	0	0	0	0	0	10	0	0	0	0	0
10/10/2018	528	343	0	-0.369724543	0.929141411	15.8	5	16	0	Kestrel, Nankeen	0.2	0.026809651	1.82675941	2.003703455	0.268163855	1	0	1	1	1	0	0	0	0	2	2	0	0	0	0	0	5	1	0	1	0	0	8	0	0	0	0	0	10	0	0	0	0	0
11/10/2018	529	344	0	-0.353676122	0.935367949	17.6	5	19	0	Kestrel, Nankeen	0.1	0.013404826	1.802576082	2.00358659	0.268161239	1	0	1	0	1	0	0	0	0	0	2	0	0	0	0	0	5	0	0	0	0	0	8	0	0	0	0	0	10	1	0	1	0	0
12/10/2018	530	345	0	-0.3375229	0.941317318	24.2	10.8	19.4	0	Kestrel, Nankeen	0	0	1.779262839	2.003479122	0.268158834	0	0	0	0	1	0	0	0	0	3	2	0	0	0	0	0	5	0	0	0	0	0	8	0	0	0	0	0	10	0	0	0	0	0
13/10/2018	531	346	0	-0.321269662	0.946987753	38.4	14.2	9.85	0	Kestrel, Nankeen	0	0	1.756914537	2.003380254	0.268156625	0	0	0	0	1	0	0	0	0	2	2	0	0	0	0	5	5	0	0	0	0	0	8	0	0	0	0	0	10	0	0	0	0	0
14/10/2018	532	347	0	-0.304921225	0.952377576	49	14	18	0	Kestrel, Nankeen	0.5	0.067024129	1.735608661	2.00328931	0.268154598	1	0	1	0	1	0	0	0	0	5	2	1	0	1	0	7	5	0	0	0	0	1	8	0	0	0	0	0	10	0	0	0	0	0
15/10/2018	533	348	0	-0.288482433	0.957485188	73.2	29.2	20.5	2	Kestrel, Nankeen	2	0.268096515	1.715405237	2.003205706	0.26815274	0	2	2	2	1	0	2	2	2	9	2	0	0	0	0	14	5	0	0	0	0	2	8	0	0	0	0	0	10	0	0	0	0	1
16/10/2018	534	349	0	-0.271958158	0.962309077	80.2	12	20	1	Kestrel, Nankeen	1.9	0.254691689	1.696347164	2.00312894	0.26815104	3	1	4	3	1	1	0	1	0	11	2	0	1	1	1	5	5	2	0	2	0	0	8	0	0	0	0	0	10	0	0	0	0	0
17/10/2018	535	350	0	-0.255353295	0.966847814	70.2	0.8	21.6	0	Kestrel, Nankeen	0	0	1.678460918	2.003058573	0.268149487	0	0	0	0	1	0	0	0	0	2	2	0	0	0	0	1	5	0	0	0	0	0	8	0	0	0	0	0	10	0	0	0	0	0
18/10/2018	536	351	0	-0.238672766	0.971100052	57.4	1.4	21.65	2	Kestrel, Nankeen	2	0.268096515	1.661757547	2.002994222	0.268148073	0	2	2	2	1	0	2	2	2	5	2	0	0	0	0	0	5	0	0	0	0	0	8	0	0	0	0	0	10	0	0	0	0	0
19/10/2018	537	352	0	-0.221921513	0.975064532	44.4	1	21.8	0	Kestrel, Nankeen	0	0	1.646233921	2.00293555	0.268146788	0	0	0	0	1	0	0	0	0	2	2	0	0	0	0	0	5	0	0	0	0	0	8	0	0	0	0	0	10	0	0	0	0	0
20/10/2018	538	353	0	-0.2051045	0.97874008	15.2	0	22.65	0	Kestrel, Nankeen	0	0	1.631874153	2.002882259	0.268145626	0	0	0	0	1	0	0	0	0	0	2	0	0	0	0	0	5	0	0	0	0	0	8	0	0	0	0	0	10	0	0	0	0	0
21/10/2018	539	354	0	-0.18822671	0.982125606	3.2	0	23.7	0	Kestrel, Nankeen	0	0	1.618651152	2.002834088	0.268144579	0	0	0	0	1	0	0	0	0	0	2	0	0	0	0	0	5	0	0	0	0	0	8	0	0	0	0	0	10	0	0	0	0	0
22/10/2018	540	355	0	-0.171293144	0.985220107	14.4	12	21.55	0	Kestrel, Nankeen	0	0	1.606528236	2.002790805	0.268143642	0	0	0	0	1	0	0	0	0	1	2	0	0	0	0	0	5	0	0	0	0	0	8	0	0	0	0	0	10	0	0	0	0	0
23/10/2018	541	356	0	-0.154308821	0.988022666	13	0	23.2	0	Kestrel, Nankeen	0	0	1.595460772	2.002752209	0.268142809	0	0	0	0	1	0	0	0	0	1	2	0	0	0	0	2	5	0	0	0	0	0	8	0	0	0	0	0	10	0	0	0	0	0
24/10/2018	542	357	1	-0.137278772	0.990532452	12	0	25.4	0	Kestrel, Nankeen	0	0	1.585397786	2.002718122	0.268142075	0	0	0	0	1	0	0	0	0	2	2	0	0	0	0	1	5	0	0	0	0	0	8	0	0	0	0	0	10	0	0	0	0	0
25/10/2018	543	358	0	-0.120208045	0.992748722	12	0	21	0	Kestrel, Nankeen	1	0.134048257	1.576283514	2.002688389	0.268141437	1	0	1	0	1	1	0	1	0	1	2	0	0	0	0	2	5	0	0	0	0	0	8	0	0	0	0	0	10	0	0	0	0	0
26/10/2018	544	359	0	-0.103101697	0.99467082	12	0	20	0	Kestrel, Nankeen	1	0.134048257	1.568058853	2.002662879	0.268140891	1	0	1	0	1	1	0	1	0	2	2	0	0	0	0	0	5	0	0	0	0	0	8	0	0	0	0	0	10	0	0	0	0	0
27/10/2018	545	360	0	-0.085964799	0.996298175	0	0	20	0	Kestrel, Nankeen	1	0.134048257	1.560662704	2.002641477	0.268140433	1	0	1	0	1	1	0	1	0	2	2	0	0	0	0	0	5	0	0	0	0	0	8	0	0	0	0	0	10	0	0	0	0	0
28/10/2018	546	361	0	-0.068802427	0.997630305	0	0	24.35	0	Kestrel, Nankeen	0	0	1.554033171	2.002624091	0.268140063	0	0	0	0	1	0	0	0	0	1	2	0	0	0	0	0	5	0	0	0	0	0	8	0	0	0	0	0	10	0	0	0	0	0
29/10/2018	547	362	0	-0.051619667	0.998666816	0.8	0.8	9.25	0	Kestrel, Nankeen	0	0	1.548108614	2.002610646	0.268139776	0	0	0	0	1	0	0	0	0	1	2	0	0	0	0	0	5	0	0	0	0	0	8	0	0	0	0	0	10	0	0	0	0	0
30/10/2018	548	363	0	-0.034421612	0.999407401	2.2	1.4	21.3	0	Kestrel, Nankeen	0	0	1.542828554	2.002601083	0.268139573	0	0	0	0	1	0	0	0	0	1	2	0	0	0	0	1	5	0	0	0	0	0	8	0	0	0	0	0	10	0	0	0	0	0
31/10/2018	549	364	0	-0.017213356	0.999851839	2.2	0	21.3	0	Kestrel, Nankeen	0	0	1.538134424	2.002595362	0.268139451	0	0	0	0	1	0	0	0	0	0	2	0	0	0	0	0	5	0	0	0	0	0	8	0	0	0	0	0	10	0	0	0	0	0
1/11/2018	550	0	0	0	1	2.2	0	21.8	0	Kestrel, Nankeen	0	0	1.506586222	2.002593457	0.268139411	0	0	0	0	1	0	0	0	0	1	2	0	0	0	0	1	5	0	0	0	0	0	8	0	0	0	0	0	10	0	0	0	0	0
2/11/2018	551	1	0	0.017213356	0.999851839	2.2	0	23	0	Kestrel, Nankeen	0.1	0.013404826	1.507104866	2.002595362	0.268139451	1	0	1	0	1	0	0	0	0	4	2	0	0	0	0	0	5	0	0	0	0	0	8	0	0	0	0	0	10	1	0	1	0	0
3/11/2018	552	2	0	0.034421612	0.999407401	1.4	0	21	0	Kestrel, Nankeen	0.5	0.067024129	1.507661286	2.002601083	0.268139573	1	0	1	0	1	0	0	0	0	1	2	1	0	1	0	2	5	0	0	0	0	1	8	0	0	0	0	1	10	0	0	0	0	0
4/11/2018	553	3	0	0.051619667	0.998666816	0	0	21	0	Kestrel, Nankeen	1.2	0.160857909	1.508257979	2.002610646	0.268139776	2	0	2	1	1	1	0	1	0	3	2	0	0	0	0	2	5	1	0	1	0	1	8	0	0	0	0	0	10	0	0	0	0	0
5/11/2018	554	4	0	0.068802427	0.997630305	0	0	26.25	0	Kestrel, Nankeen	0	0	1.508897585	2.002624091	0.268140063	0	0	0	0	1	0	0	0	0	3	2	0	0	0	0	0	5	0	0	0	0	0	8	0	0	0	0	0	10	0	0	0	0	0
6/11/2018	555	5	0	0.085964799	0.996298175	0	0	27.75	1	Kestrel, Nankeen	1	0.134048257	1.509582896	2.002641477	0.268140433	0	1	1	1	1	0	1	1	1	5	2	0	0	0	0	0	5	0	0	0	0	0	8	0	0	0	0	0	10	0	0	0	0	1
7/11/2018	556	6	0	0.103101697	0.99467082	0	0	26.9	0	Kestrel, Nankeen	0	0	1.510316864	2.002662879	0.268140891	0	0	0	0	1	0	0	0	0	0	2	0	0	0	0	0	5	0	0	0	0	0	8	0	0	0	0	0	10	0	0	0	0	0
8/11/2018	557	7	0	0.120208045	0.992748722	0.4	0.4	24.05	0	Kestrel, Nankeen	0	0	1.511102606	2.002688389	0.268141437	0	0	0	0	1	0	0	0	0	4	2	0	0	0	0	2	5	0	0	0	0	0	8	0	0	0	0	0	10	0	0	0	0	0
9/11/2018	558	8	0	0.137278772	0.990532452	0.4	0	20.7	0	Kestrel, Nankeen	0	0	1.511943412	2.002718122	0.268142075	0	0	0	0	1	0	0	0	0	1	2	0	0	0	0	0	5	0	0	0	0	0	8	0	0	0	0	0	10	0	0	0	0	0
10/11/2018	559	9	0	0.154308821	0.988022666	0.4	0	18	0	Kestrel, Nankeen	1	0.134048257	1.512842755	2.002752209	0.268142809	1	0	1	0	1	1	0	1	0	2	2	0	0	0	0	0	5	0	0	0	0	0	8	0	0	0	0	0	10	0	0	0	0	0
11/11/2018	560	10	0	0.171293144	0.985220107	0.4	0	22.3	0	Kestrel, Nankeen	0	0	1.513804296	2.002790805	0.268143642	0	0	0	0	1	0	0	0	0	21	2	0	0	0	0	1	5	0	0	0	0	1	8	0	0	0	0	0	10	0	0	0	0	0
12/11/2018	561	11	0	0.18822671	0.982125606	0.4	0	18	0	Kestrel, Nankeen	1	0.134048257	1.514831894	2.002834088	0.268144579	1	0	1	0	1	1	0	1	0	6	2	0	0	0	0	0	5	0	0	0	0	0	8	0	0	0	0	0	10	0	0	0	0	3
13/11/2018	562	12	0	0.2051045	0.97874008	0	0	21.95	0	Kestrel, Nankeen	0	0	1.515929613	2.002882259	0.268145626	0	0	0	0	1	0	0	0	0	6	2	0	0	0	0	0	5	0	0	0	0	1	8	0	0	0	0	0	10	0	0	0	0	0
14/11/2018	563	13	0	0.221921513	0.975064532	1.6	1.6	22.75	0	Kestrel, Nankeen	0	0	1.517101734	2.00293555	0.268146788	0	0	0	0	1	0	0	0	0	1	2	0	0	0	0	0	5	0	0	0	0	0	8	0	0	0	0	2	10	0	0	0	0	0
15/11/2018	564	14	0	0.238672766	0.971100052	1.6	0	25.25	0	Kestrel, Nankeen	0	0	1.518352758	2.002994222	0.268148073	0	0	0	0	1	0	0	0	0	1	2	0	0	0	0	2	5	0	0	0	0	0	8	0	0	0	0	0	10	0	0	0	0	0
16/11/2018	565	15	0	0.255353295	0.966847814	1.6	0	24.25	0	Kestrel, Nankeen	0	0	1.51968742	2.003058573	0.268149487	0	0	0	0	1	0	0	0	0	4	2	0	0	0	0	1	5	0	0	0	0	0	8	0	0	0	0	0	10	0	0	0	0	0
17/11/2018	566	16	0	0.271958158	0.962309077	1.6	0	24.4	0	Kestrel, Nankeen	0	0	1.521110697	2.00312894	0.26815104	0	0	0	0	1	0	0	0	0	11	2	0	0	0	0	0	5	0	0	0	0	0	8	0	0	0	0	0	10	0	0	0	0	0
18/11/2018	567	17	0	0.288482433	0.957485188	7.4	5.8	22.1	0	Kestrel, Nankeen	0	0	1.522627814	2.003205706	0.26815274	0	0	0	0	1	0	0	0	0	14	2	0	0	0	0	3	5	0	0	0	0	0	8	0	0	0	0	0	10	0	0	0	0	0
19/11/2018	568	18	0	0.304921225	0.952377576	5.8	0	22.6	0	Kestrel, Nankeen	0	0	1.524244259	2.00328931	0.268154598	0	0	0	0	1	0	0	0	0	23	2	0	0	0	0	5	5	0	0	0	0	1	8	0	0	0	0	0	10	0	0	0	0	0
20/11/2018	569	19	0	0.321269662	0.946987753	5.8	0	20	0	Kestrel, Nankeen	1	0.134048257	1.525965789	2.003380254	0.268156625	1	0	1	0	1	1	0	1	0	12	2	0	0	0	0	2	5	0	0	0	0	1	8	0	0	0	0	1	10	0	0	0	0	1
21/11/2018	570	20	0	0.3375229	0.941317318	5.8	0	25.55	0	Kestrel, Nankeen	0	0	1.527798439	2.003479122	0.268158834	0	0	0	0	1	0	0	0	0	7	2	0	0	0	0	2	5	0	0	0	0	0	8	0	0	0	0	0	10	0	0	0	0	0
22/11/2018	571	21	0	0.353676122	0.935367949	7.6	1.8	27.15	0	Kestrel, Nankeen	0	0	1.529748534	2.00358659	0.268161239	0	0	0	0	1	0	0	0	0	2	2	0	0	0	0	0	5	0	0	0	0	0	8	0	0	0	0	1	10	0	0	0	0	0
23/11/2018	572	22	0	0.369724543	0.929141411	6.8	5	20	0	Kestrel, Nankeen	1	0.134048257	1.5318227	2.003703455	0.268163855	1	0	1	0	1	1	0	1	0	1	2	0	0	0	0	1	5	0	0	0	0	0	8	0	0	0	0	0	10	0	0	0	0	0
24/11/2018	573	23	0	0.385663406	0.922639549	6.8	0	23.55	0	Kestrel, Nankeen	0	0	1.534027869	2.003830665	0.2681667	0	0	0	0	1	0	0	0	0	0	2	0	0	0	0	3	5	0	0	0	0	0	8	0	0	0	0	0	10	0	0	0	0	0
25/11/2018	574	24	0	0.401487989	0.915864288	6.8	0	26.7	0	Kestrel, Nankeen	0	0	1.536371295	2.003969355	0.268169793	0	0	0	0	1	0	0	0	0	7	2	0	0	0	0	0	5	0	0	0	0	0	8	0	0	0	0	0	10	0	0	0	0	0
26/11/2018	575	25	0	0.417193603	0.908817637	6.8	0	26.5	0	Kestrel, Nankeen	0	0	1.53886056	2.004120906	0.268173154	0	0	0	0	1	0	0	0	0	3	2	0	0	0	0	0	5	0	0	0	0	0	8	0	0	0	0	0	10	0	0	0	0	1
27/11/2018	576	26	0	0.432775593	0.901501684	5	0	24	0	Kestrel, Nankeen	0	0	1.541503587	2.004287013	0.268176807	0	0	0	0	1	0	0	0	0	2	2	0	0	0	0	0	5	0	0	0	0	0	8	0	0	0	0	0	10	0	0	0	0	0
28/11/2018	577	27	0	0.448229342	0.893918597	1	1	26	0	Kestrel, Nankeen	1	0.134048257	1.544308647	2.00446978	0.268180778	1	0	1	0	1	1	0	1	0	1	2	0	0	0	0	1	5	0	0	0	0	0	8	0	0	0	0	0	10	0	0	0	0	0
29/11/2018	578	28	0	0.463550271	0.886070622	1	0	22	1	Kestrel, Nankeen	1.5	0.201072386	1.547284373	2.00467185	0.268185094	1	1	2	1	1	1	0	1	1	9	2	0	1	1	0	2	5	0	0	0	0	0	8	0	0	0	0	0	10	0	0	0	0	0
30/11/2018	579	29	0	0.47873384	0.877960085	1	0	24.6	0	Kestrel, Nankeen	0	0	1.550439765	2.00489657	0.268189788	0	0	0	0	1	0	0	0	0	4	2	0	0	0	0	1	5	0	0	0	0	0	8	0	0	0	0	0	10	0	0	0	0	0
1/12/2018	580	30	0	0.49377555	0.869589389	1	0	27.45	0	Kestrel, Nankeen	0	0	1.553784206	2.005148222	0.268194893	0	0	0	0	1	0	0	0	0	3	2	0	0	0	0	0	5	0	0	0	0	0	8	0	0	0	0	0	10	0	0	0	0	0
2/12/2018	581	31	0	0.508670944	0.860961016	1	0	22	0	Kestrel, Nankeen	2	0.268096515	1.557327467	2.005432316	0.268200451	2	0	2	0	1	2	0	2	0	4	2	0	0	0	0	1	5	0	0	0	0	0	8	0	0	0	0	0	10	0	0	0	0	0
3/12/2018	582	32	0	0.523415607	0.852077521	0	0	25	0	Kestrel, Nankeen	1	0.134048257	1.561079718	2.005755991	0.268206503	1	0	1	0	1	1	0	1	0	7	2	0	0	0	0	0	5	0	0	0	0	1	8	0	0	0	0	0	10	0	0	0	0	0
4/12/2018	583	33	0	0.538005172	0.842941537	0	0	25.1	0	Kestrel, Nankeen	0	0	1.565051539	2.006128536	0.2682131	0	0	0	0	1	0	0	0	0	8	2	0	0	0	0	0	5	0	0	0	0	1	8	0	0	0	0	0	10	0	0	0	0	0
5/12/2018	584	34	0	0.552435313	0.833555772	2.2	2.2	24.25	0	Kestrel, Nankeen	0	0	1.569253927	2.006562074	0.2682203	0	0	0	0	1	0	0	0	0	7	2	0	0	0	0	1	5	0	0	0	0	0	8	0	0	0	0	0	10	0	0	0	0	0
6/12/2018	585	35	0	0.566701756	0.823923006	5.2	3	23.15	0	Kestrel, Nankeen	0	0	1.573698309	2.007072453	0.268228169	0	0	0	0	1	0	0	0	0	8	2	0	0	0	0	0	5	0	0	0	0	2	8	0	0	0	0	0	10	0	0	0	0	0
7/12/2018	586	36	0	0.580800273	0.814046094	5.2	0	22.15	0	Kestrel, Nankeen	0	0	1.578396545	2.007680397	0.26823679	0	0	0	0	1	0	0	0	0	22	2	0	0	0	0	1	5	0	0	0	0	1	8	0	0	0	0	0	10	0	0	0	0	0
8/12/2018	587	37	0	0.594726687	0.803927962	5.2	0	22	0	Kestrel, Nankeen	0.2	0.026809651	1.58336094	2.008412978	0.268246267	1	0	1	1	1	0	0	0	0	19	2	0	0	0	0	0	5	1	0	1	0	2	8	0	0	0	0	0	10	0	0	0	0	0
9/12/2018	588	38	0	0.60847687	0.793571609	5.2	0	24	0	Kestrel, Nankeen	0.2	0.026809651	1.588604253	2.009305482	0.268256739	1	0	1	1	1	0	0	0	0	20	2	0	0	0	0	0	5	1	0	1	0	0	8	0	0	0	0	0	10	0	0	0	0	0
10/12/2018	589	39	1	0.622046748	0.782980104	3	0	21	0	Kestrel, Nankeen	0.5	0.067024129	1.594139701	2.010403745	0.268268408	1	0	1	0	1	0	0	0	0	2	2	1	0	1	0	1	5	0	0	0	0	0	8	0	0	0	0	0	10	0	0	0	0	0
11/12/2018	590	40	0	0.635432301	0.772156584	0	0	24.95	0	Kestrel, Nankeen	0	0	1.599980969	2.011767022	0.268281572	0	0	0	0	1	0	0	0	0	6	2	0	0	0	0	0	5	0	0	0	0	1	8	0	0	0	0	0	10	0	0	0	0	0
12/12/2018	591	41	0	0.648629561	0.761104259	0	0	22	0	Kestrel, Nankeen	0.5	0.067024129	1.606142216	2.013471486	0.268296708	1	0	1	0	1	0	0	0	0	5	2	1	0	1	0	1	5	0	0	0	0	2	8	0	0	0	0	0	10	0	0	0	0	0
13/12/2018	592	42	0	0.661634618	0.749826401	0	0	25.95	0	Kestrel, Nankeen	0	0	1.612638081	2.015614364	0.268314587	0	0	0	0	1	0	0	0	0	5	2	0	0	0	0	0	5	0	0	0	0	1	8	0	0	0	0	0	10	0	0	0	0	0
14/12/2018	593	43	0	0.674443619	0.738326354	0	0	25	0	Kestrel, Nankeen	1	0.134048257	1.619483688	2.018318751	0.268336496	1	0	1	0	1	1	0	1	0	3	2	0	0	0	0	2	5	0	0	0	0	0	8	0	0	0	0	0	10	0	0	0	0	0
15/12/2018	594	44	0	0.687052767	0.726607525	2	2	24	0	Kestrel, Nankeen	1	0.134048257	1.626694649	2.021739021	0.268364587	1	0	1	0	1	1	0	1	0	3	2	0	0	0	0	0	5	0	0	0	0	0	8	0	0	0	0	0	10	0	0	0	0	0
16/12/2018	595	45	0	0.699458327	0.714673386	4.8	2.8	24.7	0	Kestrel, Nankeen	0	0	1.634287075	2.026066702	0.268402471	0	0	0	0	1	0	0	0	0	5	2	0	0	0	0	0	5	0	0	0	0	0	8	0	0	0	0	0	10	0	0	0	0	0
17/12/2018	596	46	0	0.711656622	0.702527474	14.2	9.4	24.85	0	Kestrel, Nankeen	0	0	1.642277568	2.03153651	0.268456153	0	0	0	0	1	0	0	0	0	11	2	0	0	0	0	0	5	0	0	0	0	0	8	0	0	0	0	0	10	0	0	0	0	0
18/12/2018	597	47	0	0.723644038	0.690173388	18.2	4	24	0	Kestrel, Nankeen	0.2	0.026809651	1.650683236	2.038432119	0.268535513	1	0	1	1	1	0	0	0	0	13	2	0	0	0	0	0	5	1	0	1	0	0	8	0	0	0	0	0	10	0	0	0	0	0
19/12/2018	598	48	0	0.735417023	0.677614789	20.2	2	26.4	0	Kestrel, Nankeen	0	0	1.659521683	2.047090982	0.268656545	0	0	0	0	1	0	0	0	0	4	2	0	0	0	0	0	5	0	0	0	0	0	8	0	0	0	0	0	10	0	0	0	0	0
20/12/2018	599	49	0	0.746972088	0.664855398	18.2	0	28.15	0	Kestrel, Nankeen	0	0	1.668811019	2.057907334	0.268844661	0	0	0	0	1	0	0	0	0	1	2	0	0	0	0	0	5	0	0	0	0	0	8	0	0	0	0	1	10	0	0	0	0	0
21/12/2018	600	50	0	0.758305808	0.651898996	15.4	0	29.3	0	Kestrel, Nankeen	0	0	1.678569853	2.07133224	0.269139354	0	0	0	0	1	0	0	0	0	7	2	0	0	0	0	0	5	0	0	0	0	0	8	0	0	0	0	0	10	0	0	0	0	0
22/12/2018	601	51	0	0.769414827	0.638749422	6	0	29.45	0	Kestrel, Nankeen	0	0	1.688817295	2.087869331	0.269600502	0	0	0	0	1	0	0	0	0	4	2	0	0	0	0	1	5	0	0	0	0	0	8	0	0	0	0	0	10	0	0	0	0	0
23/12/2018	602	52	0	0.780295851	0.625410573	2	0	24.25	0	Kestrel, Nankeen	0	0	1.699572955	2.108064742	0.270316373	0	0	0	0	1	0	0	0	0	3	2	0	0	0	0	0	5	0	0	0	0	0	8	0	0	0	0	0	10	0	0	0	0	0
24/12/2018	603	53	0	0.790945657	0.611886401	0	0	23.4	0	Kestrel, Nankeen	0	0	1.710856932	2.132489719	0.271413076	0	0	0	0	1	0	0	0	0	2	2	0	0	0	0	1	5	0	0	0	0	0	8	0	0	0	0	0	10	0	0	0	0	0
25/12/2018	604	54	0	0.801361088	0.598180914	0	0	19	0	Kestrel, Nankeen	1	0.134048257	1.722689819	2.161714561	0.273064508	1	0	1	0	1	1	0	1	0	11	2	0	0	0	0	0	5	0	0	0	0	0	8	0	0	0	0	0	10	0	0	0	0	0
26/12/2018	605	55	0	0.811539059	0.584298174	0	0	21	0	Kestrel, Nankeen	0.5	0.067024129	1.735092689	2.196272963	0.275500965	1	0	1	0	1	0	0	0	0	10	2	1	0	1	0	0	5	0	0	0	0	0	8	0	0	0	0	0	10	0	0	0	0	0
27/12/2018	606	56	0	0.821476553	0.570242293	0	0	24	0	Kestrel, Nankeen	0	0	1.748087091	2.236616612	0.279013432	0	0	0	0	1	0	0	0	0	7	2	0	0	0	0	0	5	0	0	0	0	0	8	0	0	0	0	0	10	0	0	0	0	0
28/12/2018	607	57	0	0.831170626	0.556017437	0	0	22	0	Kestrel, Nankeen	0.5	0.067024129	1.76169504	2.283060955	0.283949408	1	0	1	0	1	0	0	0	0	4	2	1	0	1	0	0	5	0	0	0	0	0	8	0	0	0	0	0	10	0	0	0	0	0
29/12/2018	608	58	0	0.840618406	0.541627821	0	0	24.95	0	Kestrel, Nankeen	0	0	1.775939008	2.335724471	0.290695375	0	0	0	0	1	0	0	0	0	0	2	0	0	0	0	1	5	0	0	0	0	2	8	0	0	0	0	0	10	0	0	0	0	0
30/12/2018	609	59	0	0.849817092	0.527077709	0	0	26.6	0	Kestrel, Nankeen	0	0	1.79084191	2.394465398	0.299641274	0	0	0	0	1	0	0	0	0	6	2	0	0	0	0	4	5	0	0	0	0	0	8	0	0	0	0	0	10	0	0	0	0	0
31/12/2018	610	60	0	0.858763958	0.512371412	0	0	25.95	0	Kestrel, Nankeen	0	0	1.806427093	2.458821556	0.311124147	0	0	0	0	1	0	0	0	0	5	2	0	0	0	0	1	5	0	0	0	0	0	8	0	0	0	0	0	10	0	0	0	0	0
1/01/2019	611	61	0	0.867456355	0.497513289	0	0	25	0	Kestrel, Nankeen	0.5	0.067024129	1.822718316	2.527960339	0.325352079	1	0	1	0	1	0	0	0	0	8	2	1	0	1	0	2	5	0	0	0	0	1	8	0	0	0	0	0	10	0	0	0	0	0
2/01/2019	612	62	0	0.875891705	0.482507742	0	0	26.05	0	Kestrel, Nankeen	0	0	1.839739741	2.600646944	0.342315488	0	0	0	0	1	0	0	0	0	16	2	0	0	0	0	4	5	0	0	0	0	0	8	0	0	0	0	0	10	0	0	0	0	0
3/01/2019	613	63	0	0.88406751	0.467359217	0	0	25.1	0	Kestrel, Nankeen	0	0	1.857515907	2.675238952	0.36169994	0	0	0	0	1	0	0	0	0	19	2	0	0	0	0	3	5	0	0	0	0	2	8	0	0	0	0	0	10	0	0	0	0	0
4/01/2019	614	64	0	0.891981346	0.452072204	0.6	0.6	26.3	1	Kestrel, Nankeen	1	0.134048257	1.876071715	2.749714392	0.382821044	0	1	1	1	1	0	1	1	1	18	2	0	0	0	0	2	5	0	0	0	0	0	8	0	0	0	0	0	10	0	0	0	0	0
5/01/2019	615	65	0	0.89963087	0.436651232	1.6	1	26	1	Kestrel, Nankeen	3	0.402144772	1.895432403	2.82173805	0.404605014	2	1	3	1	1	2	1	3	1	12	2	0	0	0	0	0	5	0	0	0	0	0	8	0	0	0	0	1	10	0	0	0	0	0
6/01/2019	616	66	0	0.907013813	0.421100871	1.6	0	27.65	1	Kestrel, Nankeen	2	0.268096515	1.915623522	2.888767181	0.425635598	0	2	2	1	1	0	2	2	1	14	2	0	0	0	0	1	5	0	0	0	0	0	8	0	0	0	0	1	10	0	0	0	0	0
7/01/2019	617	67	0	0.914127988	0.405425728	2.2	0.6	27	0	Kestrel, Nankeen	0	0	1.936670915	2.948193152	0.444277675	0	0	0	0	1	0	0	0	0	8	2	0	0	0	0	0	5	0	0	0	0	3	8	0	0	0	0	0	10	0	0	0	0	0
8/01/2019	618	68	0	0.920971288	0.38963045	2.6	0.4	26.2	0	Kestrel, Nankeen	0	0	1.958600681	2.997510385	0.458870818	0	0	0	0	1	0	0	0	0	18	2	0	0	0	0	1	5	0	0	0	0	0	8	0	0	0	0	0	10	0	0	0	0	0
9/01/2019	619	69	0	0.927541684	0.373719715	2.2	0.2	26.35	0	Kestrel, Nankeen	0	0	1.981439154	3.034499127	0.467966004	0	0	0	0	1	0	0	0	0	19	2	0	0	0	0	2	5	0	0	0	0	0	8	0	0	0	0	0	10	0	0	0	0	0
10/01/2019	620	70	0	0.933837229	0.357698239	1.2	0	27.7	0	Kestrel, Nankeen	0	0	2.005212866	3.057404703	0.470561518	0	0	0	0	1	0	0	0	0	5	2	0	0	0	0	2	5	0	0	0	0	2	8	0	0	0	0	0	10	0	0	0	0	0
11/01/2019	621	71	0	0.939856058	0.341570769	2.2	1	25	0	Kestrel, Nankeen	1	0.134048257	2.029948513	3.065094092	0.466286381	1	0	1	0	1	1	0	1	0	6	2	0	0	0	0	1	5	0	0	0	0	1	8	0	0	0	0	0	10	0	0	0	0	0
12/01/2019	622	72	0	0.945596387	0.325342085	1.6	0	23	0	Kestrel, Nankeen	1	0.134048257	2.055672925	3.057171237	0.455485816	1	0	1	0	1	1	0	1	0	8	2	0	0	0	0	1	5	0	0	0	0	0	8	0	0	0	0	0	10	0	0	0	0	0
13/01/2019	623	73	0	0.951056516	0.309016994	1.2	0	26.45	1	Kestrel, Nankeen	1	0.134048257	2.082413022	3.034035882	0.439183554	0	2	2	1	1	0	0	0	1	19	2	0	2	2	0	2	5	0	0	0	0	2	8	0	0	0	0	0	10	0	0	0	0	0
14/01/2019	624	74	0	0.956234827	0.292600336	1	0	26.55	0	Kestrel, Nankeen	0	0	2.11019578	2.996876578	0.41892509	0	0	0	0	1	0	0	0	0	18	2	0	0	0	0	0	5	0	0	0	0	0	8	0	0	0	0	0	10	0	0	0	0	0
15/01/2019	625	75	1	0.961129784	0.276096973	1	0	26.65	0	Kestrel, Nankeen	0	0	2.139048184	2.947596166	0.39653559	0	0	0	0	1	0	0	0	0	11	2	0	0	0	0	0	5	0	0	0	0	0	8	0	0	0	0	0	10	0	0	0	0	0
16/01/2019	626	76	0	0.965739938	0.259511797	0	0	26	0	Kestrel, Nankeen	1	0.134048257	2.168997188	2.88867626	0.373846482	1	0	1	0	1	1	0	1	0	14	2	0	0	0	0	2	5	0	0	0	0	0	8	0	0	0	0	0	10	0	0	0	0	0
17/01/2019	627	77	0	0.970063922	0.242849722	0	0	28.35	0	Kestrel, Nankeen	0	0	2.200069668	2.82299492	0.352449391	0	0	0	0	1	0	0	0	0	12	2	0	0	0	0	2	5	0	0	0	0	1	8	0	0	0	0	0	10	0	0	0	0	0
18/01/2019	628	78	0	0.974100455	0.226115686	0	0	26.85	0	Kestrel, Nankeen	0	0	2.232292377	2.753617344	0.333524278	0	0	0	0	1	0	0	0	0	9	2	0	0	0	0	1	5	0	0	0	0	0	8	0	0	0	0	0	10	0	0	0	0	0
19/01/2019	629	79	0	0.977848342	0.209314646	0	0	27.3	0	Kestrel, Nankeen	0	0	2.26569189	2.683582292	0.317765236	0	0	0	0	1	0	0	0	0	13	2	0	0	0	0	1	5	0	0	0	0	0	8	0	0	0	0	0	10	0	0	0	0	0
20/01/2019	630	80	0	0.98130647	0.192451582	0	0	27.5	0	Kestrel, Nankeen	0	0	2.300294557	2.615706471	0.30540088	0	0	0	0	1	0	0	0	0	9	2	0	0	0	0	0	5	0	0	0	0	0	8	0	0	0	0	0	10	0	0	0	0	1
21/01/2019	631	81	0	0.984473817	0.17553149	0	0	26	0	Kestrel, Nankeen	1.5	0.201072386	2.336126449	2.552425611	0.29628514	3	0	3	0	1	0	0	0	0	20	2	3	0	3	0	1	5	0	0	0	0	0	8	0	0	0	0	0	10	0	0	0	0	1
22/01/2019	632	82	0	0.987349442	0.158559385	0	0	27.3	0	Kestrel, Nankeen	0	0	2.3732133	2.495684995	0.290023711	0	0	0	0	1	0	0	0	0	8	2	0	0	0	0	1	5	0	0	0	0	0	8	0	0	0	0	0	10	0	0	0	0	0
23/01/2019	633	83	0	0.989932495	0.141540295	0	0	28.5	0	Kestrel, Nankeen	0	0	2.411580455	2.446885062	0.286102361	0	0	0	0	1	0	0	0	0	6	2	0	0	0	0	0	5	0	0	0	0	0	8	0	0	0	0	0	10	0	0	0	0	0
24/01/2019	634	84	0	0.992222209	0.124479264	0	0	26	0	Kestrel, Nankeen	0.5	0.067024129	2.451252803	2.40688043	0.283992516	1	0	1	0	1	0	0	0	0	6	2	1	0	1	0	0	5	0	0	0	0	0	8	0	0	0	0	0	10	0	0	0	0	0
25/01/2019	635	85	0	0.994217907	0.107381347	0	0	29.2	2	Kestrel, Nankeen	3	0.402144772	2.492254728	2.37602459	0.283222267	0	3	3	2	1	0	3	3	2	6	2	0	0	0	0	0	5	0	0	0	0	1	8	0	0	0	0	0	10	0	0	0	0	0
26/01/2019	636	86	0	0.995918996	0.09025161	0.6	0.6	28.6	0	Kestrel, Nankeen	0	0	2.534610034	2.354248312	0.283412343	0	0	0	0	1	0	0	0	0	4	2	0	0	0	0	0	5	0	0	0	0	0	8	0	0	0	0	0	10	0	0	0	0	0
27/01/2019	637	87	0	0.997324973	0.07309513	0.6	0	28	1	Kestrel, Nankeen	1	0.134048257	2.578341893	2.341157872	0.284284192	0	1	1	1	1	0	1	1	1	11	2	0	0	0	0	1	5	0	0	0	0	0	8	0	0	0	0	0	10	0	0	0	0	0
28/01/2019	638	88	0	0.998435421	0.05591699	0.6	0	28.05	0	Kestrel, Nankeen	0	0	2.623472772	2.336139503	0.28565021	0	0	0	0	1	0	0	0	0	7	2	0	0	0	0	0	5	0	0	0	0	0	8	0	0	0	0	0	10	0	0	0	0	0
29/01/2019	639	89	0	0.999250011	0.038722281	0.6	0	27.75	0	Kestrel, Nankeen	0	0	2.67002437	2.338458499	0.287395632	0	0	0	0	1	0	0	0	0	13	2	0	0	0	0	1	5	0	0	0	0	1	8	0	0	0	0	0	10	0	0	0	0	0
30/01/2019	640	90	0	0.999768502	0.021516097	0.6	0	27	0	Kestrel, Nankeen	0.5	0.067024129	2.718017549	2.347344561	0.289458985	1	0	1	0	1	0	0	0	0	9	2	1	0	1	0	0	5	0	0	0	0	0	8	0	0	0	0	0	10	0	0	0	0	0
31/01/2019	641	91	0	0.99999074	0.004303538	0.8	0.8	28.2	0	Kestrel, Nankeen	0	0	2.767472268	2.362058504	0.291815108	0	0	0	0	1	0	0	0	0	7	2	0	0	0	0	0	5	0	0	0	0	0	8	0	0	0	0	0	10	0	0	0	0	0
1/02/2019	642	92	0	0.999916659	-0.012910296	0.8	0	25	0	Kestrel, Nankeen	0.5	0.067024129	2.818407511	2.38193877	0.294462238	1	0	1	0	1	0	0	0	0	0	2	1	0	1	0	1	5	0	0	0	0	0	8	0	0	0	0	0	10	0	0	0	0	0
2/02/2019	643	93	0	0.999546281	-0.030120305	2	1.2	27.55	0	Kestrel, Nankeen	0	0	2.870841216	2.406428834	0.297413155	0	0	0	0	1	0	0	0	0	6	2	0	0	0	0	1	5	0	0	0	0	0	8	0	0	0	0	0	10	0	0	0	0	0
3/02/2019	644	94	0	0.998879716	-0.047321388	5.2	3.2	26.45	3	Kestrel, Nankeen	4	0.536193029	2.924790204	2.4350884	0.300689583	0	4	4	3	1	0	4	4	3	8	2	0	0	0	0	1	5	0	0	0	0	0	8	0	0	0	0	0	10	0	0	0	0	0
4/02/2019	645	95	0	0.997917161	-0.064508449	19.2	14	26.2	0	Kestrel, Nankeen	0	0	2.980270109	2.467592174	0.304318893	0	0	0	0	1	0	0	0	0	8	2	0	0	0	0	0	5	0	0	0	0	0	8	0	0	0	0	0	10	0	0	0	0	0
5/02/2019	646	96	0	0.996658902	-0.081676395	23.4	5	27.2	2	Kestrel, Nankeen	2	0.268096515	3.037295306	2.503720163	0.308332269	0	2	2	2	1	0	2	2	2	10	2	0	0	0	0	0	5	0	0	0	0	0	8	0	0	0	0	0	10	0	0	0	0	0
6/02/2019	647	97	1	0.995105311	-0.098820139	51.4	28	25.9	2	Kestrel, Nankeen	3	0.402144772	3.095878834	2.54334305	0.312763707	0	3	3	2	1	0	3	3	2	7	2	0	0	0	0	0	5	0	0	0	0	0	8	0	0	0	0	0	10	0	0	0	0	0
7/02/2019	648	98	0	0.993256849	-0.1159346	56.4	6.2	26.15	0	Kestrel, Nankeen	0	0	3.156032328	2.58640549	0.317649444	0	0	0	0	1	0	0	0	0	15	2	0	0	0	0	0	5	0	0	0	0	0	8	0	0	0	0	1	10	0	0	0	0	0
8/02/2019	649	99	0	0.991114064	-0.133014707	56.2	3	26.6	2	Kestrel, Nankeen	2	0.268096515	3.217765945	2.632909397	0.32302758	0	2	2	2	1	0	2	2	2	12	2	0	0	0	0	1	5	0	0	0	0	0	8	0	0	0	0	0	10	0	0	0	0	0
9/02/2019	650	100	0	0.98867759	-0.150055398	42.2	0	27.45	0	Kestrel, Nankeen	0	0	3.281088292	2.682898471	0.328937739	0	0	0	0	1	0	0	0	0	3	2	0	0	0	0	0	5	0	0	0	0	0	8	0	0	0	0	0	10	0	0	0	0	0
10/02/2019	651	101	0	0.98594815	-0.167051626	37.2	0	27.65	0	Kestrel, Nankeen	0	0	3.346006353	2.736444652	0.335420712	0	0	0	0	1	0	0	0	0	2	2	0	0	0	0	0	5	0	0	0	0	0	8	0	0	0	0	0	10	0	0	0	0	0
11/02/2019	652	102	0	0.982926552	-0.183998352	9.2	0	27.55	0	Kestrel, Nankeen	0	0	3.412525418	2.793636654	0.342518022	0	0	0	0	1	0	0	0	0	2	2	0	0	0	0	0	5	0	0	0	0	0	8	0	0	0	0	0	10	0	0	0	0	0
12/02/2019	653	103	0	0.979613692	-0.200890555	3	0	29.4	1	Kestrel, Nankeen	1	0.134048257	3.480649017	2.854570495	0.350271412	0	1	1	1	1	0	1	1	1	7	2	0	0	0	0	0	5	0	0	0	0	0	8	0	0	0	0	0	10	0	0	0	0	0
13/02/2019	654	104	0	0.976010551	-0.21772323	0	0	29.05	0	Kestrel, Nankeen	0	0	3.550378843	2.91934174	0.358722218	0	0	0	0	1	0	0	0	0	0	2	0	0	0	0	0	5	0	0	0	0	0	8	0	0	0	0	0	10	0	0	0	0	0
14/02/2019	655	105	0	0.972118197	-0.23449139	0	0	25	1	Kestrel, Nankeen	2.5	0.335120643	3.621714689	2.988039138	0.367910649	2	1	3	1	1	2	0	2	1	1	2	0	1	1	0	0	5	0	0	0	0	0	8	0	0	0	0	0	10	0	0	0	0	1
15/02/2019	656	106	0	0.967937783	-0.251190064	0	0	27.2	1	Kestrel, Nankeen	2	0.268096515	3.694654382	3.06073935	0.37787495	0	2	2	1	1	0	2	2	1	2	2	0	0	0	0	0	5	0	0	0	0	0	8	0	0	0	0	0	10	0	0	0	0	0
16/02/2019	657	107	0	0.963470549	-0.267814305	0	0	23	0	Kestrel, Nankeen	0.5	0.067024129	3.769193716	3.137502504	0.388650465	1	0	1	0	1	0	0	0	0	6	2	1	0	1	0	0	5	0	0	0	0	0	8	0	0	0	0	0	10	0	0	0	0	0
17/02/2019	658	108	0	0.958717817	-0.284359187	0	0	26	0	Kestrel, Nankeen	0	0	3.845326389	3.218368392	0.400268618	0	0	0	0	1	0	0	0	0	9	2	0	0	0	0	2	5	0	0	0	0	0	8	0	0	0	0	0	10	0	0	0	0	0
18/02/2019	659	109	1	0.953680997	-0.300819808	0	0	26.5	0	Kestrel, Nankeen	0	0	3.923043943	3.30335318	0.412755816	0	0	0	0	1	0	0	0	0	4	2	0	0	0	0	0	5	0	0	0	0	0	8	0	0	0	0	0	10	0	0	0	0	0
19/02/2019	660	110	0	0.94836158	-0.317191289	0	0	27.05	1	Kestrel, Nankeen	1	0.134048257	4.002335704	3.392446573	0.426132315	0	1	1	1	1	0	1	1	1	2	2	0	0	0	0	0	5	0	0	0	0	0	8	0	0	0	0	0	10	0	0	0	0	0
20/02/2019	661	111	0	0.942761143	-0.333468779	0	0	23	0	Kestrel, Nankeen	0.125	0.016756032	4.083188729	3.485609407	0.440411078	1	0	1	0	1	0	0	0	0	2	2	0	0	0	0	1	5	0	0	0	0	0	8	1	0	1	0	0	10	0	0	0	0	0
21/02/2019	662	112	0	0.936881346	-0.349647455	0	0	25	0	Kestrel, Nankeen	0.4	0.053619303	4.16558775	3.582771695	0.455596669	2	0	2	2	1	0	0	0	0	2	2	0	0	0	0	0	5	2	0	2	0	0	8	0	0	0	0	0	10	0	0	0	0	0
22/02/2019	663	113	0	0.930723931	-0.365722523	0	0	24	0	Kestrel, Nankeen	0.3	0.040214477	4.249515123	3.683831153	0.47168423	2	0	2	1	1	0	0	0	0	5	2	0	0	0	0	0	5	1	0	1	0	0	8	0	0	0	0	0	10	1	0	1	0	0
23/02/2019	664	114	0	0.924290722	-0.38168922	0	0	26.7	0	Kestrel, Nankeen	0	0	4.334950785	3.788652262	0.488658599	0	0	0	0	1	0	0	0	0	3	2	0	0	0	0	0	5	0	0	0	0	1	8	0	0	0	0	0	10	0	0	0	0	0
24/02/2019	665	115	0	0.917583626	-0.397542814	0	0	21	2	Kestrel, Nankeen	3.5	0.469168901	4.421872206	3.897065913	0.506493622	2	2	4	2	1	2	1	3	2	4	2	0	1	1	0	0	5	0	0	0	0	0	8	0	0	0	0	0	10	0	0	0	0	0
25/02/2019	666	116	0	0.91060463	-0.413278608	0	0	24.6	2	Kestrel, Nankeen	2.5	0.335120643	4.510254351	4.008869672	0.52515171	0	3	3	2	1	0	2	2	2	11	2	0	1	1	0	1	5	0	0	0	0	0	8	0	0	0	0	0	10	0	0	0	0	0
26/02/2019	667	117	0	0.903355802	-0.428891938	1.2	1.2	23.25	0	Kestrel, Nankeen	0	0	4.600069645	4.123828708	0.544583689	0	0	0	0	1	0	0	0	0	13	2	0	0	0	0	0	5	0	0	0	0	0	8	0	0	0	0	0	10	0	0	0	0	0
27/02/2019	668	118	0	0.895839291	-0.444378178	1.4	0.2	24.2	3	Kestrel, Nankeen	6	0.804289544	4.691287937	4.241677382	0.564728985	0	6	6	3	1	0	6	6	3	12	2	0	0	0	0	4	5	0	0	0	0	0	8	0	0	0	0	0	10	0	0	0	0	0
28/02/2019	669	119	0	0.888057323	-0.459732739	1.6	0.2	23.5	0	Kestrel, Nankeen	0	0	4.783876477	4.362121494	0.585516149	0	0	0	0	1	0	0	0	0	9	2	0	0	0	0	0	5	0	0	0	0	0	8	0	0	0	0	0	10	0	0	0	0	0
1/03/2019	670	120	0	0.880012204	-0.474951072	1.6	0	25	0	Kestrel, Nankeen	2.2	0.294906166	4.87779989	4.484841165	0.606863759	3	0	3	1	1	2	0	2	0	11	2	0	0	0	0	3	5	1	0	1	0	0	8	0	0	0	0	0	10	0	0	0	0	0
2/03/2019	671	121	0	0.871706319	-0.490028666	3.8	2.2	24.15	0	Kestrel, Nankeen	0	0	4.973020156	4.609494276	0.62868164	0	0	0	0	1	0	0	0	0	12	2	0	0	0	0	3	5	0	0	0	0	0	8	0	0	0	0	0	10	0	0	0	0	0
3/03/2019	672	122	0	0.863142128	-0.504961055	3.6	1	20	1	Kestrel, Nankeen	1.2	0.160857909	5.0694966	4.735720412	0.650872415	1	1	2	2	1	0	1	1	1	10	2	0	0	0	0	0	5	1	0	1	0	0	8	0	0	0	0	0	10	0	0	0	0	0
4/03/2019	673	123	0	0.85432217	-0.519743812	3.4	0	25.1	2	Kestrel, Nankeen	3	0.402144772	5.167185879	4.863145195	0.673333285	0	3	3	2	1	0	3	3	2	9	2	0	0	0	0	0	5	0	0	0	0	0	8	0	0	0	0	0	10	0	0	0	0	0
5/03/2019	674	124	1	0.845249057	-0.534372558	3.2	0	25.55	2	Kestrel, Nankeen	4	0.536193029	5.26604198	4.991384907	0.695958013	0	4	4	2	1	0	4	4	2	7	2	0	0	0	0	1	5	0	0	0	0	0	8	0	0	0	0	0	10	0	0	0	0	0
6/03/2019	675	125	0	0.835925479	-0.548842958	4.2	1	22	0	Kestrel, Nankeen	0.5	0.067024129	5.366016224	5.120051271	0.718638997	1	0	1	0	1	0	0	0	0	2	2	1	0	1	0	0	5	0	0	0	0	0	8	0	0	0	0	0	10	0	0	0	0	0
7/03/2019	676	126	0	0.826354199	-0.563150724	2	0	28.25	0	Kestrel, Nankeen	0	0	5.467057267	5.248756263	0.741269361	0	0	0	0	1	0	0	0	0	6	2	0	0	0	0	0	5	0	0	0	0	0	8	0	0	0	0	0	10	0	0	0	0	0
8/03/2019	677	127	0	0.816538051	-0.577291617	1.8	0.8	26.4	3	Kestrel, Nankeen	4	0.536193029	5.569111119	5.377116836	0.76374498	0	4	4	3	1	0	4	4	3	7	2	0	0	0	0	0	5	0	0	0	0	0	8	0	0	0	0	0	10	0	0	0	0	0
9/03/2019	678	128	0	0.806479946	-0.591261445	2.8	1	24	1	Kestrel, Nankeen	2	0.268096515	5.672121157	5.504759421	0.785966352	1	1	2	1	1	1	1	2	1	8	2	0	0	0	0	0	5	0	0	0	0	0	8	0	0	0	0	0	10	0	0	0	0	0
10/03/2019	679	129	0	0.796182864	-0.60505607	2.8	0	23	3	Kestrel, Nankeen	4.5	0.603217158	5.776028154	5.631324112	0.807840253	2	3	5	3	1	1	3	4	3	10	2	1	0	1	0	2	5	0	0	0	0	0	8	0	0	0	0	0	10	0	0	0	0	0
11/03/2019	680	130	0	0.785649855	-0.618671403	1.8	0	25	1	Kestrel, Nankeen	2.2	0.294906166	5.880770304	5.756468431	0.829281121	1	2	3	2	1	0	2	2	1	9	2	0	0	0	0	1	5	1	0	1	0	0	8	0	0	0	0	0	10	0	0	0	0	0
12/03/2019	681	131	0	0.774884041	-0.632103411	1.8	0	30.55	0	Kestrel, Nankeen	0	0	5.986283261	5.879870597	0.850212143	0	0	0	0	1	0	0	0	0	6	2	0	0	0	0	0	5	0	0	0	0	0	8	0	0	0	0	0	10	0	0	0	0	0
13/03/2019	682	132	0	0.763888613	-0.645348113	1	0	24	4	Kestrel, Nankeen	9.6	1.286863271	6.09250018	6.001232262	0.870566012	14	12	26	5	1	1	0	1	0	4	2	3	12	15	4	4	5	1	0	1	0	0	8	0	0	0	0	2	10	9	0	9	0	0
14/03/2019	683	133	0	0.752666828	-0.658401585	0	0	27.7	3	Kestrel, Nankeen	7	0.938337802	6.199351767	6.120280658	0.890285376	0	7	7	3	1	0	7	7	3	10	2	0	0	0	0	0	5	0	0	0	0	0	8	0	0	0	0	0	10	0	0	0	0	0
15/03/2019	684	134	0	0.741222011	-0.671259958	2	2	21	2	Kestrel, Nankeen	3	0.402144772	6.30676633	6.23677017	0.909322983	2	2	4	2	1	0	2	2	2	11	2	2	0	2	0	0	5	0	0	0	0	0	8	0	0	0	0	0	10	0	0	0	0	0
16/03/2019	685	135	0	0.729557554	-0.683919422	62.4	60.4	23.7	3	Kestrel, Nankeen	6	0.804289544	6.41466984	6.350483325	0.927641551	0	6	6	3	1	0	6	6	3	9	2	0	0	0	0	0	5	0	0	0	0	0	8	0	0	0	0	0	10	0	0	0	0	0
17/03/2019	686	136	0	0.717676914	-0.696376226	82	19.6	24.4	0	Kestrel, Nankeen	0	0	6.522985999	6.461231239	0.945213408	0	0	0	0	1	0	0	0	0	4	2	0	0	0	0	1	5	0	0	0	0	0	8	0	0	0	0	0	10	0	0	0	0	0
18/03/2019	687	137	0	0.70558361	-0.708626678	92.2	10.2	26	1	Kestrel, Nankeen	0.5	0.067024129	6.631636311	6.568853542	0.962019943	0	1	1	1	1	0	0	0	1	4	2	0	1	1	0	3	5	0	0	0	0	0	8	0	0	0	0	0	10	0	0	0	0	0
19/03/2019	688	138	0	0.693281227	-0.72066715	102.2	10	21	0	Kestrel, Nankeen	0.6	0.080428954	6.740540162	6.673217863	0.978050909	2	0	2	0	1	0	0	0	0	4	2	1	0	1	0	2	5	0	0	0	0	0	8	0	0	0	0	0	10	1	0	1	0	0
20/03/2019	689	139	0	0.680773409	-0.732494072	100.2	0	26.85	0	Kestrel, Nankeen	0	0	6.849614902	6.774218909	0.993303623	0	0	0	0	1	0	0	0	0	3	2	0	0	0	0	0	5	0	0	0	0	0	8	0	0	0	0	0	10	0	0	0	0	0
21/03/2019	690	140	0	0.668063864	-0.74410394	40.8	1	24	1	Kestrel, Nankeen	1.5	0.201072386	6.958775937	6.871777204	1.007782114	1	1	2	1	1	1	0	1	1	2	2	0	1	1	0	0	5	0	0	0	0	0	8	0	0	0	0	0	10	0	0	0	0	0
22/03/2019	691	141	0	0.655156357	-0.755493314	40.2	19	24	0	Kestrel, Nankeen	2.2	0.294906166	7.067936828	6.965837577	1.021496232	3	0	3	1	1	2	0	2	0	4	2	0	0	0	0	1	5	1	0	1	0	0	8	0	0	0	0	0	10	0	0	0	0	0
23/03/2019	692	142	0	0.642054713	-0.766658819	30	0	28.9	1	Kestrel, Nankeen	3	0.402144772	7.177009385	7.056367429	1.034460776	0	3	3	1	1	0	3	3	1	8	2	0	0	0	0	1	5	0	0	0	0	1	8	0	0	0	0	0	10	0	0	0	0	0
24/03/2019	693	143	0	0.628762815	-0.777597147	20	0	22	0	Kestrel, Nankeen	1	0.134048257	7.285903784	7.143354864	1.046694649	1	0	1	0	1	1	0	1	0	2	2	0	0	0	0	0	5	0	0	0	0	0	8	0	0	0	0	0	10	0	0	0	0	0
25/03/2019	694	144	0	0.6152846	-0.788305056	20	0	27.95	1	Kestrel, Nankeen	2	0.268096515	7.394528674	7.226806739	1.058220052	0	2	2	1	1	0	2	2	1	3	2	0	0	0	0	0	5	0	0	0	0	0	8	0	0	0	0	0	10	0	0	0	0	0
26/03/2019	695	145	0	0.601624063	-0.798779373	19	0	28.15	0	Kestrel, Nankeen	0	0	7.502791298	7.306746659	1.069061756	0	0	0	0	1	0	0	0	0	2	2	0	0	0	0	0	5	0	0	0	0	0	8	0	0	0	0	0	10	0	0	0	0	0
27/03/2019	696	146	0	0.587785252	-0.809016994	0	0	22	0	Kestrel, Nankeen	1	0.134048257	7.610597613	7.383212998	1.079246429	1	0	1	0	1	1	0	1	0	6	2	0	0	0	0	0	5	0	0	0	0	0	8	0	0	0	0	0	10	0	0	0	0	0
28/03/2019	697	147	0	0.573772268	-0.819014887	3	3	20	1	Kestrel, Nankeen	0.5	0.067024129	7.717852422	7.456256944	1.088802046	2	2	4	1	1	0	0	0	0	13	2	0	0	0	0	2	5	0	0	0	0	0	8	2	2	4	1	1	10	0	0	0	0	0
29/03/2019	698	148	0	0.559589262	-0.828770087	23	20	20	2	Kestrel, Nankeen	3.1	0.415549598	7.824459506	7.525940629	1.097757371	2	2	4	2	1	1	2	3	2	4	2	0	0	0	0	2	5	0	0	0	0	0	8	0	0	0	0	0	10	1	0	1	0	0
30/03/2019	699	149	0	0.545240439	-0.838279705	43	20	20	0	Kestrel, Nankeen	0	0	7.930321759	7.592335348	1.10614151	0	0	0	0	1	0	0	0	0	8	2	0	0	0	0	3	5	0	0	0	0	1	8	0	0	0	0	0	10	0	0	0	0	0
31/03/2019	700	150	0	0.530730048	-0.847540923	48	5	15	3	Kestrel, Nankeen	5.1	0.683646113	8.035341334	7.655519886	1.113983537	3	3	6	3	1	2	3	5	3	14	2	0	0	0	0	0	5	0	0	0	0	2	8	0	0	0	0	0	10	1	0	1	0	1
1/04/2019	701	151	0	0.516062391	-0.856550996	48	0	16	1	Kestrel, Nankeen	2	0.268096515	8.139419781	7.715578974	1.121312181	2	2	4	1	1	0	0	0	1	7	2	2	2	4	0	0	5	0	0	0	0	0	8	0	0	0	0	0	10	0	0	0	0	0
2/04/2019	702	152	0	0.501241813	-0.865307254	46	1	20	2	Kestrel, Nankeen	3.5	0.469168901	8.242458205	7.772601871	1.128155571	2	3	5	2	1	1	1	2	2	6	2	1	2	3	0	0	5	0	0	0	0	0	8	0	0	0	0	0	10	0	0	0	0	0
3/04/2019	703	153	0	0.486272707	-0.873807104	41.2	15.2	22.6	3	Kestrel, Nankeen	5	0.670241287	8.344357412	7.826681081	1.134541039	0	5	5	3	1	0	5	5	3	7	2	0	0	0	0	6	5	0	0	0	0	0	8	0	0	0	0	0	10	0	0	0	0	0
4/04/2019	704	154	0	0.471159508	-0.882048025	27.2	6	18	1	Kestrel, Nankeen	4	0.536193029	8.445018065	7.877911195	1.140494958	3	2	5	1	1	1	2	3	1	11	2	2	0	2	0	3	5	0	0	0	0	0	8	0	0	0	0	0	10	0	0	0	0	0
5/04/2019	705	155	0	0.455906694	-0.890027576	23.2	1	18	0	Kestrel, Nankeen	3.2	0.428954424	8.544340844	7.926387874	1.146042633	5	0	5	1	1	2	0	2	0	9	2	2	0	2	0	5	5	1	0	1	0	0	8	0	0	0	0	0	10	0	0	0	0	1
6/04/2019	706	156	0	0.440518784	-0.897743394	24.2	1	18	0	Kestrel, Nankeen	1	0.134048257	8.642226606	7.97220694	1.151208217	2	0	2	0	1	0	0	0	0	10	2	2	0	2	0	2	5	0	0	0	0	0	8	0	0	0	0	0	10	0	0	0	0	0
7/04/2019	707	157	0	0.42500034	-0.90519319	23.2	0	18	0	Kestrel, Nankeen	0	0	8.738576546	8.015463595	1.156014654	0	0	0	0	1	0	0	0	0	1	2	0	0	0	0	0	5	0	0	0	0	0	8	0	0	0	0	0	10	0	0	0	0	0
8/04/2019	708	158	0	0.409355959	-0.912374758	8	0	18	0	Kestrel, Nankeen	1	0.134048257	8.83329236	8.056251741	1.160483657	2	0	2	0	1	0	0	0	0	1	2	2	0	2	0	0	5	0	0	0	0	0	8	0	0	0	0	0	10	0	0	0	0	0
9/04/2019	709	159	0	0.393590277	-0.91928597	2	0	18	7	Kestrel, Nankeen	7	0.938337802	8.926276413	8.094663407	1.164635695	0	7	7	7	1	0	7	7	7	10	2	0	0	0	0	0	5	0	0	0	0	0	8	0	0	0	0	0	10	0	0	0	0	1
10/04/2019	710	160	0	0.377707965	-0.925924777	1	0	18	0	Kestrel, Nankeen	1.5	0.201072386	9.017431903	8.130788258	1.168489997	2	0	2	0	1	1	0	1	0	2	2	1	0	1	0	4	5	0	0	0	0	0	8	0	0	0	0	0	10	0	0	0	0	0
11/04/2019	711	161	0	0.361713731	-0.932289213	0	0	20	3	Kestrel, Nankeen	3.6	0.482573727	9.106663027	8.164713193	1.172064575	2	5	7	5	1	0	2	2	2	6	2	0	2	2	0	0	5	2	1	3	1	1	8	0	0	0	0	0	10	0	0	0	0	0
12/04/2019	712	162	0	0.345612313	-0.938377392	0	0	16	1	Kestrel, Nankeen	4.3	0.576407507	9.193875151	8.196522014	1.17537625	6	1	7	2	1	2	1	3	1	2	2	2	0	2	0	2	5	1	0	1	0	0	8	0	0	0	0	0	10	1	0	1	0	0
13/04/2019	713	163	0	0.329408482	-0.944187509	2	2	16	0	Kestrel, Nankeen	0.5	0.067024129	9.278974968	8.226295158	1.178440684	1	0	1	0	1	0	0	0	0	1	2	1	0	1	0	4	5	0	0	0	0	0	8	0	0	0	0	0	10	0	0	0	0	0
14/04/2019	714	164	0	0.313107041	-0.949717843	3	1	17	0	Kestrel, Nankeen	1	0.134048257	9.361870674	8.254109488	1.181272428	1	0	1	0	1	1	0	1	0	3	2	0	0	0	0	2	5	0	0	0	0	0	8	0	0	0	0	0	10	0	0	0	0	0
15/04/2019	715	165	0	0.296712819	-0.954966755	3	0	17	0	Kestrel, Nankeen	0	0	9.442472123	8.280038135	1.183884956	0	0	0	0	1	0	0	0	0	2	2	0	0	0	0	6	5	0	0	0	0	0	8	0	0	0	0	0	10	0	0	0	0	0
16/04/2019	716	166	0	0.280230675	-0.95993269	3	0	17	1	Kestrel, Nankeen	2	0.268096515	9.520690997	8.304150376	1.186290718	0	2	2	1	1	0	2	2	1	7	2	0	0	0	0	1	5	0	0	0	0	0	8	0	0	0	0	0	10	0	0	0	0	0
17/04/2019	717	167	0	0.263665493	-0.964614176	3	0	18	1	Kestrel, Nankeen	5	0.670241287	9.596440959	8.326511553	1.18850118	8	2	10	3	1	2	0	2	1	3	2	3	2	5	0	1	5	2	0	2	0	0	8	0	0	0	0	0	10	1	0	1	0	0
18/04/2019	718	168	0	0.24702218	-0.969009826	1	0	17	0	Kestrel, Nankeen	0.5	0.067024129	9.669637819	8.347183022	1.190526874	1	0	1	0	1	0	0	0	0	4	2	1	0	1	0	0	5	0	0	0	0	0	8	0	0	0	0	0	10	0	0	0	0	0
19/04/2019	719	169	0	0.23030567	-0.973118337	3	3	18	0	Kestrel, Nankeen	4.2	0.563002681	9.740199686	8.366222122	1.192377441	6	0	6	1	1	3	0	3	0	3	2	2	0	2	0	0	5	1	0	1	0	0	8	0	0	0	0	0	10	0	0	0	0	0
20/04/2019	720	170	0	0.213520915	-0.976938493	12	9	20	0	Kestrel, Nankeen	2.5	0.335120643	9.808047117	8.383682171	1.194061676	3	0	3	0	1	2	0	2	0	4	2	1	0	1	0	3	5	0	0	0	0	0	8	0	0	0	0	0	10	0	0	0	0	0
21/04/2019	721	171	0	0.19667289	-0.98046916	12	0	20	1	Kestrel, Nankeen	1.2	0.160857909	9.873103274	8.399612472	1.195587564	1	1	2	2	1	0	1	1	1	8	2	0	0	0	0	0	5	1	0	1	0	0	8	0	0	0	0	0	10	0	0	0	0	0
22/04/2019	722	172	0	0.179766586	-0.983709294	14	2	19	4	Kestrel, Nankeen	4.5	0.603217158	9.935294061	8.414058334	1.196962327	1	4	5	4	1	0	4	4	4	12	2	1	0	1	0	2	5	0	0	0	0	0	8	0	0	0	0	0	10	0	0	0	0	0
23/04/2019	723	173	0	0.162807013	-0.986657933	17	3	20	0	Kestrel, Nankeen	1.5	0.201072386	9.994548267	8.427061102	1.198192452	2	0	2	0	1	1	0	1	0	4	2	1	0	1	0	3	5	0	0	0	0	1	8	0	0	0	0	0	10	0	0	0	0	1
24/04/2019	724	174	0	0.145799197	-0.989314204	15	1	19	0	Kestrel, Nankeen	0.9	0.120643432	10.0507977	8.438658189	1.199283733	3	0	3	2	1	0	0	0	0	0	2	1	0	1	0	5	5	2	0	2	0	0	8	0	0	0	0	0	10	0	0	0	0	0
25/04/2019	725	175	0	0.128748177	-0.99167732	7	1	20	1	Kestrel, Nankeen	1	0.134048257	10.10397734	8.448883118	1.200241293	1	1	2	1	1	0	0	0	1	5	2	1	1	2	0	1	5	0	0	0	0	0	8	0	0	0	0	0	10	0	0	0	0	0
26/04/2019	726	176	0	0.111659007	-0.99374658	7	0	18	0	Kestrel, Nankeen	2.6	0.348525469	10.1540254	8.457765561	1.20106962	4	0	4	0	1	2	0	2	0	7	2	1	0	1	0	0	5	0	0	0	0	0	8	0	0	0	0	0	10	1	0	1	0	1
27/04/2019	727	177	0	0.09453675	-0.995521372	5	0	19	0	Kestrel, Nankeen	1.3	0.174262735	10.20088354	8.465331379	1.201772583	5	0	5	4	1	0	0	0	0	2	2	1	0	1	0	0	5	4	0	4	0	0	8	0	0	0	0	0	10	0	0	0	0	0
28/04/2019	728	178	0	0.077386479	-0.99700117	2	0	22.6	0	Kestrel, Nankeen	0	0	10.2444969	8.471602659	1.202353463	0	0	0	0	1	0	0	0	0	1	2	0	0	0	0	0	5	0	0	0	0	0	8	0	0	0	0	0	10	0	0	0	0	0
29/04/2019	729	179	0	0.060213277	-0.998185534	1	0	21.3	1	Kestrel, Nankeen	1	0.134048257	10.28481425	8.47659775	1.202814962	0	1	1	1	1	0	1	1	1	8	2	0	0	0	0	1	5	0	0	0	0	0	8	0	0	0	0	0	10	0	0	0	0	0
30/04/2019	730	180	0	0.043022233	-0.999074115	0.6	0.6	20.75	1	Kestrel, Nankeen	1	0.134048257	10.32178806	8.480331293	1.203159226	0	1	1	1	1	0	1	1	1	6	2	0	0	0	0	2	5	0	0	0	0	0	8	0	0	0	0	0	10	0	0	0	0	0
1/05/2019	731	181	0	0.02581844	-0.999666649	2.6	2	23	0	Kestrel, Nankeen	2	0.268096515	10.35537463	8.482814244	1.203387852	2	0	2	0	1	2	0	2	0	2	2	0	0	0	0	0	5	0	0	0	0	0	8	0	0	0	0	0	10	0	0	0	0	0
2/05/2019	732	182	0	0.008606997	-0.999962959	8.4	5.8	22.05	0	Kestrel, Nankeen	0	0	10.38553414	8.484053898	1.203501901	0	0	0	0	1	0	0	0	0	4	2	0	0	0	0	2	5	0	0	0	0	0	8	0	0	0	0	0	10	0	0	0	0	0
3/05/2019	733	183	0	-0.008606997	-0.999962959	9.4	1	19	2	Kestrel, Nankeen	3.125	0.418900804	10.41223077	8.484053898	1.203501901	2	2	4	2	1	1	2	3	2	5	2	0	0	0	0	3	5	0	0	0	0	0	8	1	0	1	0	0	10	0	0	0	0	0
4/05/2019	734	184	0	-0.02581844	-0.999666649	11.4	2	21	3	Kestrel, Nankeen	5.3	0.710455764	10.43543272	8.482814244	1.203387852	2	6	8	4	1	0	4	4	3	9	2	0	2	2	0	1	5	1	0	1	0	1	8	0	0	0	0	0	10	1	0	1	0	0
5/05/2019	735	185	0	-0.043022233	-0.999074115	14.8	4	12	0	Kestrel, Nankeen	2	0.268096515	10.45511231	8.480331293	1.203159226	3	0	3	0	1	1	0	1	0	6	2	2	0	2	0	2	5	0	0	0	0	0	8	0	0	0	0	0	10	0	0	0	0	0
6/05/2019	736	186	0	-0.060213277	-0.998185534	13	0.2	12	0	Kestrel, Nankeen	0	0	10.47124603	8.47659775	1.202814962	0	0	0	0	1	0	0	0	0	2	2	0	0	0	0	1	5	0	0	0	0	0	8	0	0	0	0	0	10	0	0	0	0	0
7/05/2019	737	187	0	-0.077386479	-0.99700117	7.2	0	12	0	Kestrel, Nankeen	1	0.134048257	10.48381457	8.471602659	1.202353463	2	0	2	0	1	0	0	0	0	4	2	2	0	2	0	1	5	0	0	0	0	3	8	0	0	0	0	0	10	0	0	0	0	3
8/05/2019	738	188	0	-0.09453675	-0.995521372	6.2	0	14	2	Kestrel, Nankeen	2.4	0.321715818	10.49280288	8.465331379	1.201772583	3	3	6	4	1	0	0	0	2	5	2	1	3	4	0	0	5	2	0	2	0	0	8	0	0	0	0	0	10	0	0	0	0	0
9/05/2019	739	189	0	-0.111659007	-0.99374658	4.2	0	15	4	Kestrel, Nankeen	7.7	1.032171582	10.49820018	8.457765561	1.20106962	3	8	11	5	1	1	4	5	4	7	2	1	4	5	0	1	5	1	0	1	0	0	8	0	0	0	0	0	10	0	0	0	0	0
10/05/2019	740	190	0	-0.128748177	-0.99167732	0.2	0	19	0	Kestrel, Nankeen	0.5	0.067024129	10.5	8.448883118	1.200241293	1	0	1	0	1	0	0	0	0	5	2	1	0	1	0	2	5	0	0	0	0	0	8	0	0	0	0	0	10	0	0	0	0	0
11/05/2019	741	191	1	-0.145799197	-0.989314204	8	8	14	0	Kestrel, Nankeen	0.9	0.120643432	10.49820018	8.438658189	1.199283733	3	0	3	2	1	0	0	0	0	8	2	1	0	1	0	3	5	2	0	2	0	0	8	0	0	0	0	0	10	0	0	0	0	1
12/05/2019	742	192	0	-0.162807013	-0.986657933	8	0	17.85	5	Kestrel, Nankeen	3.7	0.495978552	10.49280288	8.427061102	1.198192452	0	5	5	5	1	0	3	3	4	7	2	0	1	1	0	0	5	0	1	1	1	1	8	0	0	0	0	0	10	0	0	0	0	0
13/05/2019	743	193	0	-0.179766586	-0.983709294	9.8	1.8	20.6	0	Kestrel, Nankeen	0	0	10.48381457	8.414058334	1.196962327	0	0	0	0	1	0	0	0	0	6	2	0	0	0	0	2	5	0	0	0	0	0	8	0	0	0	0	0	10	0	0	0	0	0
14/05/2019	744	194	0	-0.19667289	-0.98046916	12.8	3	17	7	Kestrel, Nankeen	12.7	1.702412869	10.47124603	8.399612472	1.195587564	4	11	15	8	1	1	10	11	7	13	2	2	1	3	0	0	5	1	0	1	0	0	8	0	0	0	0	0	10	0	0	0	0	0
15/05/2019	745	195	0	-0.213520915	-0.976938493	15.8	3	18	0	Kestrel, Nankeen	1	0.134048257	10.45511231	8.383682171	1.194061676	1	0	1	0	1	1	0	1	0	2	2	0	0	0	0	1	5	0	0	0	0	0	8	0	0	0	0	0	10	0	0	0	0	0
16/05/2019	746	196	0	-0.23030567	-0.973118337	17.8	10	17	0	Kestrel, Nankeen	0.5	0.067024129	10.43543272	8.366222122	1.192377441	4	0	4	1	1	0	0	0	0	2	2	0	0	0	0	0	5	1	0	1	0	0	8	0	0	0	0	0	10	3	0	3	0	0
17/05/2019	747	197	0	-0.24702218	-0.969009826	22.8	5	20.3	0	Kestrel, Nankeen	0	0	10.41223077	8.347183022	1.190526874	0	0	0	0	1	0	0	0	0	0	2	0	0	0	0	0	5	0	0	0	0	0	8	0	0	0	0	0	10	0	0	0	0	0
18/05/2019	748	198	0	-0.263665493	-0.964614176	21.6	0.6	19.6	0	Kestrel, Nankeen	0	0	10.38553414	8.326511553	1.18850118	0	0	0	0	1	0	0	0	0	0	2	0	0	0	0	0	5	0	0	0	0	0	8	0	0	0	0	0	10	0	0	0	0	0
19/05/2019	749	199	0	-0.280230675	-0.95993269	21.8	3.2	20.4	0	Kestrel, Nankeen	0	0	10.35537463	8.304150376	1.186290718	0	0	0	0	1	0	0	0	0	0	2	0	0	0	0	0	5	0	0	0	0	0	8	0	0	0	0	0	10	0	0	0	0	0
20/05/2019	750	200	0	-0.296712819	-0.954966755	20.2	1.4	19.45	0	Kestrel, Nankeen	0	0	10.32178806	8.280038135	1.183884956	0	0	0	0	1	0	0	0	0	0	2	0	0	0	0	0	5	0	0	0	0	0	8	0	0	0	0	0	10	0	0	0	0	0
21/05/2019	751	201	0	-0.313107041	-0.949717843	16.6	6.4	21.15	0	Kestrel, Nankeen	0	0	10.28481425	8.254109488	1.181272428	0	0	0	0	1	0	0	0	0	0	2	0	0	0	0	0	5	0	0	0	0	0	8	0	0	0	0	0	10	0	0	0	0	0
22/05/2019	752	202	0	-0.329408482	-0.944187509	11.6	0	19.15	0	Kestrel, Nankeen	0	0	10.2444969	8.226295158	1.178440684	0	0	0	0	1	0	0	0	0	0	2	0	0	0	0	0	5	0	0	0	0	0	8	0	0	0	0	0	10	0	0	0	0	0
23/05/2019	753	203	0	-0.345612313	-0.938377392	11	0	19.25	0	Kestrel, Nankeen	0	0	10.20088354	8.196522014	1.17537625	0	0	0	0	1	0	0	0	0	0	2	0	0	0	0	0	5	0	0	0	0	0	8	0	0	0	0	0	10	0	0	0	0	0
24/05/2019	754	204	0	-0.361713731	-0.932289213	7.8	0	19.55	0	Kestrel, Nankeen	0	0	10.1540254	8.164713193	1.172064575	0	0	0	0	1	0	0	0	0	0	2	0	0	0	0	0	5	0	0	0	0	0	8	0	0	0	0	0	10	0	0	0	0	0
25/05/2019	755	205	0	-0.377707965	-0.925924777	6.4	0	19.3	0	Kestrel, Nankeen	0	0	10.10397734	8.130788258	1.168489997	0	0	0	0	1	0	0	0	0	0	2	0	0	0	0	0	5	0	0	0	0	0	8	0	0	0	0	0	10	0	0	0	0	0
26/05/2019	756	206	0	-0.393590277	-0.91928597	0	0	20.5	0	Kestrel, Nankeen	0	0	10.0507977	8.094663407	1.164635695	0	0	0	0	1	0	0	0	0	0	2	0	0	0	0	0	5	0	0	0	0	0	8	0	0	0	0	0	10	0	0	0	0	0
27/05/2019	757	207	0	-0.409355959	-0.912374758	0	0	20.1	0	Kestrel, Nankeen	0	0	9.994548267	8.056251741	1.160483657	0	0	0	0	1	0	0	0	0	0	2	0	0	0	0	0	5	0	0	0	0	0	8	0	0	0	0	0	10	0	0	0	0	0
28/05/2019	758	208	0	-0.42500034	-0.90519319	0	0	16.7	0	Kestrel, Nankeen	0	0	9.935294061	8.015463595	1.156014654	0	0	0	0	1	0	0	0	0	0	2	0	0	0	0	0	5	0	0	0	0	0	8	0	0	0	0	0	10	0	0	0	0	0
29/05/2019	759	209	0	-0.440518784	-0.897743394	0	0	15.5	0	Kestrel, Nankeen	0	0	9.873103274	7.97220694	1.151208217	0	0	0	0	1	0	0	0	0	0	2	0	0	0	0	0	5	0	0	0	0	0	8	0	0	0	0	0	10	0	0	0	0	0
30/05/2019	760	210	0	-0.455906694	-0.890027576	0	0	15.7	0	Kestrel, Nankeen	0	0	9.808047117	7.926387874	1.146042633	0	0	0	0	1	0	0	0	0	0	2	0	0	0	0	0	5	0	0	0	0	0	8	0	0	0	0	0	10	0	0	0	0	0
31/05/2019	761	211	0	-0.471159508	-0.882048025	0	0	14.3	0	Kestrel, Nankeen	0	0	9.740199686	7.877911195	1.140494958	0	0	0	0	1	0	0	0	0	0	2	0	0	0	0	0	5	0	0	0	0	0	8	0	0	0	0	0	10	0	0	0	0	0
										KestrelMax	7.46	1
										KestrelMed	2	0.268096515
										KestrelLow	1.5	0.201072386
