# Supplementary material for: Three novel bird strike likelihood modelling techniques: The case of Brisbane Airport, Australia
Source: PLoS One. 2022 Dec 8;17(12):e0277794. doi: 10.1371/journal.pone.0277794 (PMC9731475; doi:10.1371/journal.pone.0277794)
Supplement: S1 Data — (ZIP) [file pone.0277794.s001.zip › BNM_Egret.csv]

DATE	ZONE	MONTH	YEAR	RAIN1	TEMPERATURE1	SPECIES	COUNT	HARASS	OBSERVED1	Season	Temperature	Rain	Observed	SeasonalBehaviour	AircraftMovement	LocationRisk	PopulationPerZ	AllPopulation	Likelihood
3/05/2017	3	May	2017	0	22.8	Egret, Cattle	0	0	0	Autumn	Medium	Low	Low	None	Low	Medium	Medium	Medium	Low
3/05/2017	4	May	2017	0	22.8	Egret, Cattle	0	0	0	Autumn	Medium	Low	Low	None	Low	Medium	Low	Medium	Low
3/05/2017	7	May	2017	0	22.8	Egret, Cattle	0	0	0	Autumn	Medium	Low	Low	None	Low	Medium	Low	Medium	Low
3/05/2017	8	May	2017	0	22.8	Egret, Cattle	0	0	0	Autumn	Medium	Low	Low	None	Low	Medium	Low	Medium	Low
3/05/2017	9	May	2017	0	22.8	Egret, Cattle	0	0	0	Autumn	Medium	Low	Low	None	Low	Medium	Low	Medium	Low
3/05/2017	10	May	2017	0	22.8	Egret, Cattle	0	0	0	Autumn	Medium	Low	Low	None	Low	Medium	Low	Medium	Low
3/05/2017	11	May	2017	0	22.8	Egret, Cattle	0	0	0	Autumn	Medium	Low	Low	None	Low	Low	Low	Medium	Low
3/05/2017	1A	May	2017	0	22.8	Egret, Cattle	0	0	0	Autumn	Medium	Low	Low	None	High	High	High	Medium	Medium
3/05/2017	1B	May	2017	0	22.8	Egret, Cattle	0	1	1	Autumn	Medium	Low	Low	None	High	High	High	Medium	Medium
3/05/2017	6A	May	2017	0	22.8	Egret, Cattle	0	0	0	Autumn	Medium	Low	Low	None	Low	Medium	Low	Medium	Low
3/05/2017	6B	May	2017	0	22.8	Egret, Cattle	0	0	0	Autumn	Medium	Low	Low	None	Low	High	High	Medium	Medium
4/05/2017	3	May	2017	0	20.3	Egret, Cattle	0	0	0	Autumn	Low	Low	Low	None	Low	Medium	Medium	Medium	Low
4/05/2017	4	May	2017	0	20.3	Egret, Cattle	0	0	0	Autumn	Low	Low	Low	None	Low	Medium	Medium	Medium	Low
4/05/2017	7	May	2017	0	20.3	Egret, Cattle	0	0	0	Autumn	Low	Low	Low	None	Low	Medium	Medium	Medium	Low
4/05/2017	8	May	2017	0	20.3	Egret, Cattle	0	0	0	Autumn	Low	Low	Low	None	Low	Medium	Medium	Medium	Low
4/05/2017	9	May	2017	0	20.3	Egret, Cattle	0	0	0	Autumn	Low	Low	Low	None	Low	Medium	Medium	Medium	Low
4/05/2017	10	May	2017	0	20.3	Egret, Cattle	0	0	0	Autumn	Low	Low	Low	None	Low	Medium	Medium	Medium	Low
4/05/2017	11	May	2017	0	20.3	Egret, Cattle	0	0	0	Autumn	Low	Low	Low	None	Low	Low	Medium	Medium	Low
4/05/2017	1A	May	2017	0	20.3	Egret, Cattle	0	0	0	Autumn	Low	Low	Low	None	High	High	High	Medium	Medium
4/05/2017	1B	May	2017	0	20.3	Egret, Cattle	0	0	0	Autumn	Low	Low	Low	None	High	High	High	Medium	Medium
4/05/2017	6A	May	2017	0	20.3	Egret, Cattle	0	0	0	Autumn	Low	Low	Low	None	Low	Medium	Medium	Medium	Low
4/05/2017	6B	May	2017	0	20.3	Egret, Cattle	0	0	0	Autumn	Low	Low	Low	None	Low	High	High	Medium	Medium
5/05/2017	3	May	2017	0	19.95	Egret, Cattle	1	0	1	Autumn	Low	Low	Low	None	Low	Medium	Medium	Low	Low
5/05/2017	4	May	2017	0	19.95	Egret, Cattle	0	0	0	Autumn	Low	Low	Low	None	Low	Medium	Medium	Low	Low
5/05/2017	7	May	2017	0	19.95	Egret, Cattle	0	0	0	Autumn	Low	Low	Low	None	Low	Medium	Medium	Low	Low
5/05/2017	8	May	2017	0	19.95	Egret, Cattle	0	0	0	Autumn	Low	Low	Low	None	Low	Medium	Medium	Low	Low
5/05/2017	9	May	2017	0	19.95	Egret, Cattle	0	0	0	Autumn	Low	Low	Low	None	Low	Medium	Medium	Low	Low
5/05/2017	10	May	2017	0	19.95	Egret, Cattle	0	0	0	Autumn	Low	Low	Low	None	Low	Medium	Medium	Low	Low
5/05/2017	11	May	2017	0	19.95	Egret, Cattle	0	0	0	Autumn	Low	Low	Low	None	Low	Low	Medium	Low	Low
5/05/2017	1A	May	2017	0	19.95	Egret, Cattle	0	0	0	Autumn	Low	Low	Low	None	High	High	High	Low	Low
5/05/2017	1B	May	2017	0	19.95	Egret, Cattle	0	0	0	Autumn	Low	Low	Low	None	High	High	High	Low	Low
5/05/2017	6A	May	2017	0	19.95	Egret, Cattle	0	0	0	Autumn	Low	Low	Low	None	Low	Medium	Medium	Low	Low
5/05/2017	6B	May	2017	0	19.95	Egret, Cattle	0	0	0	Autumn	Low	Low	Low	None	Low	High	High	Low	Low
6/05/2017	3	May	2017	0.2	19.8	Egret, Cattle	0	0	0	Autumn	Low	Low	Low	None	Low	Medium	Medium	Medium	Low
6/05/2017	4	May	2017	0.2	19.8	Egret, Cattle	0	0	0	Autumn	Low	Low	Low	None	Low	Medium	Medium	Medium	Low
6/05/2017	7	May	2017	0.2	19.8	Egret, Cattle	0	0	0	Autumn	Low	Low	Low	None	Low	Medium	Medium	Medium	Low
6/05/2017	8	May	2017	0.2	19.8	Egret, Cattle	0	0	0	Autumn	Low	Low	Low	None	Low	Medium	Medium	Medium	Low
6/05/2017	9	May	2017	0.2	19.8	Egret, Cattle	0	0	0	Autumn	Low	Low	Low	None	Low	Medium	Medium	Medium	Low
6/05/2017	10	May	2017	0.2	19.8	Egret, Cattle	0	0	0	Autumn	Low	Low	Low	None	Low	Medium	Medium	Medium	Low
6/05/2017	11	May	2017	0.2	19.8	Egret, Cattle	0	0	0	Autumn	Low	Low	Low	None	Low	Low	Medium	Medium	Low
6/05/2017	1A	May	2017	0.2	19.8	Egret, Cattle	0	0	0	Autumn	Low	Low	Low	None	High	High	High	Medium	Medium
6/05/2017	1B	May	2017	0.2	19.8	Egret, Cattle	0	0	0	Autumn	Low	Low	Low	None	High	High	High	Medium	Medium
6/05/2017	6A	May	2017	0.2	19.8	Egret, Cattle	0	0	0	Autumn	Low	Low	Low	None	Low	Medium	Medium	Medium	Low
6/05/2017	6B	May	2017	0.2	19.8	Egret, Cattle	0	0	0	Autumn	Low	Low	Low	None	Low	High	High	Medium	Medium
7/05/2017	3	May	2017	0	21.4	Egret, Cattle	0	0	0	Autumn	Medium	Low	Low	None	Low	Medium	Medium	Medium	Low
7/05/2017	4	May	2017	0	21.4	Egret, Cattle	0	0	0	Autumn	Medium	Low	Low	None	Low	Medium	Medium	Medium	Low
7/05/2017	7	May	2017	0	21.4	Egret, Cattle	0	0	0	Autumn	Medium	Low	Low	None	Low	Medium	Medium	Medium	Low
7/05/2017	8	May	2017	0	21.4	Egret, Cattle	0	0	0	Autumn	Medium	Low	Low	None	Low	Medium	Medium	Medium	Low
7/05/2017	9	May	2017	0	21.4	Egret, Cattle	0	0	0	Autumn	Medium	Low	Low	None	Low	Medium	Medium	Medium	Low
7/05/2017	10	May	2017	0	21.4	Egret, Cattle	0	0	0	Autumn	Medium	Low	Low	None	Low	Medium	Medium	Medium	Low
7/05/2017	11	May	2017	0	21.4	Egret, Cattle	0	0	0	Autumn	Medium	Low	Low	None	Low	Low	Medium	Medium	Low
7/05/2017	1A	May	2017	0	21.4	Egret, Cattle	0	0	0	Autumn	Medium	Low	Low	None	High	High	High	Medium	Medium
7/05/2017	1B	May	2017	0	21.4	Egret, Cattle	0	0	0	Autumn	Medium	Low	Low	None	High	High	High	Medium	Medium
7/05/2017	6A	May	2017	0	21.4	Egret, Cattle	0	0	0	Autumn	Medium	Low	Low	None	Low	Medium	Medium	Medium	Low
7/05/2017	6B	May	2017	0	21.4	Egret, Cattle	0	0	0	Autumn	Medium	Low	Low	None	Low	High	High	Medium	Medium
8/05/2017	3	May	2017	0.2	18.4	Egret, Cattle	0	0	0	Autumn	Low	Low	Low	None	Low	Medium	Medium	Medium	Low
8/05/2017	4	May	2017	0.2	18.4	Egret, Cattle	0	0	0	Autumn	Low	Low	Low	None	Low	Medium	Medium	Medium	Low
8/05/2017	7	May	2017	0.2	18.4	Egret, Cattle	0	0	0	Autumn	Low	Low	Low	None	Low	Medium	Medium	Medium	Low
8/05/2017	8	May	2017	0.2	18.4	Egret, Cattle	0	0	0	Autumn	Low	Low	Low	None	Low	Medium	Medium	Medium	Low
8/05/2017	9	May	2017	0.2	18.4	Egret, Cattle	0	0	0	Autumn	Low	Low	Low	None	Low	Medium	Medium	Medium	Low
8/05/2017	10	May	2017	0.2	18.4	Egret, Cattle	0	0	0	Autumn	Low	Low	Low	None	Low	Medium	Medium	Medium	Low
8/05/2017	11	May	2017	0.2	18.4	Egret, Cattle	0	0	0	Autumn	Low	Low	Low	None	Low	Low	Medium	Medium	Low
8/05/2017	1A	May	2017	0.2	18.4	Egret, Cattle	0	0	0	Autumn	Low	Low	Low	None	High	High	High	Medium	Medium
8/05/2017	1B	May	2017	0.2	18.4	Egret, Cattle	0	0	0	Autumn	Low	Low	Low	None	High	High	High	Medium	Medium
8/05/2017	6A	May	2017	0.2	18.4	Egret, Cattle	0	0	0	Autumn	Low	Low	Low	None	Low	Medium	Medium	Medium	Low
8/05/2017	6B	May	2017	0.2	18.4	Egret, Cattle	0	0	0	Autumn	Low	Low	Low	None	Low	High	High	Medium	Medium
9/05/2017	3	May	2017	5.2	19.95	Egret, Cattle	0	0	0	Autumn	Low	Low	Low	None	Low	Medium	Medium	Low	Low
9/05/2017	4	May	2017	5.2	19.95	Egret, Cattle	0	0	0	Autumn	Low	Low	Low	None	Low	Medium	Medium	Low	Low
9/05/2017	7	May	2017	5.2	19.95	Egret, Cattle	0	0	0	Autumn	Low	Low	Low	None	Low	Medium	Medium	Low	Low
9/05/2017	8	May	2017	5.2	19.95	Egret, Cattle	0	0	0	Autumn	Low	Low	Low	None	Low	Medium	Medium	Low	Low
9/05/2017	9	May	2017	5.2	19.95	Egret, Cattle	0	0	0	Autumn	Low	Low	Low	None	Low	Medium	Medium	Low	Low
9/05/2017	10	May	2017	5.2	19.95	Egret, Cattle	0	0	0	Autumn	Low	Low	Low	None	Low	Medium	High	Low	Low
9/05/2017	11	May	2017	5.2	19.95	Egret, Cattle	0	0	0	Autumn	Low	Low	Low	None	Low	Low	Medium	Low	Low
9/05/2017	1A	May	2017	5.2	19.95	Egret, Cattle	0	0	0	Autumn	Low	Low	Low	None	High	High	High	Low	Low
9/05/2017	1B	May	2017	5.2	19.95	Egret, Cattle	0	0	0	Autumn	Low	Low	Low	None	High	High	High	Low	Low
9/05/2017	6A	May	2017	5.2	19.95	Egret, Cattle	0	0	0	Autumn	Low	Low	Low	None	Low	Medium	Medium	Low	Low
9/05/2017	6B	May	2017	5.2	19.95	Egret, Cattle	0	0	0	Autumn	Low	Low	Low	None	Low	High	High	Low	Low
10/05/2017	3	May	2017	1.8	17.85	Egret, Cattle	0	0	0	Autumn	Low	Low	Low	None	Low	Medium	Medium	Medium	Low
10/05/2017	4	May	2017	1.8	17.85	Egret, Cattle	0	0	0	Autumn	Low	Low	Low	None	Low	Medium	Low	Medium	Low
10/05/2017	7	May	2017	1.8	17.85	Egret, Cattle	0	0	0	Autumn	Low	Low	Low	None	Low	Medium	Medium	Medium	Low
10/05/2017	8	May	2017	1.8	17.85	Egret, Cattle	0	0	0	Autumn	Low	Low	Low	None	Low	Medium	Medium	Medium	Low
10/05/2017	9	May	2017	1.8	17.85	Egret, Cattle	0	0	0	Autumn	Low	Low	Low	None	Low	Medium	Medium	Medium	Low
10/05/2017	10	May	2017	1.8	17.85	Egret, Cattle	0	0	0	Autumn	Low	Low	Low	None	Low	Medium	Medium	Medium	Low
10/05/2017	11	May	2017	1.8	17.85	Egret, Cattle	0	0	0	Autumn	Low	Low	Low	None	Low	Low	Medium	Medium	Low
10/05/2017	1A	May	2017	1.8	17.85	Egret, Cattle	0	0	0	Autumn	Low	Low	Low	None	High	High	Low	Medium	Low
10/05/2017	1B	May	2017	1.8	17.85	Egret, Cattle	0	0	0	Autumn	Low	Low	Low	None	High	High	High	Medium	Medium
10/05/2017	6A	May	2017	1.8	17.85	Egret, Cattle	0	0	0	Autumn	Low	Low	Low	None	Low	Medium	Low	Medium	Low
10/05/2017	6B	May	2017	1.8	17.85	Egret, Cattle	0	0	0	Autumn	Low	Low	Low	None	Low	High	High	Medium	Medium
11/05/2017	3	May	2017	2.6	19.5	Egret, Cattle	0	0	0	Autumn	Low	Low	Low	None	Low	Medium	Medium	Medium	Low
11/05/2017	4	May	2017	2.6	19.5	Egret, Cattle	0	0	0	Autumn	Low	Low	Low	None	Low	Medium	Medium	Medium	Low
11/05/2017	7	May	2017	2.6	19.5	Egret, Cattle	0	0	0	Autumn	Low	Low	Low	None	Low	Medium	Medium	Medium	Low
11/05/2017	8	May	2017	2.6	19.5	Egret, Cattle	0	0	0	Autumn	Low	Low	Low	None	Low	Medium	Medium	Medium	Low
11/05/2017	9	May	2017	2.6	19.5	Egret, Cattle	0	0	0	Autumn	Low	Low	Low	None	Low	Medium	Medium	Medium	Low
11/05/2017	10	May	2017	2.6	19.5	Egret, Cattle	0	0	0	Autumn	Low	Low	Low	None	Low	Medium	Medium	Medium	Low
11/05/2017	11	May	2017	2.6	19.5	Egret, Cattle	0	0	0	Autumn	Low	Low	Low	None	Low	Low	Medium	Medium	Low
11/05/2017	1A	May	2017	2.6	19.5	Egret, Cattle	0	0	0	Autumn	Low	Low	Low	None	High	High	High	Medium	Medium
11/05/2017	1B	May	2017	2.6	19.5	Egret, Cattle	0	0	0	Autumn	Low	Low	Low	None	High	High	High	Medium	Medium
11/05/2017	6A	May	2017	2.6	19.5	Egret, Cattle	0	0	0	Autumn	Low	Low	Low	None	Low	Medium	Medium	Medium	Low
11/05/2017	6B	May	2017	2.6	19.5	Egret, Cattle	0	0	0	Autumn	Low	Low	Low	None	Low	High	High	Medium	Medium
12/05/2017	3	May	2017	0	19.25	Egret, Cattle	2	0	2	Autumn	Low	Low	Low	None	Low	Medium	Medium	Low	Low
12/05/2017	4	May	2017	0	19.25	Egret, Cattle	0	0	0	Autumn	Low	Low	Low	None	Low	Medium	Low	Low	Low
12/05/2017	7	May	2017	0	19.25	Egret, Cattle	0	0	0	Autumn	Low	Low	Low	None	Low	Medium	Low	Low	Low
12/05/2017	8	May	2017	0	19.25	Egret, Cattle	0	0	0	Autumn	Low	Low	Low	None	Low	Medium	Low	Low	Low
12/05/2017	9	May	2017	0	19.25	Egret, Cattle	0	0	0	Autumn	Low	Low	Low	None	Low	Medium	Medium	Low	Low
12/05/2017	10	May	2017	0	19.25	Egret, Cattle	0	0	0	Autumn	Low	Low	Low	None	Low	Medium	Low	Low	Low
12/05/2017	11	May	2017	0	19.25	Egret, Cattle	0	0	0	Autumn	Low	Low	Low	None	Low	Low	Low	Low	Low
12/05/2017	1A	May	2017	0	19.25	Egret, Cattle	0	0	0	Autumn	Low	Low	Low	None	High	High	High	Low	Low
12/05/2017	1B	May	2017	0	19.25	Egret, Cattle	0	1	1	Autumn	Low	Low	Low	None	High	High	High	Low	Low
12/05/2017	6A	May	2017	0	19.25	Egret, Cattle	0	0	0	Autumn	Low	Low	Low	None	Low	Medium	Low	Low	Low
12/05/2017	6B	May	2017	0	19.25	Egret, Cattle	0	0	0	Autumn	Low	Low	Low	None	Low	High	High	Low	Low
13/05/2017	3	May	2017	0	19.8	Egret, Cattle	0	0	0	Autumn	Low	Low	Low	None	Low	Medium	Medium	Medium	Low
13/05/2017	4	May	2017	0	19.8	Egret, Cattle	0	0	0	Autumn	Low	Low	Low	None	Low	Medium	Medium	Medium	Low
13/05/2017	7	May	2017	0	19.8	Egret, Cattle	0	0	0	Autumn	Low	Low	Low	None	Low	Medium	Low	Medium	Low
13/05/2017	8	May	2017	0	19.8	Egret, Cattle	0	0	0	Autumn	Low	Low	Low	None	Low	Medium	Low	Medium	Low
13/05/2017	9	May	2017	0	19.8	Egret, Cattle	0	0	0	Autumn	Low	Low	Low	None	Low	Medium	High	Medium	Medium
13/05/2017	10	May	2017	0	19.8	Egret, Cattle	0	0	0	Autumn	Low	Low	Low	None	Low	Medium	Medium	Medium	Low
13/05/2017	11	May	2017	0	19.8	Egret, Cattle	14	0	14	Autumn	Low	Low	High	None	Low	Low	Medium	Medium	High
13/05/2017	1A	May	2017	0	19.8	Egret, Cattle	0	0	0	Autumn	Low	Low	Low	None	High	High	High	Medium	Medium
13/05/2017	1B	May	2017	0	19.8	Egret, Cattle	3	4	7	Autumn	Low	Low	Medium	None	High	High	High	Medium	Medium
13/05/2017	6A	May	2017	0	19.8	Egret, Cattle	0	0	0	Autumn	Low	Low	Low	None	Low	Medium	Medium	Medium	Low
13/05/2017	6B	May	2017	0	19.8	Egret, Cattle	0	0	0	Autumn	Low	Low	Low	None	Low	High	High	Medium	Medium
14/05/2017	3	May	2017	2.2	19.5	Egret, Cattle	0	0	0	Autumn	Low	Low	Low	None	Low	Medium	Low	Low	Low
14/05/2017	4	May	2017	2.2	19.5	Egret, Cattle	0	0	0	Autumn	Low	Low	Low	None	Low	Medium	Medium	Low	Low
14/05/2017	7	May	2017	2.2	19.5	Egret, Cattle	0	0	0	Autumn	Low	Low	Low	None	Low	Medium	Low	Low	Low
14/05/2017	8	May	2017	2.2	19.5	Egret, Cattle	0	0	0	Autumn	Low	Low	Low	None	Low	Medium	Low	Low	Low
14/05/2017	9	May	2017	2.2	19.5	Egret, Cattle	0	0	0	Autumn	Low	Low	Low	None	Low	Medium	Medium	Low	Low
14/05/2017	10	May	2017	2.2	19.5	Egret, Cattle	0	0	0	Autumn	Low	Low	Low	None	Low	Medium	Medium	Low	Low
14/05/2017	11	May	2017	2.2	19.5	Egret, Cattle	0	0	0	Autumn	Low	Low	Low	None	Low	Low	Medium	Low	Low
14/05/2017	1A	May	2017	2.2	19.5	Egret, Cattle	0	0	0	Autumn	Low	Low	Low	None	High	High	High	Low	Low
14/05/2017	1B	May	2017	2.2	19.5	Egret, Cattle	3	0	3	Autumn	Low	Low	Low	None	High	High	High	Low	Low
14/05/2017	6A	May	2017	2.2	19.5	Egret, Cattle	0	0	0	Autumn	Low	Low	Low	None	Low	Medium	Low	Low	Low
14/05/2017	6B	May	2017	2.2	19.5	Egret, Cattle	0	0	0	Autumn	Low	Low	Low	None	Low	High	High	Low	Low
15/05/2017	3	May	2017	1	21.25	Egret, Cattle	0	0	0	Autumn	Medium	Low	Low	None	Low	Medium	Medium	Medium	Low
15/05/2017	4	May	2017	1	21.25	Egret, Cattle	0	0	0	Autumn	Medium	Low	Low	None	Low	Medium	Medium	Medium	Low
15/05/2017	7	May	2017	1	21.25	Egret, Cattle	0	0	0	Autumn	Medium	Low	Low	None	Low	Medium	Medium	Medium	Low
15/05/2017	8	May	2017	1	21.25	Egret, Cattle	0	0	0	Autumn	Medium	Low	Low	None	Low	Medium	Medium	Medium	Low
15/05/2017	9	May	2017	1	21.25	Egret, Cattle	0	0	0	Autumn	Medium	Low	Low	None	Low	Medium	Medium	Medium	Low
15/05/2017	10	May	2017	1	21.25	Egret, Cattle	0	0	0	Autumn	Medium	Low	Low	None	Low	Medium	Medium	Medium	Low
15/05/2017	11	May	2017	1	21.25	Egret, Cattle	6	0	6	Autumn	Medium	Low	Medium	None	Low	Low	Medium	Medium	Medium
15/05/2017	1A	May	2017	1	21.25	Egret, Cattle	0	0	0	Autumn	Medium	Low	Low	None	High	High	High	Medium	Medium
15/05/2017	1B	May	2017	1	21.25	Egret, Cattle	4	0	4	Autumn	Medium	Low	Low	None	High	High	High	Medium	Medium
15/05/2017	6A	May	2017	1	21.25	Egret, Cattle	0	0	0	Autumn	Medium	Low	Low	None	Low	Medium	Medium	Medium	Low
15/05/2017	6B	May	2017	1	21.25	Egret, Cattle	0	0	0	Autumn	Medium	Low	Low	None	Low	High	High	Medium	Medium
16/05/2017	3	May	2017	0	19.15	Egret, Cattle	0	0	0	Autumn	Low	Low	Low	None	Low	Medium	High	Medium	Medium
16/05/2017	4	May	2017	0	19.15	Egret, Cattle	0	0	0	Autumn	Low	Low	Low	None	Low	Medium	Low	Medium	Low
16/05/2017	7	May	2017	0	19.15	Egret, Cattle	0	0	0	Autumn	Low	Low	Low	None	Low	Medium	Medium	Medium	Low
16/05/2017	8	May	2017	0	19.15	Egret, Cattle	0	0	0	Autumn	Low	Low	Low	None	Low	Medium	Medium	Medium	Low
16/05/2017	9	May	2017	0	19.15	Egret, Cattle	1	0	1	Autumn	Low	Low	Low	None	Low	Medium	High	Medium	Medium
16/05/2017	10	May	2017	0	19.15	Egret, Cattle	0	0	0	Autumn	Low	Low	Low	None	Low	Medium	Medium	Medium	Low
16/05/2017	11	May	2017	0	19.15	Egret, Cattle	2	0	2	Autumn	Low	Low	Low	None	Low	Low	Medium	Medium	Low
16/05/2017	1A	May	2017	0	19.15	Egret, Cattle	0	0	0	Autumn	Low	Low	Low	None	High	High	High	Medium	Medium
16/05/2017	1B	May	2017	0	19.15	Egret, Cattle	0	0	0	Autumn	Low	Low	Low	None	High	High	High	Medium	Medium
16/05/2017	6A	May	2017	0	19.15	Egret, Cattle	0	0	0	Autumn	Low	Low	Low	None	Low	Medium	Medium	Medium	Low
16/05/2017	6B	May	2017	0	19.15	Egret, Cattle	0	0	0	Autumn	Low	Low	Low	None	Low	High	High	Medium	Medium
17/05/2017	3	May	2017	0	18.9	Egret, Cattle	2	0	2	Autumn	Low	Low	Low	None	Low	Medium	Medium	Low	Low
17/05/2017	4	May	2017	0	18.9	Egret, Cattle	0	0	0	Autumn	Low	Low	Low	None	Low	Medium	Medium	Low	Low
17/05/2017	7	May	2017	0	18.9	Egret, Cattle	0	0	0	Autumn	Low	Low	Low	None	Low	Medium	Medium	Low	Low
17/05/2017	8	May	2017	0	18.9	Egret, Cattle	0	0	0	Autumn	Low	Low	Low	None	Low	Medium	Medium	Low	Low
17/05/2017	9	May	2017	0	18.9	Egret, Cattle	0	0	0	Autumn	Low	Low	Low	None	Low	Medium	Medium	Low	Low
17/05/2017	10	May	2017	0	18.9	Egret, Cattle	0	0	0	Autumn	Low	Low	Low	None	Low	Medium	Medium	Low	Low
17/05/2017	11	May	2017	0	18.9	Egret, Cattle	22	0	22	Autumn	Low	Low	High	None	Low	Low	Medium	Low	High
17/05/2017	1A	May	2017	0	18.9	Egret, Cattle	0	0	0	Autumn	Low	Low	Low	None	High	High	High	Low	Low
17/05/2017	1B	May	2017	0	18.9	Egret, Cattle	0	5	5	Autumn	Low	Low	Low	None	High	High	High	Low	Low
17/05/2017	6A	May	2017	0	18.9	Egret, Cattle	0	0	0	Autumn	Low	Low	Low	None	Low	Medium	Low	Low	Low
17/05/2017	6B	May	2017	0	18.9	Egret, Cattle	0	0	0	Autumn	Low	Low	Low	None	Low	High	High	Low	Low
18/05/2017	3	May	2017	0	19.7	Egret, Cattle	0	0	0	Autumn	Low	Low	Low	None	Low	Medium	Medium	Low	Low
18/05/2017	4	May	2017	0	19.7	Egret, Cattle	0	0	0	Autumn	Low	Low	Low	None	Low	Medium	Low	Low	Low
18/05/2017	7	May	2017	0	19.7	Egret, Cattle	0	0	0	Autumn	Low	Low	Low	None	Low	Medium	Low	Low	Low
18/05/2017	8	May	2017	0	19.7	Egret, Cattle	0	0	0	Autumn	Low	Low	Low	None	Low	Medium	Low	Low	Low
18/05/2017	9	May	2017	0	19.7	Egret, Cattle	0	0	0	Autumn	Low	Low	Low	None	Low	Medium	Medium	Low	Low
18/05/2017	10	May	2017	0	19.7	Egret, Cattle	0	0	0	Autumn	Low	Low	Low	None	Low	Medium	Low	Low	Low
18/05/2017	11	May	2017	0	19.7	Egret, Cattle	0	0	0	Autumn	Low	Low	Low	None	Low	Low	Medium	Low	Low
18/05/2017	1A	May	2017	0	19.7	Egret, Cattle	0	0	0	Autumn	Low	Low	Low	None	High	High	High	Low	Low
18/05/2017	1B	May	2017	0	19.7	Egret, Cattle	0	0	0	Autumn	Low	Low	Low	None	High	High	High	Low	Low
18/05/2017	6A	May	2017	0	19.7	Egret, Cattle	0	0	0	Autumn	Low	Low	Low	None	Low	Medium	Low	Low	Low
18/05/2017	6B	May	2017	0	19.7	Egret, Cattle	0	0	0	Autumn	Low	Low	Low	None	Low	High	High	Low	Low
19/05/2017	3	May	2017	18.8	18.95	Egret, Cattle	0	0	0	Autumn	Low	Medium	Low	None	Low	Medium	Medium	Medium	Low
19/05/2017	4	May	2017	18.8	18.95	Egret, Cattle	0	0	0	Autumn	Low	Medium	Low	None	Low	Medium	Low	Medium	Low
19/05/2017	7	May	2017	18.8	18.95	Egret, Cattle	0	0	0	Autumn	Low	Medium	Low	None	Low	Medium	Medium	Medium	Low
19/05/2017	8	May	2017	18.8	18.95	Egret, Cattle	0	0	0	Autumn	Low	Medium	Low	None	Low	Medium	Medium	Medium	Low
19/05/2017	9	May	2017	18.8	18.95	Egret, Cattle	0	0	0	Autumn	Low	Medium	Low	None	Low	Medium	Low	Medium	Low
19/05/2017	10	May	2017	18.8	18.95	Egret, Cattle	0	0	0	Autumn	Low	Medium	Low	None	Low	Medium	Medium	Medium	Low
19/05/2017	11	May	2017	18.8	18.95	Egret, Cattle	24	0	24	Autumn	Low	Medium	High	None	Low	Low	High	Medium	High
19/05/2017	1A	May	2017	18.8	18.95	Egret, Cattle	0	0	0	Autumn	Low	Medium	Low	None	High	High	High	Medium	Medium
19/05/2017	1B	May	2017	18.8	18.95	Egret, Cattle	0	0	0	Autumn	Low	Medium	Low	None	High	High	High	Medium	Medium
19/05/2017	6A	May	2017	18.8	18.95	Egret, Cattle	0	0	0	Autumn	Low	Medium	Low	None	Low	Medium	Low	Medium	Low
19/05/2017	6B	May	2017	18.8	18.95	Egret, Cattle	0	0	0	Autumn	Low	Medium	Low	None	Low	High	High	Medium	Medium
20/05/2017	3	May	2017	2	20.75	Egret, Cattle	0	0	0	Autumn	Low	Low	Low	None	Low	Medium	Medium	Low	Low
20/05/2017	4	May	2017	2	20.75	Egret, Cattle	0	0	0	Autumn	Low	Low	Low	None	Low	Medium	Medium	Low	Low
20/05/2017	7	May	2017	2	20.75	Egret, Cattle	0	0	0	Autumn	Low	Low	Low	None	Low	Medium	Low	Low	Low
20/05/2017	8	May	2017	2	20.75	Egret, Cattle	0	0	0	Autumn	Low	Low	Low	None	Low	Medium	Low	Low	Low
20/05/2017	9	May	2017	2	20.75	Egret, Cattle	0	0	0	Autumn	Low	Low	Low	None	Low	Medium	Medium	Low	Low
20/05/2017	10	May	2017	2	20.75	Egret, Cattle	0	0	0	Autumn	Low	Low	Low	None	Low	Medium	Medium	Low	Low
20/05/2017	11	May	2017	2	20.75	Egret, Cattle	12	0	12	Autumn	Low	Low	High	None	Low	Low	Medium	Low	High
20/05/2017	1A	May	2017	2	20.75	Egret, Cattle	0	0	0	Autumn	Low	Low	Low	None	High	High	High	Low	Low
20/05/2017	1B	May	2017	2	20.75	Egret, Cattle	0	0	0	Autumn	Low	Low	Low	None	High	High	High	Low	Low
20/05/2017	6A	May	2017	2	20.75	Egret, Cattle	0	0	0	Autumn	Low	Low	Low	None	Low	Medium	Medium	Low	Low
20/05/2017	6B	May	2017	2	20.75	Egret, Cattle	0	0	0	Autumn	Low	Low	Low	None	Low	High	High	Low	Low
21/05/2017	3	May	2017	0.2	20.95	Egret, Cattle	0	0	0	Autumn	Low	Low	Low	None	Low	Medium	Medium	Medium	Low
21/05/2017	4	May	2017	0.2	20.95	Egret, Cattle	0	0	0	Autumn	Low	Low	Low	None	Low	Medium	Low	Medium	Low
21/05/2017	7	May	2017	0.2	20.95	Egret, Cattle	0	0	0	Autumn	Low	Low	Low	None	Low	Medium	Medium	Medium	Low
21/05/2017	8	May	2017	0.2	20.95	Egret, Cattle	0	0	0	Autumn	Low	Low	Low	None	Low	Medium	Low	Medium	Low
21/05/2017	9	May	2017	0.2	20.95	Egret, Cattle	0	0	0	Autumn	Low	Low	Low	None	Low	Medium	High	Medium	Medium
21/05/2017	10	May	2017	0.2	20.95	Egret, Cattle	0	0	0	Autumn	Low	Low	Low	None	Low	Medium	Medium	Medium	Low
21/05/2017	11	May	2017	0.2	20.95	Egret, Cattle	0	0	0	Autumn	Low	Low	Low	None	Low	Low	Medium	Medium	Low
21/05/2017	1A	May	2017	0.2	20.95	Egret, Cattle	0	0	0	Autumn	Low	Low	Low	None	High	High	High	Medium	Medium
21/05/2017	1B	May	2017	0.2	20.95	Egret, Cattle	0	0	0	Autumn	Low	Low	Low	None	High	High	High	Medium	Medium
21/05/2017	6A	May	2017	0.2	20.95	Egret, Cattle	0	0	0	Autumn	Low	Low	Low	None	Low	Medium	Medium	Medium	Low
21/05/2017	6B	May	2017	0.2	20.95	Egret, Cattle	0	0	0	Autumn	Low	Low	Low	None	Low	High	High	Medium	Medium
22/05/2017	3	May	2017	0.2	21.1	Egret, Cattle	0	0	0	Autumn	Medium	Low	Low	None	Low	Medium	High	Low	Low
22/05/2017	4	May	2017	0.2	21.1	Egret, Cattle	5	0	5	Autumn	Medium	Low	Low	None	Low	Medium	Medium	Low	Low
22/05/2017	7	May	2017	0.2	21.1	Egret, Cattle	0	0	0	Autumn	Medium	Low	Low	None	Low	Medium	Low	Low	Low
22/05/2017	8	May	2017	0.2	21.1	Egret, Cattle	0	0	0	Autumn	Medium	Low	Low	None	Low	Medium	Medium	Low	Low
22/05/2017	9	May	2017	0.2	21.1	Egret, Cattle	0	0	0	Autumn	Medium	Low	Low	None	Low	Medium	Low	Low	Low
22/05/2017	10	May	2017	0.2	21.1	Egret, Cattle	0	0	0	Autumn	Medium	Low	Low	None	Low	Medium	Medium	Low	Low
22/05/2017	11	May	2017	0.2	21.1	Egret, Cattle	0	0	0	Autumn	Medium	Low	Low	None	Low	Low	Medium	Low	Low
22/05/2017	1A	May	2017	0.2	21.1	Egret, Cattle	0	0	0	Autumn	Medium	Low	Low	None	High	High	High	Low	Low
22/05/2017	1B	May	2017	0.2	21.1	Egret, Cattle	0	0	0	Autumn	Medium	Low	Low	None	High	High	High	Low	Low
22/05/2017	6A	May	2017	0.2	21.1	Egret, Cattle	0	0	0	Autumn	Medium	Low	Low	None	Low	Medium	Medium	Low	Low
22/05/2017	6B	May	2017	0.2	21.1	Egret, Cattle	0	0	0	Autumn	Medium	Low	Low	None	Low	High	High	Low	Low
23/05/2017	3	May	2017	0	21.15	Egret, Cattle	0	0	0	Autumn	Medium	Low	Low	None	Low	Medium	High	Medium	Medium
23/05/2017	4	May	2017	0	21.15	Egret, Cattle	0	0	0	Autumn	Medium	Low	Low	None	Low	Medium	Medium	Medium	Low
23/05/2017	7	May	2017	0	21.15	Egret, Cattle	0	0	0	Autumn	Medium	Low	Low	None	Low	Medium	Low	Medium	Low
23/05/2017	8	May	2017	0	21.15	Egret, Cattle	0	0	0	Autumn	Medium	Low	Low	None	Low	Medium	Medium	Medium	Low
23/05/2017	9	May	2017	0	21.15	Egret, Cattle	0	0	0	Autumn	Medium	Low	Low	None	Low	Medium	Medium	Medium	Low
23/05/2017	10	May	2017	0	21.15	Egret, Cattle	0	0	0	Autumn	Medium	Low	Low	None	Low	Medium	Medium	Medium	Low
23/05/2017	11	May	2017	0	21.15	Egret, Cattle	6	0	6	Autumn	Medium	Low	Medium	None	Low	Low	Medium	Medium	Medium
23/05/2017	1A	May	2017	0	21.15	Egret, Cattle	0	0	0	Autumn	Medium	Low	Low	None	High	High	High	Medium	Medium
23/05/2017	1B	May	2017	0	21.15	Egret, Cattle	0	0	0	Autumn	Medium	Low	Low	None	High	High	High	Medium	Medium
23/05/2017	6A	May	2017	0	21.15	Egret, Cattle	0	0	0	Autumn	Medium	Low	Low	None	Low	Medium	Medium	Medium	Low
23/05/2017	6B	May	2017	0	21.15	Egret, Cattle	2	0	2	Autumn	Medium	Low	Low	None	Low	High	High	Medium	Medium
24/05/2017	3	May	2017	0	21.75	Egret, Cattle	0	0	0	Autumn	Medium	Low	Low	None	Low	Medium	High	Medium	Medium
24/05/2017	4	May	2017	0	21.75	Egret, Cattle	0	0	0	Autumn	Medium	Low	Low	None	Low	Medium	Medium	Medium	Low
24/05/2017	7	May	2017	0	21.75	Egret, Cattle	0	0	0	Autumn	Medium	Low	Low	None	Low	Medium	Low	Medium	Low
24/05/2017	8	May	2017	0	21.75	Egret, Cattle	2	0	2	Autumn	Medium	Low	Low	None	Low	Medium	High	Medium	Medium
24/05/2017	9	May	2017	0	21.75	Egret, Cattle	0	0	0	Autumn	Medium	Low	Low	None	Low	Medium	Medium	Medium	Low
24/05/2017	10	May	2017	0	21.75	Egret, Cattle	0	0	0	Autumn	Medium	Low	Low	None	Low	Medium	Medium	Medium	Low
24/05/2017	11	May	2017	0	21.75	Egret, Cattle	0	0	0	Autumn	Medium	Low	Low	None	Low	Low	Medium	Medium	Low
24/05/2017	1A	May	2017	0	21.75	Egret, Cattle	0	0	0	Autumn	Medium	Low	Low	None	High	High	High	Medium	Medium
24/05/2017	1B	May	2017	0	21.75	Egret, Cattle	0	0	0	Autumn	Medium	Low	Low	None	High	High	High	Medium	Medium
24/05/2017	6A	May	2017	0	21.75	Egret, Cattle	0	0	0	Autumn	Medium	Low	Low	None	Low	Medium	Medium	Medium	Low
24/05/2017	6B	May	2017	0	21.75	Egret, Cattle	0	0	0	Autumn	Medium	Low	Low	None	Low	High	High	Medium	Medium
25/05/2017	3	May	2017	0	19.3	Egret, Cattle	0	0	0	Autumn	Low	Low	Low	None	Low	Medium	Medium	Medium	Low
25/05/2017	4	May	2017	0	19.3	Egret, Cattle	0	0	0	Autumn	Low	Low	Low	None	Low	Medium	Medium	Medium	Low
25/05/2017	7	May	2017	0	19.3	Egret, Cattle	0	0	0	Autumn	Low	Low	Low	None	Low	Medium	Medium	Medium	Low
25/05/2017	8	May	2017	0	19.3	Egret, Cattle	0	0	0	Autumn	Low	Low	Low	None	Low	Medium	Medium	Medium	Low
25/05/2017	9	May	2017	0	19.3	Egret, Cattle	0	0	0	Autumn	Low	Low	Low	None	Low	Medium	Medium	Medium	Low
25/05/2017	10	May	2017	0	19.3	Egret, Cattle	0	0	0	Autumn	Low	Low	Low	None	Low	Medium	Medium	Medium	Low
25/05/2017	11	May	2017	0	19.3	Egret, Cattle	0	0	0	Autumn	Low	Low	Low	None	Low	Low	Medium	Medium	Low
25/05/2017	1A	May	2017	0	19.3	Egret, Cattle	0	0	0	Autumn	Low	Low	Low	None	High	High	High	Medium	Medium
25/05/2017	1B	May	2017	0	19.3	Egret, Cattle	0	0	0	Autumn	Low	Low	Low	None	High	High	High	Medium	Medium
25/05/2017	6A	May	2017	0	19.3	Egret, Cattle	0	0	0	Autumn	Low	Low	Low	None	Low	Medium	Low	Medium	Low
25/05/2017	6B	May	2017	0	19.3	Egret, Cattle	0	0	0	Autumn	Low	Low	Low	None	Low	High	High	Medium	Medium
26/05/2017	3	May	2017	0	19.9	Egret, Cattle	0	0	0	Autumn	Low	Low	Low	None	Low	Medium	Medium	Low	Low
26/05/2017	4	May	2017	0	19.9	Egret, Cattle	0	0	0	Autumn	Low	Low	Low	None	Low	Medium	Low	Low	Low
26/05/2017	7	May	2017	0	19.9	Egret, Cattle	0	0	0	Autumn	Low	Low	Low	None	Low	Medium	Medium	Low	Low
26/05/2017	8	May	2017	0	19.9	Egret, Cattle	0	0	0	Autumn	Low	Low	Low	None	Low	Medium	Medium	Low	Low
26/05/2017	9	May	2017	0	19.9	Egret, Cattle	0	0	0	Autumn	Low	Low	Low	None	Low	Medium	Low	Low	Low
26/05/2017	10	May	2017	0	19.9	Egret, Cattle	0	0	0	Autumn	Low	Low	Low	None	Low	Medium	Medium	Low	Low
26/05/2017	11	May	2017	0	19.9	Egret, Cattle	6	0	6	Autumn	Low	Low	Medium	None	Low	Low	Medium	Low	Medium
26/05/2017	1A	May	2017	0	19.9	Egret, Cattle	0	0	0	Autumn	Low	Low	Low	None	High	High	High	Low	Low
26/05/2017	1B	May	2017	0	19.9	Egret, Cattle	0	0	0	Autumn	Low	Low	Low	None	High	High	High	Low	Low
26/05/2017	6A	May	2017	0	19.9	Egret, Cattle	0	0	0	Autumn	Low	Low	Low	None	Low	Medium	Medium	Low	Low
26/05/2017	6B	May	2017	0	19.9	Egret, Cattle	0	0	0	Autumn	Low	Low	Low	None	Low	High	High	Low	Low
27/05/2017	3	May	2017	0	19.05	Egret, Cattle	0	0	0	Autumn	Low	Low	Low	None	Low	Medium	Medium	Low	Low
27/05/2017	4	May	2017	0	19.05	Egret, Cattle	0	0	0	Autumn	Low	Low	Low	None	Low	Medium	Low	Low	Low
27/05/2017	7	May	2017	0	19.05	Egret, Cattle	0	0	0	Autumn	Low	Low	Low	None	Low	Medium	Medium	Low	Low
27/05/2017	8	May	2017	0	19.05	Egret, Cattle	0	0	0	Autumn	Low	Low	Low	None	Low	Medium	Low	Low	Low
27/05/2017	9	May	2017	0	19.05	Egret, Cattle	0	0	0	Autumn	Low	Low	Low	None	Low	Medium	Medium	Low	Low
27/05/2017	10	May	2017	0	19.05	Egret, Cattle	0	0	0	Autumn	Low	Low	Low	None	Low	Medium	Medium	Low	Low
27/05/2017	11	May	2017	0	19.05	Egret, Cattle	6	0	6	Autumn	Low	Low	Medium	None	Low	Low	Medium	Low	Medium
27/05/2017	1A	May	2017	0	19.05	Egret, Cattle	0	0	0	Autumn	Low	Low	Low	None	High	High	High	Low	Low
27/05/2017	1B	May	2017	0	19.05	Egret, Cattle	0	0	0	Autumn	Low	Low	Low	None	High	High	High	Low	Low
27/05/2017	6A	May	2017	0	19.05	Egret, Cattle	0	0	0	Autumn	Low	Low	Low	None	Low	Medium	Medium	Low	Low
27/05/2017	6B	May	2017	0	19.05	Egret, Cattle	0	0	0	Autumn	Low	Low	Low	None	Low	High	High	Low	Low
28/05/2017	3	May	2017	0	19.55	Egret, Cattle	0	0	0	Autumn	Low	Low	Low	None	Low	Medium	Medium	Low	Low
28/05/2017	4	May	2017	0	19.55	Egret, Cattle	0	0	0	Autumn	Low	Low	Low	None	Low	Medium	Medium	Low	Low
28/05/2017	7	May	2017	0	19.55	Egret, Cattle	0	0	0	Autumn	Low	Low	Low	None	Low	Medium	Low	Low	Low
28/05/2017	8	May	2017	0	19.55	Egret, Cattle	0	0	0	Autumn	Low	Low	Low	None	Low	Medium	Low	Low	Low
28/05/2017	9	May	2017	0	19.55	Egret, Cattle	0	0	0	Autumn	Low	Low	Low	None	Low	Medium	Low	Low	Low
28/05/2017	10	May	2017	0	19.55	Egret, Cattle	0	0	0	Autumn	Low	Low	Low	None	Low	Medium	Low	Low	Low
28/05/2017	11	May	2017	0	19.55	Egret, Cattle	0	0	0	Autumn	Low	Low	Low	None	Low	Low	Medium	Low	Low
28/05/2017	1A	May	2017	0	19.55	Egret, Cattle	0	0	0	Autumn	Low	Low	Low	None	High	High	Low	Low	Low
28/05/2017	1B	May	2017	0	19.55	Egret, Cattle	0	0	0	Autumn	Low	Low	Low	None	High	High	Low	Low	Low
28/05/2017	6A	May	2017	0	19.55	Egret, Cattle	0	0	0	Autumn	Low	Low	Low	None	Low	Medium	Low	Low	Low
28/05/2017	6B	May	2017	0	19.55	Egret, Cattle	0	0	0	Autumn	Low	Low	Low	None	Low	High	High	Low	Low
29/05/2017	3	May	2017	0	19.95	Egret, Cattle	0	0	0	Autumn	Low	Low	Low	None	Low	Medium	Medium	Low	Low
29/05/2017	4	May	2017	0	19.95	Egret, Cattle	0	0	0	Autumn	Low	Low	Low	None	Low	Medium	Medium	Low	Low
29/05/2017	7	May	2017	0	19.95	Egret, Cattle	0	0	0	Autumn	Low	Low	Low	None	Low	Medium	Low	Low	Low
29/05/2017	8	May	2017	0	19.95	Egret, Cattle	0	0	0	Autumn	Low	Low	Low	None	Low	Medium	Low	Low	Low
29/05/2017	9	May	2017	0	19.95	Egret, Cattle	0	0	0	Autumn	Low	Low	Low	None	Low	Medium	Medium	Low	Low
29/05/2017	10	May	2017	0	19.95	Egret, Cattle	0	0	0	Autumn	Low	Low	Low	None	Low	Medium	Medium	Low	Low
29/05/2017	11	May	2017	0	19.95	Egret, Cattle	0	0	0	Autumn	Low	Low	Low	None	Low	Low	Medium	Low	Low
29/05/2017	1A	May	2017	0	19.95	Egret, Cattle	0	0	0	Autumn	Low	Low	Low	None	High	High	High	Low	Low
29/05/2017	1B	May	2017	0	19.95	Egret, Cattle	0	0	0	Autumn	Low	Low	Low	None	High	High	High	Low	Low
29/05/2017	6A	May	2017	0	19.95	Egret, Cattle	0	0	0	Autumn	Low	Low	Low	None	Low	Medium	Medium	Low	Low
29/05/2017	6B	May	2017	0	19.95	Egret, Cattle	0	0	0	Autumn	Low	Low	Low	None	Low	High	High	Low	Low
30/05/2017	3	May	2017	0	19.05	Egret, Cattle	0	0	0	Autumn	Low	Low	Low	None	Low	Medium	Medium	Low	Low
30/05/2017	4	May	2017	0	19.05	Egret, Cattle	0	0	0	Autumn	Low	Low	Low	None	Low	Medium	Low	Low	Low
30/05/2017	7	May	2017	0	19.05	Egret, Cattle	0	0	0	Autumn	Low	Low	Low	None	Low	Medium	Low	Low	Low
30/05/2017	8	May	2017	0	19.05	Egret, Cattle	0	0	0	Autumn	Low	Low	Low	None	Low	Medium	Low	Low	Low
30/05/2017	9	May	2017	0	19.05	Egret, Cattle	0	0	0	Autumn	Low	Low	Low	None	Low	Medium	Medium	Low	Low
30/05/2017	10	May	2017	0	19.05	Egret, Cattle	0	0	0	Autumn	Low	Low	Low	None	Low	Medium	Medium	Low	Low
30/05/2017	11	May	2017	0	19.05	Egret, Cattle	0	0	0	Autumn	Low	Low	Low	None	Low	Low	Medium	Low	Low
30/05/2017	1A	May	2017	0	19.05	Egret, Cattle	0	0	0	Autumn	Low	Low	Low	None	High	High	High	Low	Low
30/05/2017	1B	May	2017	0	19.05	Egret, Cattle	0	0	0	Autumn	Low	Low	Low	None	High	High	High	Low	Low
30/05/2017	6A	May	2017	0	19.05	Egret, Cattle	0	0	0	Autumn	Low	Low	Low	None	Low	Medium	Low	Low	Low
30/05/2017	6B	May	2017	0	19.05	Egret, Cattle	0	0	0	Autumn	Low	Low	Low	None	Low	High	High	Low	Low
31/05/2017	3	May	2017	0	16.8	Egret, Cattle	0	0	0	Autumn	Low	Low	Low	None	Low	Medium	Medium	Medium	Low
31/05/2017	4	May	2017	0	16.8	Egret, Cattle	0	0	0	Autumn	Low	Low	Low	None	Low	Medium	Medium	Medium	Low
31/05/2017	7	May	2017	0	16.8	Egret, Cattle	0	0	0	Autumn	Low	Low	Low	None	Low	Medium	Low	Medium	Low
31/05/2017	8	May	2017	0	16.8	Egret, Cattle	0	0	0	Autumn	Low	Low	Low	None	Low	Medium	Medium	Medium	Low
31/05/2017	9	May	2017	0	16.8	Egret, Cattle	0	0	0	Autumn	Low	Low	Low	None	Low	Medium	High	Medium	Medium
31/05/2017	10	May	2017	0	16.8	Egret, Cattle	0	0	0	Autumn	Low	Low	Low	None	Low	Medium	Low	Medium	Low
31/05/2017	11	May	2017	0	16.8	Egret, Cattle	2	0	2	Autumn	Low	Low	Low	None	Low	Low	Low	Medium	Low
31/05/2017	1A	May	2017	0	16.8	Egret, Cattle	0	0	0	Autumn	Low	Low	Low	None	High	High	High	Medium	Medium
31/05/2017	1B	May	2017	0	16.8	Egret, Cattle	0	0	0	Autumn	Low	Low	Low	None	High	High	High	Medium	Medium
31/05/2017	6A	May	2017	0	16.8	Egret, Cattle	0	0	0	Autumn	Low	Low	Low	None	Low	Medium	Low	Medium	Low
31/05/2017	6B	May	2017	0	16.8	Egret, Cattle	0	0	0	Autumn	Low	Low	Low	None	Low	High	High	Medium	Medium
1/06/2017	3	Jun	2017	0	16.05	Egret, Cattle	0	0	0	Winter	Low	Low	Low	Migratory	Low	Medium	High	Low	Low
1/06/2017	4	Jun	2017	0	16.05	Egret, Cattle	0	0	0	Winter	Low	Low	Low	Migratory	Low	Medium	Low	Low	Low
1/06/2017	7	Jun	2017	0	16.05	Egret, Cattle	0	0	0	Winter	Low	Low	Low	Migratory	Low	Medium	Medium	Low	Low
1/06/2017	8	Jun	2017	0	16.05	Egret, Cattle	0	0	0	Winter	Low	Low	Low	Migratory	Low	Medium	Low	Low	Low
1/06/2017	9	Jun	2017	0	16.05	Egret, Cattle	0	0	0	Winter	Low	Low	Low	Migratory	Low	Medium	Low	Low	Low
1/06/2017	10	Jun	2017	0	16.05	Egret, Cattle	0	0	0	Winter	Low	Low	Low	Migratory	Low	Medium	Low	Low	Low
1/06/2017	11	Jun	2017	0	16.05	Egret, Cattle	1	0	1	Winter	Low	Low	Low	Migratory	Low	Low	Low	Low	Low
1/06/2017	1A	Jun	2017	0	16.05	Egret, Cattle	0	0	0	Winter	Low	Low	Low	Migratory	High	High	Low	Low	Low
1/06/2017	1B	Jun	2017	0	16.05	Egret, Cattle	0	0	0	Winter	Low	Low	Low	Migratory	High	High	High	Low	Low
1/06/2017	6A	Jun	2017	0	16.05	Egret, Cattle	0	0	0	Winter	Low	Low	Low	Migratory	Low	Medium	Medium	Low	Low
1/06/2017	6B	Jun	2017	0	16.05	Egret, Cattle	4	0	4	Winter	Low	Low	Low	Migratory	Low	High	High	Low	Low
2/06/2017	3	Jun	2017	0	17	Egret, Cattle	0	0	0	Winter	Low	Low	Low	Migratory	Low	Medium	Medium	Medium	Low
2/06/2017	4	Jun	2017	0	17	Egret, Cattle	0	0	0	Winter	Low	Low	Low	Migratory	Low	Medium	Medium	Medium	Low
2/06/2017	7	Jun	2017	0	17	Egret, Cattle	0	0	0	Winter	Low	Low	Low	Migratory	Low	Medium	Low	Medium	Low
2/06/2017	8	Jun	2017	0	17	Egret, Cattle	0	0	0	Winter	Low	Low	Low	Migratory	Low	Medium	Low	Medium	Low
2/06/2017	9	Jun	2017	0	17	Egret, Cattle	0	0	0	Winter	Low	Low	Low	Migratory	Low	Medium	High	Medium	Medium
2/06/2017	10	Jun	2017	0	17	Egret, Cattle	0	0	0	Winter	Low	Low	Low	Migratory	Low	Medium	Medium	Medium	Low
2/06/2017	11	Jun	2017	0	17	Egret, Cattle	0	0	0	Winter	Low	Low	Low	Migratory	Low	Low	Low	Medium	Low
2/06/2017	1A	Jun	2017	0	17	Egret, Cattle	0	0	0	Winter	Low	Low	Low	Migratory	High	High	High	Medium	Medium
2/06/2017	1B	Jun	2017	0	17	Egret, Cattle	0	0	0	Winter	Low	Low	Low	Migratory	High	High	High	Medium	Medium
2/06/2017	6A	Jun	2017	0	17	Egret, Cattle	0	0	0	Winter	Low	Low	Low	Migratory	Low	Medium	High	Medium	Medium
2/06/2017	6B	Jun	2017	0	17	Egret, Cattle	0	0	0	Winter	Low	Low	Low	Migratory	Low	High	High	Medium	Medium
3/06/2017	3	Jun	2017	0	17.1	Egret, Cattle	0	0	0	Winter	Low	Low	Low	Migratory	Low	Medium	High	High	Medium
3/06/2017	4	Jun	2017	0	17.1	Egret, Cattle	0	0	0	Winter	Low	Low	Low	Migratory	Low	Medium	Medium	High	Low
3/06/2017	7	Jun	2017	0	17.1	Egret, Cattle	0	0	0	Winter	Low	Low	Low	Migratory	Low	Medium	Medium	High	Low
3/06/2017	8	Jun	2017	0	17.1	Egret, Cattle	0	0	0	Winter	Low	Low	Low	Migratory	Low	Medium	Low	High	Low
3/06/2017	9	Jun	2017	0	17.1	Egret, Cattle	0	0	0	Winter	Low	Low	Low	Migratory	Low	Medium	Medium	High	Low
3/06/2017	10	Jun	2017	0	17.1	Egret, Cattle	0	0	0	Winter	Low	Low	Low	Migratory	Low	Medium	High	High	Medium
3/06/2017	11	Jun	2017	0	17.1	Egret, Cattle	0	0	0	Winter	Low	Low	Low	Migratory	Low	Low	Medium	High	Low
3/06/2017	1A	Jun	2017	0	17.1	Egret, Cattle	0	0	0	Winter	Low	Low	Low	Migratory	High	High	High	High	Medium
3/06/2017	1B	Jun	2017	0	17.1	Egret, Cattle	0	0	0	Winter	Low	Low	Low	Migratory	High	High	High	High	Medium
3/06/2017	6A	Jun	2017	0	17.1	Egret, Cattle	0	0	0	Winter	Low	Low	Low	Migratory	Low	Medium	High	High	Medium
3/06/2017	6B	Jun	2017	0	17.1	Egret, Cattle	0	0	0	Winter	Low	Low	Low	Migratory	Low	High	High	High	Medium
4/06/2017	3	Jun	2017	0	17.8	Egret, Cattle	0	0	0	Winter	Low	Low	Low	Migratory	Low	Medium	Low	Low	Low
4/06/2017	4	Jun	2017	0	17.8	Egret, Cattle	0	0	0	Winter	Low	Low	Low	Migratory	Low	Medium	Low	Low	Low
4/06/2017	7	Jun	2017	0	17.8	Egret, Cattle	0	0	0	Winter	Low	Low	Low	Migratory	Low	Medium	Low	Low	Low
4/06/2017	8	Jun	2017	0	17.8	Egret, Cattle	0	0	0	Winter	Low	Low	Low	Migratory	Low	Medium	Medium	Low	Low
4/06/2017	9	Jun	2017	0	17.8	Egret, Cattle	0	0	0	Winter	Low	Low	Low	Migratory	Low	Medium	Low	Low	Low
4/06/2017	10	Jun	2017	0	17.8	Egret, Cattle	0	0	0	Winter	Low	Low	Low	Migratory	Low	Medium	Low	Low	Low
4/06/2017	11	Jun	2017	0	17.8	Egret, Cattle	0	0	0	Winter	Low	Low	Low	Migratory	Low	Low	Medium	Low	Low
4/06/2017	1A	Jun	2017	0	17.8	Egret, Cattle	0	0	0	Winter	Low	Low	Low	Migratory	High	High	High	Low	Low
4/06/2017	1B	Jun	2017	0	17.8	Egret, Cattle	0	0	0	Winter	Low	Low	Low	Migratory	High	High	High	Low	Low
4/06/2017	6A	Jun	2017	0	17.8	Egret, Cattle	0	0	0	Winter	Low	Low	Low	Migratory	Low	Medium	Medium	Low	Low
4/06/2017	6B	Jun	2017	0	17.8	Egret, Cattle	0	0	0	Winter	Low	Low	Low	Migratory	Low	High	High	Low	Low
5/06/2017	3	Jun	2017	0	17.05	Egret, Cattle	0	0	0	Winter	Low	Low	Low	Migratory	Low	Medium	High	Medium	Medium
5/06/2017	4	Jun	2017	0	17.05	Egret, Cattle	0	0	0	Winter	Low	Low	Low	Migratory	Low	Medium	Medium	Medium	Low
5/06/2017	7	Jun	2017	0	17.05	Egret, Cattle	0	0	0	Winter	Low	Low	Low	Migratory	Low	Medium	Medium	Medium	Low
5/06/2017	8	Jun	2017	0	17.05	Egret, Cattle	0	0	0	Winter	Low	Low	Low	Migratory	Low	Medium	Low	Medium	Low
5/06/2017	9	Jun	2017	0	17.05	Egret, Cattle	0	0	0	Winter	Low	Low	Low	Migratory	Low	Medium	High	Medium	Medium
5/06/2017	10	Jun	2017	0	17.05	Egret, Cattle	0	0	0	Winter	Low	Low	Low	Migratory	Low	Medium	Medium	Medium	Low
5/06/2017	11	Jun	2017	0	17.05	Egret, Cattle	0	0	0	Winter	Low	Low	Low	Migratory	Low	Low	Medium	Medium	Low
5/06/2017	1A	Jun	2017	0	17.05	Egret, Cattle	0	0	0	Winter	Low	Low	Low	Migratory	High	High	High	Medium	Medium
5/06/2017	1B	Jun	2017	0	17.05	Egret, Cattle	0	0	0	Winter	Low	Low	Low	Migratory	High	High	High	Medium	Medium
5/06/2017	6A	Jun	2017	0	17.05	Egret, Cattle	0	0	0	Winter	Low	Low	Low	Migratory	Low	Medium	Medium	Medium	Low
5/06/2017	6B	Jun	2017	0	17.05	Egret, Cattle	0	0	0	Winter	Low	Low	Low	Migratory	Low	High	High	Medium	Medium
6/06/2017	3	Jun	2017	0	16.7	Egret, Cattle	0	0	0	Winter	Low	Low	Low	Migratory	Low	Medium	Medium	Medium	Low
6/06/2017	4	Jun	2017	0	16.7	Egret, Cattle	0	0	0	Winter	Low	Low	Low	Migratory	Low	Medium	Low	Medium	Low
6/06/2017	7	Jun	2017	0	16.7	Egret, Cattle	0	0	0	Winter	Low	Low	Low	Migratory	Low	Medium	Low	Medium	Low
6/06/2017	8	Jun	2017	0	16.7	Egret, Cattle	0	0	0	Winter	Low	Low	Low	Migratory	Low	Medium	Low	Medium	Low
6/06/2017	9	Jun	2017	0	16.7	Egret, Cattle	0	0	0	Winter	Low	Low	Low	Migratory	Low	Medium	High	Medium	Medium
6/06/2017	10	Jun	2017	0	16.7	Egret, Cattle	0	0	0	Winter	Low	Low	Low	Migratory	Low	Medium	High	Medium	Medium
6/06/2017	11	Jun	2017	0	16.7	Egret, Cattle	0	0	0	Winter	Low	Low	Low	Migratory	Low	Low	Low	Medium	Low
6/06/2017	1A	Jun	2017	0	16.7	Egret, Cattle	0	0	0	Winter	Low	Low	Low	Migratory	High	High	High	Medium	Medium
6/06/2017	1B	Jun	2017	0	16.7	Egret, Cattle	0	0	0	Winter	Low	Low	Low	Migratory	High	High	High	Medium	Medium
6/06/2017	6A	Jun	2017	0	16.7	Egret, Cattle	0	0	0	Winter	Low	Low	Low	Migratory	Low	Medium	Low	Medium	Low
6/06/2017	6B	Jun	2017	0	16.7	Egret, Cattle	4	0	4	Winter	Low	Low	Low	Migratory	Low	High	High	Medium	Medium
7/06/2017	3	Jun	2017	0	14.95	Egret, Cattle	0	0	0	Winter	Low	Low	Low	Migratory	Low	Medium	Medium	Low	Low
7/06/2017	4	Jun	2017	0	14.95	Egret, Cattle	0	0	0	Winter	Low	Low	Low	Migratory	Low	Medium	Low	Low	Low
7/06/2017	7	Jun	2017	0	14.95	Egret, Cattle	0	0	0	Winter	Low	Low	Low	Migratory	Low	Medium	Low	Low	Low
7/06/2017	8	Jun	2017	0	14.95	Egret, Cattle	0	0	0	Winter	Low	Low	Low	Migratory	Low	Medium	Low	Low	Low
7/06/2017	9	Jun	2017	0	14.95	Egret, Cattle	0	0	0	Winter	Low	Low	Low	Migratory	Low	Medium	Medium	Low	Low
7/06/2017	10	Jun	2017	0	14.95	Egret, Cattle	0	0	0	Winter	Low	Low	Low	Migratory	Low	Medium	Low	Low	Low
7/06/2017	11	Jun	2017	0	14.95	Egret, Cattle	0	0	0	Winter	Low	Low	Low	Migratory	Low	Low	Low	Low	Low
7/06/2017	1A	Jun	2017	0	14.95	Egret, Cattle	0	0	0	Winter	Low	Low	Low	Migratory	High	High	High	Low	Low
7/06/2017	1B	Jun	2017	0	14.95	Egret, Cattle	0	0	0	Winter	Low	Low	Low	Migratory	High	High	High	Low	Low
7/06/2017	6A	Jun	2017	0	14.95	Egret, Cattle	0	0	0	Winter	Low	Low	Low	Migratory	Low	Medium	Low	Low	Low
7/06/2017	6B	Jun	2017	0	14.95	Egret, Cattle	0	0	0	Winter	Low	Low	Low	Migratory	Low	High	High	Low	Low
8/06/2017	3	Jun	2017	0	15.6	Egret, Cattle	0	0	0	Winter	Low	Low	Low	Migratory	Low	Medium	High	Medium	Medium
8/06/2017	4	Jun	2017	0	15.6	Egret, Cattle	0	0	0	Winter	Low	Low	Low	Migratory	Low	Medium	Medium	Medium	Low
8/06/2017	7	Jun	2017	0	15.6	Egret, Cattle	0	0	0	Winter	Low	Low	Low	Migratory	Low	Medium	Low	Medium	Low
8/06/2017	8	Jun	2017	0	15.6	Egret, Cattle	0	0	0	Winter	Low	Low	Low	Migratory	Low	Medium	Low	Medium	Low
8/06/2017	9	Jun	2017	0	15.6	Egret, Cattle	0	0	0	Winter	Low	Low	Low	Migratory	Low	Medium	Low	Medium	Low
8/06/2017	10	Jun	2017	0	15.6	Egret, Cattle	0	0	0	Winter	Low	Low	Low	Migratory	Low	Medium	Low	Medium	Low
8/06/2017	11	Jun	2017	0	15.6	Egret, Cattle	0	0	0	Winter	Low	Low	Low	Migratory	Low	Low	Medium	Medium	Low
8/06/2017	1A	Jun	2017	0	15.6	Egret, Cattle	0	0	0	Winter	Low	Low	Low	Migratory	High	High	High	Medium	Medium
8/06/2017	1B	Jun	2017	0	15.6	Egret, Cattle	0	0	0	Winter	Low	Low	Low	Migratory	High	High	High	Medium	Medium
8/06/2017	6A	Jun	2017	0	15.6	Egret, Cattle	0	0	0	Winter	Low	Low	Low	Migratory	Low	Medium	Medium	Medium	Low
8/06/2017	6B	Jun	2017	0	15.6	Egret, Cattle	0	0	0	Winter	Low	Low	Low	Migratory	Low	High	High	Medium	Medium
9/06/2017	3	Jun	2017	0	17.05	Egret, Cattle	0	0	0	Winter	Low	Low	Low	Migratory	Low	Medium	Low	Low	Low
9/06/2017	4	Jun	2017	0	17.05	Egret, Cattle	0	0	0	Winter	Low	Low	Low	Migratory	Low	Medium	Medium	Low	Low
9/06/2017	7	Jun	2017	0	17.05	Egret, Cattle	0	0	0	Winter	Low	Low	Low	Migratory	Low	Medium	Medium	Low	Low
9/06/2017	8	Jun	2017	0	17.05	Egret, Cattle	0	0	0	Winter	Low	Low	Low	Migratory	Low	Medium	Medium	Low	Low
9/06/2017	9	Jun	2017	0	17.05	Egret, Cattle	0	0	0	Winter	Low	Low	Low	Migratory	Low	Medium	Medium	Low	Low
9/06/2017	10	Jun	2017	0	17.05	Egret, Cattle	0	0	0	Winter	Low	Low	Low	Migratory	Low	Medium	Low	Low	Low
9/06/2017	11	Jun	2017	0	17.05	Egret, Cattle	0	0	0	Winter	Low	Low	Low	Migratory	Low	Low	Medium	Low	Low
9/06/2017	1A	Jun	2017	0	17.05	Egret, Cattle	0	0	0	Winter	Low	Low	Low	Migratory	High	High	Low	Low	Low
9/06/2017	1B	Jun	2017	0	17.05	Egret, Cattle	0	0	0	Winter	Low	Low	Low	Migratory	High	High	Low	Low	Low
9/06/2017	6A	Jun	2017	0	17.05	Egret, Cattle	0	0	0	Winter	Low	Low	Low	Migratory	Low	Medium	Medium	Low	Low
9/06/2017	6B	Jun	2017	0	17.05	Egret, Cattle	0	3	3	Winter	Low	Low	Low	Migratory	Low	High	High	Low	Low
10/06/2017	3	Jun	2017	0.2	19.05	Egret, Cattle	0	0	0	Winter	Low	Low	Low	Migratory	Low	Medium	Medium	Medium	Low
10/06/2017	4	Jun	2017	0.2	19.05	Egret, Cattle	2	0	2	Winter	Low	Low	Low	Migratory	Low	Medium	Low	Medium	Low
10/06/2017	7	Jun	2017	0.2	19.05	Egret, Cattle	0	0	0	Winter	Low	Low	Low	Migratory	Low	Medium	Low	Medium	Low
10/06/2017	8	Jun	2017	0.2	19.05	Egret, Cattle	0	0	0	Winter	Low	Low	Low	Migratory	Low	Medium	Low	Medium	Low
10/06/2017	9	Jun	2017	0.2	19.05	Egret, Cattle	0	0	0	Winter	Low	Low	Low	Migratory	Low	Medium	High	Medium	Medium
10/06/2017	10	Jun	2017	0.2	19.05	Egret, Cattle	0	0	0	Winter	Low	Low	Low	Migratory	Low	Medium	Medium	Medium	Low
10/06/2017	11	Jun	2017	0.2	19.05	Egret, Cattle	0	0	0	Winter	Low	Low	Low	Migratory	Low	Low	Medium	Medium	Low
10/06/2017	1A	Jun	2017	0.2	19.05	Egret, Cattle	0	0	0	Winter	Low	Low	Low	Migratory	High	High	Low	Medium	Low
10/06/2017	1B	Jun	2017	0.2	19.05	Egret, Cattle	0	0	0	Winter	Low	Low	Low	Migratory	High	High	High	Medium	Medium
10/06/2017	6A	Jun	2017	0.2	19.05	Egret, Cattle	0	0	0	Winter	Low	Low	Low	Migratory	Low	Medium	Medium	Medium	Low
10/06/2017	6B	Jun	2017	0.2	19.05	Egret, Cattle	0	0	0	Winter	Low	Low	Low	Migratory	Low	High	High	Medium	Medium
11/06/2017	3	Jun	2017	22.6	18.2	Egret, Cattle	0	0	0	Winter	Low	High	Low	Migratory	Low	Medium	High	High	Medium
11/06/2017	4	Jun	2017	22.6	18.2	Egret, Cattle	0	0	0	Winter	Low	High	Low	Migratory	Low	Medium	Low	High	Low
11/06/2017	7	Jun	2017	22.6	18.2	Egret, Cattle	0	0	0	Winter	Low	High	Low	Migratory	Low	Medium	Low	High	Low
11/06/2017	8	Jun	2017	22.6	18.2	Egret, Cattle	0	0	0	Winter	Low	High	Low	Migratory	Low	Medium	Low	High	Low
11/06/2017	9	Jun	2017	22.6	18.2	Egret, Cattle	0	0	0	Winter	Low	High	Low	Migratory	Low	Medium	Low	High	Low
11/06/2017	10	Jun	2017	22.6	18.2	Egret, Cattle	0	0	0	Winter	Low	High	Low	Migratory	Low	Medium	Low	High	Low
11/06/2017	11	Jun	2017	22.6	18.2	Egret, Cattle	0	0	0	Winter	Low	High	Low	Migratory	Low	Low	High	High	Medium
11/06/2017	1A	Jun	2017	22.6	18.2	Egret, Cattle	0	0	0	Winter	Low	High	Low	Migratory	High	High	High	High	Medium
11/06/2017	1B	Jun	2017	22.6	18.2	Egret, Cattle	0	1	1	Winter	Low	High	Low	Migratory	High	High	High	High	Medium
11/06/2017	6A	Jun	2017	22.6	18.2	Egret, Cattle	0	0	0	Winter	Low	High	Low	Migratory	Low	Medium	High	High	Medium
11/06/2017	6B	Jun	2017	22.6	18.2	Egret, Cattle	0	0	0	Winter	Low	High	Low	Migratory	Low	High	High	High	Medium
12/06/2017	3	Jun	2017	16.8	18.15	Egret, Cattle	0	0	0	Winter	Low	Medium	Low	Migratory	Low	Medium	Medium	Medium	Low
12/06/2017	4	Jun	2017	16.8	18.15	Egret, Cattle	0	0	0	Winter	Low	Medium	Low	Migratory	Low	Medium	Medium	Medium	Low
12/06/2017	7	Jun	2017	16.8	18.15	Egret, Cattle	0	0	0	Winter	Low	Medium	Low	Migratory	Low	Medium	Medium	Medium	Low
12/06/2017	8	Jun	2017	16.8	18.15	Egret, Cattle	0	0	0	Winter	Low	Medium	Low	Migratory	Low	Medium	Medium	Medium	Low
12/06/2017	9	Jun	2017	16.8	18.15	Egret, Cattle	0	0	0	Winter	Low	Medium	Low	Migratory	Low	Medium	High	Medium	Medium
12/06/2017	10	Jun	2017	16.8	18.15	Egret, Cattle	3	0	3	Winter	Low	Medium	Low	Migratory	Low	Medium	Medium	Medium	Low
12/06/2017	11	Jun	2017	16.8	18.15	Egret, Cattle	0	0	0	Winter	Low	Medium	Low	Migratory	Low	Low	Medium	Medium	Low
12/06/2017	1A	Jun	2017	16.8	18.15	Egret, Cattle	0	0	0	Winter	Low	Medium	Low	Migratory	High	High	High	Medium	Medium
12/06/2017	1B	Jun	2017	16.8	18.15	Egret, Cattle	0	0	0	Winter	Low	Medium	Low	Migratory	High	High	High	Medium	Medium
12/06/2017	6A	Jun	2017	16.8	18.15	Egret, Cattle	0	0	0	Winter	Low	Medium	Low	Migratory	Low	Medium	Medium	Medium	Low
12/06/2017	6B	Jun	2017	16.8	18.15	Egret, Cattle	0	0	0	Winter	Low	Medium	Low	Migratory	Low	High	High	Medium	Medium
13/06/2017	3	Jun	2017	3.4	16.6	Egret, Cattle	0	0	0	Winter	Low	Low	Low	Migratory	Low	Medium	High	High	Medium
13/06/2017	4	Jun	2017	3.4	16.6	Egret, Cattle	0	0	0	Winter	Low	Low	Low	Migratory	Low	Medium	High	High	Medium
13/06/2017	7	Jun	2017	3.4	16.6	Egret, Cattle	0	0	0	Winter	Low	Low	Low	Migratory	Low	Medium	Low	High	Low
13/06/2017	8	Jun	2017	3.4	16.6	Egret, Cattle	0	0	0	Winter	Low	Low	Low	Migratory	Low	Medium	Low	High	Low
13/06/2017	9	Jun	2017	3.4	16.6	Egret, Cattle	0	0	0	Winter	Low	Low	Low	Migratory	Low	Medium	Low	High	Low
13/06/2017	10	Jun	2017	3.4	16.6	Egret, Cattle	0	0	0	Winter	Low	Low	Low	Migratory	Low	Medium	High	High	Medium
13/06/2017	11	Jun	2017	3.4	16.6	Egret, Cattle	0	0	0	Winter	Low	Low	Low	Migratory	Low	Low	High	High	Medium
13/06/2017	1A	Jun	2017	3.4	16.6	Egret, Cattle	0	0	0	Winter	Low	Low	Low	Migratory	High	High	High	High	Medium
13/06/2017	1B	Jun	2017	3.4	16.6	Egret, Cattle	0	0	0	Winter	Low	Low	Low	Migratory	High	High	High	High	Medium
13/06/2017	6A	Jun	2017	3.4	16.6	Egret, Cattle	0	0	0	Winter	Low	Low	Low	Migratory	Low	Medium	Medium	High	Low
13/06/2017	6B	Jun	2017	3.4	16.6	Egret, Cattle	0	0	0	Winter	Low	Low	Low	Migratory	Low	High	High	High	Medium
14/06/2017	3	Jun	2017	19.2	18.05	Egret, Cattle	0	0	0	Winter	Low	Medium	Low	Migratory	Low	Medium	High	Medium	Medium
14/06/2017	4	Jun	2017	19.2	18.05	Egret, Cattle	0	0	0	Winter	Low	Medium	Low	Migratory	Low	Medium	Medium	Medium	Low
14/06/2017	7	Jun	2017	19.2	18.05	Egret, Cattle	0	0	0	Winter	Low	Medium	Low	Migratory	Low	Medium	Low	Medium	Low
14/06/2017	8	Jun	2017	19.2	18.05	Egret, Cattle	0	0	0	Winter	Low	Medium	Low	Migratory	Low	Medium	Low	Medium	Low
14/06/2017	9	Jun	2017	19.2	18.05	Egret, Cattle	0	0	0	Winter	Low	Medium	Low	Migratory	Low	Medium	High	Medium	Medium
14/06/2017	10	Jun	2017	19.2	18.05	Egret, Cattle	0	0	0	Winter	Low	Medium	Low	Migratory	Low	Medium	Low	Medium	Low
14/06/2017	11	Jun	2017	19.2	18.05	Egret, Cattle	0	0	0	Winter	Low	Medium	Low	Migratory	Low	Low	Medium	Medium	Low
14/06/2017	1A	Jun	2017	19.2	18.05	Egret, Cattle	0	0	0	Winter	Low	Medium	Low	Migratory	High	High	High	Medium	Medium
14/06/2017	1B	Jun	2017	19.2	18.05	Egret, Cattle	0	0	0	Winter	Low	Medium	Low	Migratory	High	High	High	Medium	Medium
14/06/2017	6A	Jun	2017	19.2	18.05	Egret, Cattle	0	0	0	Winter	Low	Medium	Low	Migratory	Low	Medium	Medium	Medium	Low
14/06/2017	6B	Jun	2017	19.2	18.05	Egret, Cattle	0	0	0	Winter	Low	Medium	Low	Migratory	Low	High	High	Medium	Medium
15/06/2017	3	Jun	2017	25.8	18.85	Egret, Cattle	0	0	0	Winter	Low	High	Low	Migratory	Low	Medium	Medium	Medium	Low
15/06/2017	4	Jun	2017	25.8	18.85	Egret, Cattle	0	0	0	Winter	Low	High	Low	Migratory	Low	Medium	Medium	Medium	Low
15/06/2017	7	Jun	2017	25.8	18.85	Egret, Cattle	0	0	0	Winter	Low	High	Low	Migratory	Low	Medium	Medium	Medium	Low
15/06/2017	8	Jun	2017	25.8	18.85	Egret, Cattle	0	0	0	Winter	Low	High	Low	Migratory	Low	Medium	Medium	Medium	Low
15/06/2017	9	Jun	2017	25.8	18.85	Egret, Cattle	0	0	0	Winter	Low	High	Low	Migratory	Low	Medium	High	Medium	Medium
15/06/2017	10	Jun	2017	25.8	18.85	Egret, Cattle	0	0	0	Winter	Low	High	Low	Migratory	Low	Medium	Medium	Medium	Low
15/06/2017	11	Jun	2017	25.8	18.85	Egret, Cattle	0	0	0	Winter	Low	High	Low	Migratory	Low	Low	Low	Medium	Low
15/06/2017	1A	Jun	2017	25.8	18.85	Egret, Cattle	0	0	0	Winter	Low	High	Low	Migratory	High	High	High	Medium	Medium
15/06/2017	1B	Jun	2017	25.8	18.85	Egret, Cattle	0	0	0	Winter	Low	High	Low	Migratory	High	High	High	Medium	Medium
15/06/2017	6A	Jun	2017	25.8	18.85	Egret, Cattle	0	0	0	Winter	Low	High	Low	Migratory	Low	Medium	Medium	Medium	Low
15/06/2017	6B	Jun	2017	25.8	18.85	Egret, Cattle	0	0	0	Winter	Low	High	Low	Migratory	Low	High	High	Medium	Medium
16/06/2017	3	Jun	2017	0	19.45	Egret, Cattle	0	0	0	Winter	Low	Low	Low	Migratory	Low	Medium	Medium	Medium	Low
16/06/2017	4	Jun	2017	0	19.45	Egret, Cattle	0	0	0	Winter	Low	Low	Low	Migratory	Low	Medium	Medium	Medium	Low
16/06/2017	7	Jun	2017	0	19.45	Egret, Cattle	0	0	0	Winter	Low	Low	Low	Migratory	Low	Medium	Low	Medium	Low
16/06/2017	8	Jun	2017	0	19.45	Egret, Cattle	0	0	0	Winter	Low	Low	Low	Migratory	Low	Medium	Low	Medium	Low
16/06/2017	9	Jun	2017	0	19.45	Egret, Cattle	1	0	1	Winter	Low	Low	Low	Migratory	Low	Medium	Medium	Medium	Low
16/06/2017	10	Jun	2017	0	19.45	Egret, Cattle	0	0	0	Winter	Low	Low	Low	Migratory	Low	Medium	Medium	Medium	Low
16/06/2017	11	Jun	2017	0	19.45	Egret, Cattle	0	0	0	Winter	Low	Low	Low	Migratory	Low	Low	Medium	Medium	Low
16/06/2017	1A	Jun	2017	0	19.45	Egret, Cattle	0	0	0	Winter	Low	Low	Low	Migratory	High	High	High	Medium	Medium
16/06/2017	1B	Jun	2017	0	19.45	Egret, Cattle	0	0	0	Winter	Low	Low	Low	Migratory	High	High	High	Medium	Medium
16/06/2017	6A	Jun	2017	0	19.45	Egret, Cattle	0	0	0	Winter	Low	Low	Low	Migratory	Low	Medium	High	Medium	Medium
16/06/2017	6B	Jun	2017	0	19.45	Egret, Cattle	0	0	0	Winter	Low	Low	Low	Migratory	Low	High	High	Medium	Medium
17/06/2017	3	Jun	2017	1	20.85	Egret, Cattle	0	0	0	Winter	Low	Low	Low	Migratory	Low	Medium	High	High	Medium
17/06/2017	4	Jun	2017	1	20.85	Egret, Cattle	0	0	0	Winter	Low	Low	Low	Migratory	Low	Medium	High	High	Medium
17/06/2017	7	Jun	2017	1	20.85	Egret, Cattle	0	0	0	Winter	Low	Low	Low	Migratory	Low	Medium	Low	High	Low
17/06/2017	8	Jun	2017	1	20.85	Egret, Cattle	0	0	0	Winter	Low	Low	Low	Migratory	Low	Medium	Medium	High	Low
17/06/2017	9	Jun	2017	1	20.85	Egret, Cattle	0	0	0	Winter	Low	Low	Low	Migratory	Low	Medium	High	High	Medium
17/06/2017	10	Jun	2017	1	20.85	Egret, Cattle	0	0	0	Winter	Low	Low	Low	Migratory	Low	Medium	High	High	Medium
17/06/2017	11	Jun	2017	1	20.85	Egret, Cattle	0	0	0	Winter	Low	Low	Low	Migratory	Low	Low	Medium	High	Low
17/06/2017	1A	Jun	2017	1	20.85	Egret, Cattle	0	0	0	Winter	Low	Low	Low	Migratory	High	High	High	High	Medium
17/06/2017	1B	Jun	2017	1	20.85	Egret, Cattle	0	0	0	Winter	Low	Low	Low	Migratory	High	High	High	High	Medium
17/06/2017	6A	Jun	2017	1	20.85	Egret, Cattle	0	0	0	Winter	Low	Low	Low	Migratory	Low	Medium	High	High	Medium
17/06/2017	6B	Jun	2017	1	20.85	Egret, Cattle	0	0	0	Winter	Low	Low	Low	Migratory	Low	High	High	High	Medium
18/06/2017	3	Jun	2017	0	18.75	Egret, Cattle	0	0	0	Winter	Low	Low	Low	Migratory	Low	Medium	Medium	High	Low
18/06/2017	4	Jun	2017	0	18.75	Egret, Cattle	0	0	0	Winter	Low	Low	Low	Migratory	Low	Medium	High	High	Medium
18/06/2017	7	Jun	2017	0	18.75	Egret, Cattle	0	0	0	Winter	Low	Low	Low	Migratory	Low	Medium	High	High	Medium
18/06/2017	8	Jun	2017	0	18.75	Egret, Cattle	0	0	0	Winter	Low	Low	Low	Migratory	Low	Medium	Low	High	Low
18/06/2017	9	Jun	2017	0	18.75	Egret, Cattle	0	0	0	Winter	Low	Low	Low	Migratory	Low	Medium	Medium	High	Low
18/06/2017	10	Jun	2017	0	18.75	Egret, Cattle	0	0	0	Winter	Low	Low	Low	Migratory	Low	Medium	High	High	Medium
18/06/2017	11	Jun	2017	0	18.75	Egret, Cattle	0	0	0	Winter	Low	Low	Low	Migratory	Low	Low	Medium	High	Low
18/06/2017	1A	Jun	2017	0	18.75	Egret, Cattle	0	0	0	Winter	Low	Low	Low	Migratory	High	High	High	High	Medium
18/06/2017	1B	Jun	2017	0	18.75	Egret, Cattle	0	0	0	Winter	Low	Low	Low	Migratory	High	High	High	High	Medium
18/06/2017	6A	Jun	2017	0	18.75	Egret, Cattle	0	0	0	Winter	Low	Low	Low	Migratory	Low	Medium	High	High	Medium
18/06/2017	6B	Jun	2017	0	18.75	Egret, Cattle	0	0	0	Winter	Low	Low	Low	Migratory	Low	High	High	High	Medium
19/06/2017	3	Jun	2017	0	19.05	Egret, Cattle	0	0	0	Winter	Low	Low	Low	Migratory	Low	Medium	High	High	Medium
19/06/2017	4	Jun	2017	0	19.05	Egret, Cattle	0	0	0	Winter	Low	Low	Low	Migratory	Low	Medium	Low	High	Low
19/06/2017	7	Jun	2017	0	19.05	Egret, Cattle	0	0	0	Winter	Low	Low	Low	Migratory	Low	Medium	Low	High	Low
19/06/2017	8	Jun	2017	0	19.05	Egret, Cattle	0	0	0	Winter	Low	Low	Low	Migratory	Low	Medium	Medium	High	Low
19/06/2017	9	Jun	2017	0	19.05	Egret, Cattle	0	0	0	Winter	Low	Low	Low	Migratory	Low	Medium	Medium	High	Low
19/06/2017	10	Jun	2017	0	19.05	Egret, Cattle	0	0	0	Winter	Low	Low	Low	Migratory	Low	Medium	Medium	High	Low
19/06/2017	11	Jun	2017	0	19.05	Egret, Cattle	0	0	0	Winter	Low	Low	Low	Migratory	Low	Low	High	High	Medium
19/06/2017	1A	Jun	2017	0	19.05	Egret, Cattle	0	0	0	Winter	Low	Low	Low	Migratory	High	High	High	High	Medium
19/06/2017	1B	Jun	2017	0	19.05	Egret, Cattle	0	0	0	Winter	Low	Low	Low	Migratory	High	High	High	High	Medium
19/06/2017	6A	Jun	2017	0	19.05	Egret, Cattle	0	0	0	Winter	Low	Low	Low	Migratory	Low	Medium	High	High	Medium
19/06/2017	6B	Jun	2017	0	19.05	Egret, Cattle	0	0	0	Winter	Low	Low	Low	Migratory	Low	High	High	High	Medium
20/06/2017	3	Jun	2017	0	18.4	Egret, Cattle	0	0	0	Winter	Low	Low	Low	Migratory	Low	Medium	High	High	Medium
20/06/2017	4	Jun	2017	0	18.4	Egret, Cattle	0	0	0	Winter	Low	Low	Low	Migratory	Low	Medium	High	High	Medium
20/06/2017	7	Jun	2017	0	18.4	Egret, Cattle	0	0	0	Winter	Low	Low	Low	Migratory	Low	Medium	Low	High	Low
20/06/2017	8	Jun	2017	0	18.4	Egret, Cattle	0	0	0	Winter	Low	Low	Low	Migratory	Low	Medium	Low	High	Low
20/06/2017	9	Jun	2017	0	18.4	Egret, Cattle	0	0	0	Winter	Low	Low	Low	Migratory	Low	Medium	Medium	High	Low
20/06/2017	10	Jun	2017	0	18.4	Egret, Cattle	0	0	0	Winter	Low	Low	Low	Migratory	Low	Medium	High	High	Medium
20/06/2017	11	Jun	2017	0	18.4	Egret, Cattle	0	0	0	Winter	Low	Low	Low	Migratory	Low	Low	High	High	Medium
20/06/2017	1A	Jun	2017	0	18.4	Egret, Cattle	0	0	0	Winter	Low	Low	Low	Migratory	High	High	High	High	Medium
20/06/2017	1B	Jun	2017	0	18.4	Egret, Cattle	0	0	0	Winter	Low	Low	Low	Migratory	High	High	High	High	Medium
20/06/2017	6A	Jun	2017	0	18.4	Egret, Cattle	0	0	0	Winter	Low	Low	Low	Migratory	Low	Medium	Low	High	Low
20/06/2017	6B	Jun	2017	0	18.4	Egret, Cattle	0	0	0	Winter	Low	Low	Low	Migratory	Low	High	High	High	Medium
21/06/2017	3	Jun	2017	0.2	17.8	Egret, Cattle	0	0	0	Winter	Low	Low	Low	Migratory	Low	Medium	High	High	Medium
21/06/2017	4	Jun	2017	0.2	17.8	Egret, Cattle	0	0	0	Winter	Low	Low	Low	Migratory	Low	Medium	High	High	Medium
21/06/2017	7	Jun	2017	0.2	17.8	Egret, Cattle	0	0	0	Winter	Low	Low	Low	Migratory	Low	Medium	Medium	High	Low
21/06/2017	8	Jun	2017	0.2	17.8	Egret, Cattle	0	0	0	Winter	Low	Low	Low	Migratory	Low	Medium	Low	High	Low
21/06/2017	9	Jun	2017	0.2	17.8	Egret, Cattle	0	0	0	Winter	Low	Low	Low	Migratory	Low	Medium	High	High	Medium
21/06/2017	10	Jun	2017	0.2	17.8	Egret, Cattle	0	0	0	Winter	Low	Low	Low	Migratory	Low	Medium	High	High	Medium
21/06/2017	11	Jun	2017	0.2	17.8	Egret, Cattle	0	0	0	Winter	Low	Low	Low	Migratory	Low	Low	High	High	Medium
21/06/2017	1A	Jun	2017	0.2	17.8	Egret, Cattle	0	0	0	Winter	Low	Low	Low	Migratory	High	High	High	High	Medium
21/06/2017	1B	Jun	2017	0.2	17.8	Egret, Cattle	0	0	0	Winter	Low	Low	Low	Migratory	High	High	High	High	Medium
21/06/2017	6A	Jun	2017	0.2	17.8	Egret, Cattle	0	0	0	Winter	Low	Low	Low	Migratory	Low	Medium	Medium	High	Low
21/06/2017	6B	Jun	2017	0.2	17.8	Egret, Cattle	0	0	0	Winter	Low	Low	Low	Migratory	Low	High	High	High	Medium
22/06/2017	3	Jun	2017	0	18.2	Egret, Cattle	0	0	0	Winter	Low	Low	Low	Migratory	Low	Medium	Medium	Low	Low
22/06/2017	4	Jun	2017	0	18.2	Egret, Cattle	0	0	0	Winter	Low	Low	Low	Migratory	Low	Medium	Medium	Low	Low
22/06/2017	7	Jun	2017	0	18.2	Egret, Cattle	0	0	0	Winter	Low	Low	Low	Migratory	Low	Medium	Low	Low	Low
22/06/2017	8	Jun	2017	0	18.2	Egret, Cattle	0	0	0	Winter	Low	Low	Low	Migratory	Low	Medium	Low	Low	Low
22/06/2017	9	Jun	2017	0	18.2	Egret, Cattle	0	0	0	Winter	Low	Low	Low	Migratory	Low	Medium	Low	Low	Low
22/06/2017	10	Jun	2017	0	18.2	Egret, Cattle	0	0	0	Winter	Low	Low	Low	Migratory	Low	Medium	Low	Low	Low
22/06/2017	11	Jun	2017	0	18.2	Egret, Cattle	8	0	8	Winter	Low	Low	Medium	Migratory	Low	Low	Medium	Low	Medium
22/06/2017	1A	Jun	2017	0	18.2	Egret, Cattle	0	0	0	Winter	Low	Low	Low	Migratory	High	High	High	Low	Low
22/06/2017	1B	Jun	2017	0	18.2	Egret, Cattle	0	0	0	Winter	Low	Low	Low	Migratory	High	High	Low	Low	Low
22/06/2017	6A	Jun	2017	0	18.2	Egret, Cattle	0	0	0	Winter	Low	Low	Low	Migratory	Low	Medium	Low	Low	Low
22/06/2017	6B	Jun	2017	0	18.2	Egret, Cattle	3	1	4	Winter	Low	Low	Low	Migratory	Low	High	High	Low	Low
23/06/2017	3	Jun	2017	0	17	Egret, Cattle	0	0	0	Winter	Low	Low	Low	Migratory	Low	Medium	Low	Low	Low
23/06/2017	4	Jun	2017	0	17	Egret, Cattle	0	0	0	Winter	Low	Low	Low	Migratory	Low	Medium	Medium	Low	Low
23/06/2017	7	Jun	2017	0	17	Egret, Cattle	0	0	0	Winter	Low	Low	Low	Migratory	Low	Medium	Low	Low	Low
23/06/2017	8	Jun	2017	0	17	Egret, Cattle	0	0	0	Winter	Low	Low	Low	Migratory	Low	Medium	Low	Low	Low
23/06/2017	9	Jun	2017	0	17	Egret, Cattle	0	0	0	Winter	Low	Low	Low	Migratory	Low	Medium	Low	Low	Low
23/06/2017	10	Jun	2017	0	17	Egret, Cattle	0	0	0	Winter	Low	Low	Low	Migratory	Low	Medium	Low	Low	Low
23/06/2017	11	Jun	2017	0	17	Egret, Cattle	0	0	0	Winter	Low	Low	Low	Migratory	Low	Low	Medium	Low	Low
23/06/2017	1A	Jun	2017	0	17	Egret, Cattle	0	0	0	Winter	Low	Low	Low	Migratory	High	High	Low	Low	Low
23/06/2017	1B	Jun	2017	0	17	Egret, Cattle	3	0	3	Winter	Low	Low	Low	Migratory	High	High	High	Low	Low
23/06/2017	6A	Jun	2017	0	17	Egret, Cattle	0	0	0	Winter	Low	Low	Low	Migratory	Low	Medium	Medium	Low	Low
23/06/2017	6B	Jun	2017	0	17	Egret, Cattle	0	0	0	Winter	Low	Low	Low	Migratory	Low	High	High	Low	Low
24/06/2017	3	Jun	2017	0	17.45	Egret, Cattle	0	0	0	Winter	Low	Low	Low	Migratory	Low	Medium	Medium	Low	Low
24/06/2017	4	Jun	2017	0	17.45	Egret, Cattle	0	0	0	Winter	Low	Low	Low	Migratory	Low	Medium	Low	Low	Low
24/06/2017	7	Jun	2017	0	17.45	Egret, Cattle	0	0	0	Winter	Low	Low	Low	Migratory	Low	Medium	Low	Low	Low
24/06/2017	8	Jun	2017	0	17.45	Egret, Cattle	0	0	0	Winter	Low	Low	Low	Migratory	Low	Medium	Low	Low	Low
24/06/2017	9	Jun	2017	0	17.45	Egret, Cattle	0	0	0	Winter	Low	Low	Low	Migratory	Low	Medium	Low	Low	Low
24/06/2017	10	Jun	2017	0	17.45	Egret, Cattle	0	0	0	Winter	Low	Low	Low	Migratory	Low	Medium	Low	Low	Low
24/06/2017	11	Jun	2017	0	17.45	Egret, Cattle	0	0	0	Winter	Low	Low	Low	Migratory	Low	Low	Medium	Low	Low
24/06/2017	1A	Jun	2017	0	17.45	Egret, Cattle	0	0	0	Winter	Low	Low	Low	Migratory	High	High	High	Low	Low
24/06/2017	1B	Jun	2017	0	17.45	Egret, Cattle	0	0	0	Winter	Low	Low	Low	Migratory	High	High	Low	Low	Low
24/06/2017	6A	Jun	2017	0	17.45	Egret, Cattle	1	0	1	Winter	Low	Low	Low	Migratory	Low	Medium	Medium	Low	Low
24/06/2017	6B	Jun	2017	0	17.45	Egret, Cattle	0	0	0	Winter	Low	Low	Low	Migratory	Low	High	High	Low	Low
25/06/2017	3	Jun	2017	0	17.6	Egret, Cattle	0	0	0	Winter	Low	Low	Low	Migratory	Low	Medium	Medium	Low	Low
25/06/2017	4	Jun	2017	0	17.6	Egret, Cattle	0	0	0	Winter	Low	Low	Low	Migratory	Low	Medium	Low	Low	Low
25/06/2017	7	Jun	2017	0	17.6	Egret, Cattle	0	0	0	Winter	Low	Low	Low	Migratory	Low	Medium	Low	Low	Low
25/06/2017	8	Jun	2017	0	17.6	Egret, Cattle	0	0	0	Winter	Low	Low	Low	Migratory	Low	Medium	Low	Low	Low
25/06/2017	9	Jun	2017	0	17.6	Egret, Cattle	0	0	0	Winter	Low	Low	Low	Migratory	Low	Medium	Medium	Low	Low
25/06/2017	10	Jun	2017	0	17.6	Egret, Cattle	0	0	0	Winter	Low	Low	Low	Migratory	Low	Medium	Medium	Low	Low
25/06/2017	11	Jun	2017	0	17.6	Egret, Cattle	0	0	0	Winter	Low	Low	Low	Migratory	Low	Low	Low	Low	Low
25/06/2017	1A	Jun	2017	0	17.6	Egret, Cattle	0	0	0	Winter	Low	Low	Low	Migratory	High	High	High	Low	Low
25/06/2017	1B	Jun	2017	0	17.6	Egret, Cattle	0	0	0	Winter	Low	Low	Low	Migratory	High	High	High	Low	Low
25/06/2017	6A	Jun	2017	0	17.6	Egret, Cattle	0	0	0	Winter	Low	Low	Low	Migratory	Low	Medium	Low	Low	Low
25/06/2017	6B	Jun	2017	0	17.6	Egret, Cattle	0	0	0	Winter	Low	Low	Low	Migratory	Low	High	High	Low	Low
26/06/2017	3	Jun	2017	0	18.65	Egret, Cattle	0	0	0	Winter	Low	Low	Low	Migratory	Low	Medium	Low	Low	Low
26/06/2017	4	Jun	2017	0	18.65	Egret, Cattle	0	0	0	Winter	Low	Low	Low	Migratory	Low	Medium	Medium	Low	Low
26/06/2017	7	Jun	2017	0	18.65	Egret, Cattle	0	0	0	Winter	Low	Low	Low	Migratory	Low	Medium	Medium	Low	Low
26/06/2017	8	Jun	2017	0	18.65	Egret, Cattle	0	0	0	Winter	Low	Low	Low	Migratory	Low	Medium	Medium	Low	Low
26/06/2017	9	Jun	2017	0	18.65	Egret, Cattle	0	0	0	Winter	Low	Low	Low	Migratory	Low	Medium	Low	Low	Low
26/06/2017	10	Jun	2017	0	18.65	Egret, Cattle	0	0	0	Winter	Low	Low	Low	Migratory	Low	Medium	Low	Low	Low
26/06/2017	11	Jun	2017	0	18.65	Egret, Cattle	0	0	0	Winter	Low	Low	Low	Migratory	Low	Low	Medium	Low	Low
26/06/2017	1A	Jun	2017	0	18.65	Egret, Cattle	0	0	0	Winter	Low	Low	Low	Migratory	High	High	High	Low	Low
26/06/2017	1B	Jun	2017	0	18.65	Egret, Cattle	0	0	0	Winter	Low	Low	Low	Migratory	High	High	High	Low	Low
26/06/2017	6A	Jun	2017	0	18.65	Egret, Cattle	0	0	0	Winter	Low	Low	Low	Migratory	Low	Medium	Low	Low	Low
26/06/2017	6B	Jun	2017	0	18.65	Egret, Cattle	0	0	0	Winter	Low	Low	Low	Migratory	Low	High	High	Low	Low
27/06/2017	3	Jun	2017	0	17.25	Egret, Cattle	0	0	0	Winter	Low	Low	Low	Migratory	Low	Medium	Medium	Low	Low
27/06/2017	4	Jun	2017	0	17.25	Egret, Cattle	0	0	0	Winter	Low	Low	Low	Migratory	Low	Medium	Medium	Low	Low
27/06/2017	7	Jun	2017	0	17.25	Egret, Cattle	0	0	0	Winter	Low	Low	Low	Migratory	Low	Medium	Low	Low	Low
27/06/2017	8	Jun	2017	0	17.25	Egret, Cattle	0	0	0	Winter	Low	Low	Low	Migratory	Low	Medium	Medium	Low	Low
27/06/2017	9	Jun	2017	0	17.25	Egret, Cattle	0	0	0	Winter	Low	Low	Low	Migratory	Low	Medium	Medium	Low	Low
27/06/2017	10	Jun	2017	0	17.25	Egret, Cattle	0	0	0	Winter	Low	Low	Low	Migratory	Low	Medium	Medium	Low	Low
27/06/2017	11	Jun	2017	0	17.25	Egret, Cattle	0	0	0	Winter	Low	Low	Low	Migratory	Low	Low	Medium	Low	Low
27/06/2017	1A	Jun	2017	0	17.25	Egret, Cattle	0	0	0	Winter	Low	Low	Low	Migratory	High	High	High	Low	Low
27/06/2017	1B	Jun	2017	0	17.25	Egret, Cattle	0	0	0	Winter	Low	Low	Low	Migratory	High	High	High	Low	Low
27/06/2017	6A	Jun	2017	0	17.25	Egret, Cattle	0	0	0	Winter	Low	Low	Low	Migratory	Low	Medium	Low	Low	Low
27/06/2017	6B	Jun	2017	0	17.25	Egret, Cattle	0	0	0	Winter	Low	Low	Low	Migratory	Low	High	High	Low	Low
28/06/2017	3	Jun	2017	0	18.65	Egret, Cattle	0	0	0	Winter	Low	Low	Low	Migratory	Low	Medium	Medium	Low	Low
28/06/2017	4	Jun	2017	0	18.65	Egret, Cattle	0	0	0	Winter	Low	Low	Low	Migratory	Low	Medium	Medium	Low	Low
28/06/2017	7	Jun	2017	0	18.65	Egret, Cattle	0	0	0	Winter	Low	Low	Low	Migratory	Low	Medium	Low	Low	Low
28/06/2017	8	Jun	2017	0	18.65	Egret, Cattle	0	0	0	Winter	Low	Low	Low	Migratory	Low	Medium	Low	Low	Low
28/06/2017	9	Jun	2017	0	18.65	Egret, Cattle	0	0	0	Winter	Low	Low	Low	Migratory	Low	Medium	Low	Low	Low
28/06/2017	10	Jun	2017	0	18.65	Egret, Cattle	0	0	0	Winter	Low	Low	Low	Migratory	Low	Medium	Low	Low	Low
28/06/2017	11	Jun	2017	0	18.65	Egret, Cattle	9	0	9	Winter	Low	Low	Medium	Migratory	Low	Low	Low	Low	Medium
28/06/2017	1A	Jun	2017	0	18.65	Egret, Cattle	0	0	0	Winter	Low	Low	Low	Migratory	High	High	High	Low	Low
28/06/2017	1B	Jun	2017	0	18.65	Egret, Cattle	0	0	0	Winter	Low	Low	Low	Migratory	High	High	Low	Low	Low
28/06/2017	6A	Jun	2017	0	18.65	Egret, Cattle	0	0	0	Winter	Low	Low	Low	Migratory	Low	Medium	Medium	Low	Low
28/06/2017	6B	Jun	2017	0	18.65	Egret, Cattle	0	0	0	Winter	Low	Low	Low	Migratory	Low	High	High	Low	Low
29/06/2017	3	Jun	2017	0	19.15	Egret, Cattle	11	0	11	Winter	Low	Low	High	Migratory	Low	Medium	High	High	High
29/06/2017	4	Jun	2017	0	19.15	Egret, Cattle	0	0	0	Winter	Low	Low	Low	Migratory	Low	Medium	High	High	Medium
29/06/2017	7	Jun	2017	0	19.15	Egret, Cattle	0	0	0	Winter	Low	Low	Low	Migratory	Low	Medium	High	High	Medium
29/06/2017	8	Jun	2017	0	19.15	Egret, Cattle	0	0	0	Winter	Low	Low	Low	Migratory	Low	Medium	Medium	High	Low
29/06/2017	9	Jun	2017	0	19.15	Egret, Cattle	0	0	0	Winter	Low	Low	Low	Migratory	Low	Medium	High	High	Medium
29/06/2017	10	Jun	2017	0	19.15	Egret, Cattle	0	0	0	Winter	Low	Low	Low	Migratory	Low	Medium	High	High	Medium
29/06/2017	11	Jun	2017	0	19.15	Egret, Cattle	0	0	0	Winter	Low	Low	Low	Migratory	Low	Low	Medium	High	Low
29/06/2017	1A	Jun	2017	0	19.15	Egret, Cattle	0	0	0	Winter	Low	Low	Low	Migratory	High	High	High	High	Medium
29/06/2017	1B	Jun	2017	0	19.15	Egret, Cattle	0	0	0	Winter	Low	Low	Low	Migratory	High	High	High	High	Medium
29/06/2017	6A	Jun	2017	0	19.15	Egret, Cattle	0	0	0	Winter	Low	Low	Low	Migratory	Low	Medium	High	High	Medium
29/06/2017	6B	Jun	2017	0	19.15	Egret, Cattle	0	0	0	Winter	Low	Low	Low	Migratory	Low	High	High	High	Medium
30/06/2017	3	Jun	2017	5.6	19.3	Egret, Cattle	0	0	0	Winter	Low	Low	Low	Migratory	Low	Medium	Medium	Medium	Low
30/06/2017	4	Jun	2017	5.6	19.3	Egret, Cattle	0	0	0	Winter	Low	Low	Low	Migratory	Low	Medium	High	Medium	Medium
30/06/2017	7	Jun	2017	5.6	19.3	Egret, Cattle	0	0	0	Winter	Low	Low	Low	Migratory	Low	Medium	Low	Medium	Low
30/06/2017	8	Jun	2017	5.6	19.3	Egret, Cattle	0	0	0	Winter	Low	Low	Low	Migratory	Low	Medium	Low	Medium	Low
30/06/2017	9	Jun	2017	5.6	19.3	Egret, Cattle	0	0	0	Winter	Low	Low	Low	Migratory	Low	Medium	Low	Medium	Low
30/06/2017	10	Jun	2017	5.6	19.3	Egret, Cattle	0	0	0	Winter	Low	Low	Low	Migratory	Low	Medium	Medium	Medium	Low
30/06/2017	11	Jun	2017	5.6	19.3	Egret, Cattle	0	0	0	Winter	Low	Low	Low	Migratory	Low	Low	Medium	Medium	Low
30/06/2017	1A	Jun	2017	5.6	19.3	Egret, Cattle	0	0	0	Winter	Low	Low	Low	Migratory	High	High	High	Medium	Medium
30/06/2017	1B	Jun	2017	5.6	19.3	Egret, Cattle	0	0	0	Winter	Low	Low	Low	Migratory	High	High	High	Medium	Medium
30/06/2017	6A	Jun	2017	5.6	19.3	Egret, Cattle	0	0	0	Winter	Low	Low	Low	Migratory	Low	Medium	Medium	Medium	Low
30/06/2017	6B	Jun	2017	5.6	19.3	Egret, Cattle	1	0	1	Winter	Low	Low	Low	Migratory	Low	High	High	Medium	Medium
1/07/2017	3	Jul	2017	0	15.2	Egret, Cattle	0	0	0	Winter	Low	Low	Low	Migratory	Low	Medium	Medium	Low	Low
1/07/2017	4	Jul	2017	0	15.2	Egret, Cattle	0	0	0	Winter	Low	Low	Low	Migratory	Low	Medium	Medium	Low	Low
1/07/2017	7	Jul	2017	0	15.2	Egret, Cattle	0	0	0	Winter	Low	Low	Low	Migratory	Low	Medium	Low	Low	Low
1/07/2017	8	Jul	2017	0	15.2	Egret, Cattle	0	0	0	Winter	Low	Low	Low	Migratory	Low	Medium	Low	Low	Low
1/07/2017	9	Jul	2017	0	15.2	Egret, Cattle	0	0	0	Winter	Low	Low	Low	Migratory	Low	Medium	Medium	Low	Low
1/07/2017	10	Jul	2017	0	15.2	Egret, Cattle	0	0	0	Winter	Low	Low	Low	Migratory	Low	Medium	Medium	Low	Low
1/07/2017	11	Jul	2017	0	15.2	Egret, Cattle	0	0	0	Winter	Low	Low	Low	Migratory	Low	Low	Medium	Low	Low
1/07/2017	1A	Jul	2017	0	15.2	Egret, Cattle	0	0	0	Winter	Low	Low	Low	Migratory	High	High	High	Low	Low
1/07/2017	1B	Jul	2017	0	15.2	Egret, Cattle	0	0	0	Winter	Low	Low	Low	Migratory	High	High	High	Low	Low
1/07/2017	6A	Jul	2017	0	15.2	Egret, Cattle	0	0	0	Winter	Low	Low	Low	Migratory	Low	Medium	Medium	Low	Low
1/07/2017	6B	Jul	2017	0	15.2	Egret, Cattle	0	0	0	Winter	Low	Low	Low	Migratory	Medium	High	High	Low	Low
2/07/2017	3	Jul	2017	0	14.6	Egret, Cattle	0	0	0	Winter	Low	Low	Low	Migratory	Low	Medium	Medium	Low	Low
2/07/2017	4	Jul	2017	0	14.6	Egret, Cattle	0	0	0	Winter	Low	Low	Low	Migratory	Low	Medium	Low	Low	Low
2/07/2017	7	Jul	2017	0	14.6	Egret, Cattle	0	0	0	Winter	Low	Low	Low	Migratory	Low	Medium	Medium	Low	Low
2/07/2017	8	Jul	2017	0	14.6	Egret, Cattle	0	0	0	Winter	Low	Low	Low	Migratory	Low	Medium	Medium	Low	Low
2/07/2017	9	Jul	2017	0	14.6	Egret, Cattle	0	0	0	Winter	Low	Low	Low	Migratory	Low	Medium	Medium	Low	Low
2/07/2017	10	Jul	2017	0	14.6	Egret, Cattle	0	0	0	Winter	Low	Low	Low	Migratory	Low	Medium	Medium	Low	Low
2/07/2017	11	Jul	2017	0	14.6	Egret, Cattle	0	0	0	Winter	Low	Low	Low	Migratory	Low	Low	Low	Low	Low
2/07/2017	1A	Jul	2017	0	14.6	Egret, Cattle	0	0	0	Winter	Low	Low	Low	Migratory	High	High	High	Low	Low
2/07/2017	1B	Jul	2017	0	14.6	Egret, Cattle	0	0	0	Winter	Low	Low	Low	Migratory	High	High	High	Low	Low
2/07/2017	6A	Jul	2017	0	14.6	Egret, Cattle	0	0	0	Winter	Low	Low	Low	Migratory	Low	Medium	Low	Low	Low
2/07/2017	6B	Jul	2017	0	14.6	Egret, Cattle	0	0	0	Winter	Low	Low	Low	Migratory	Medium	High	High	Low	Low
3/07/2017	3	Jul	2017	0	22.3	Egret, Cattle	0	0	0	Winter	Medium	Low	Low	Migratory	Low	Medium	High	Low	Low
3/07/2017	4	Jul	2017	0	22.3	Egret, Cattle	0	0	0	Winter	Medium	Low	Low	Migratory	Low	Medium	Medium	Low	Low
3/07/2017	7	Jul	2017	0	22.3	Egret, Cattle	0	0	0	Winter	Medium	Low	Low	Migratory	Low	Medium	Medium	Low	Low
3/07/2017	8	Jul	2017	0	22.3	Egret, Cattle	0	0	0	Winter	Medium	Low	Low	Migratory	Low	Medium	Medium	Low	Low
3/07/2017	9	Jul	2017	0	22.3	Egret, Cattle	2	0	2	Winter	Medium	Low	Low	Migratory	Low	Medium	Low	Low	Low
3/07/2017	10	Jul	2017	0	22.3	Egret, Cattle	0	0	0	Winter	Medium	Low	Low	Migratory	Low	Medium	Medium	Low	Low
3/07/2017	11	Jul	2017	0	22.3	Egret, Cattle	15	0	15	Winter	Medium	Low	High	Migratory	Low	Low	Medium	Low	High
3/07/2017	1A	Jul	2017	0	22.3	Egret, Cattle	0	0	0	Winter	Medium	Low	Low	Migratory	High	High	High	Low	Low
3/07/2017	1B	Jul	2017	0	22.3	Egret, Cattle	0	0	0	Winter	Medium	Low	Low	Migratory	High	High	High	Low	Low
3/07/2017	6A	Jul	2017	0	22.3	Egret, Cattle	0	0	0	Winter	Medium	Low	Low	Migratory	Low	Medium	Low	Low	Low
3/07/2017	6B	Jul	2017	0	22.3	Egret, Cattle	0	0	0	Winter	Medium	Low	Low	Migratory	Medium	High	High	Low	Low
4/07/2017	3	Jul	2017	0.2	13.9	Egret, Cattle	0	0	0	Winter	Low	Low	Low	Migratory	Low	Medium	Medium	Medium	Low
4/07/2017	4	Jul	2017	0.2	13.9	Egret, Cattle	0	0	0	Winter	Low	Low	Low	Migratory	Low	Medium	Medium	Medium	Low
4/07/2017	7	Jul	2017	0.2	13.9	Egret, Cattle	0	0	0	Winter	Low	Low	Low	Migratory	Low	Medium	Medium	Medium	Low
4/07/2017	8	Jul	2017	0.2	13.9	Egret, Cattle	0	0	0	Winter	Low	Low	Low	Migratory	Low	Medium	Low	Medium	Low
4/07/2017	9	Jul	2017	0.2	13.9	Egret, Cattle	0	0	0	Winter	Low	Low	Low	Migratory	Low	Medium	Medium	Medium	Low
4/07/2017	10	Jul	2017	0.2	13.9	Egret, Cattle	0	0	0	Winter	Low	Low	Low	Migratory	Low	Medium	Medium	Medium	Low
4/07/2017	11	Jul	2017	0.2	13.9	Egret, Cattle	0	0	0	Winter	Low	Low	Low	Migratory	Low	Low	Medium	Medium	Low
4/07/2017	1A	Jul	2017	0.2	13.9	Egret, Cattle	0	0	0	Winter	Low	Low	Low	Migratory	High	High	High	Medium	Medium
4/07/2017	1B	Jul	2017	0.2	13.9	Egret, Cattle	0	0	0	Winter	Low	Low	Low	Migratory	High	High	High	Medium	Medium
4/07/2017	6A	Jul	2017	0.2	13.9	Egret, Cattle	0	0	0	Winter	Low	Low	Low	Migratory	Low	Medium	Medium	Medium	Low
4/07/2017	6B	Jul	2017	0.2	13.9	Egret, Cattle	0	0	0	Winter	Low	Low	Low	Migratory	Medium	High	High	Medium	Medium
5/07/2017	3	Jul	2017	0	17.85	Egret, Cattle	0	0	0	Winter	Low	Low	Low	Migratory	Low	Medium	Low	Low	Low
5/07/2017	4	Jul	2017	0	17.85	Egret, Cattle	0	0	0	Winter	Low	Low	Low	Migratory	Low	Medium	Medium	Low	Low
5/07/2017	7	Jul	2017	0	17.85	Egret, Cattle	0	0	0	Winter	Low	Low	Low	Migratory	Low	Medium	Low	Low	Low
5/07/2017	8	Jul	2017	0	17.85	Egret, Cattle	0	0	0	Winter	Low	Low	Low	Migratory	Low	Medium	Low	Low	Low
5/07/2017	9	Jul	2017	0	17.85	Egret, Cattle	0	0	0	Winter	Low	Low	Low	Migratory	Low	Medium	Medium	Low	Low
5/07/2017	10	Jul	2017	0	17.85	Egret, Cattle	0	0	0	Winter	Low	Low	Low	Migratory	Low	Medium	Low	Low	Low
5/07/2017	11	Jul	2017	0	17.85	Egret, Cattle	0	0	0	Winter	Low	Low	Low	Migratory	Low	Low	Low	Low	Low
5/07/2017	1A	Jul	2017	0	17.85	Egret, Cattle	0	0	0	Winter	Low	Low	Low	Migratory	High	High	High	Low	Low
5/07/2017	1B	Jul	2017	0	17.85	Egret, Cattle	0	0	0	Winter	Low	Low	Low	Migratory	High	High	High	Low	Low
5/07/2017	6A	Jul	2017	0	17.85	Egret, Cattle	0	0	0	Winter	Low	Low	Low	Migratory	Low	Medium	Low	Low	Low
5/07/2017	6B	Jul	2017	0	17.85	Egret, Cattle	0	0	0	Winter	Low	Low	Low	Migratory	Medium	High	High	Low	Low
6/07/2017	3	Jul	2017	0.6	17.9	Egret, Cattle	0	0	0	Winter	Low	Low	Low	Migratory	Low	Medium	Medium	Medium	Low
6/07/2017	4	Jul	2017	0.6	17.9	Egret, Cattle	0	0	0	Winter	Low	Low	Low	Migratory	Low	Medium	High	Medium	Medium
6/07/2017	7	Jul	2017	0.6	17.9	Egret, Cattle	0	0	0	Winter	Low	Low	Low	Migratory	Low	Medium	Medium	Medium	Low
6/07/2017	8	Jul	2017	0.6	17.9	Egret, Cattle	0	0	0	Winter	Low	Low	Low	Migratory	Low	Medium	Medium	Medium	Low
6/07/2017	9	Jul	2017	0.6	17.9	Egret, Cattle	0	0	0	Winter	Low	Low	Low	Migratory	Low	Medium	Medium	Medium	Low
6/07/2017	10	Jul	2017	0.6	17.9	Egret, Cattle	0	0	0	Winter	Low	Low	Low	Migratory	Low	Medium	High	Medium	Medium
6/07/2017	11	Jul	2017	0.6	17.9	Egret, Cattle	0	0	0	Winter	Low	Low	Low	Migratory	Low	Low	Medium	Medium	Low
6/07/2017	1A	Jul	2017	0.6	17.9	Egret, Cattle	0	0	0	Winter	Low	Low	Low	Migratory	High	High	High	Medium	Medium
6/07/2017	1B	Jul	2017	0.6	17.9	Egret, Cattle	0	0	0	Winter	Low	Low	Low	Migratory	High	High	High	Medium	Medium
6/07/2017	6A	Jul	2017	0.6	17.9	Egret, Cattle	0	0	0	Winter	Low	Low	Low	Migratory	Low	Medium	Low	Medium	Low
6/07/2017	6B	Jul	2017	0.6	17.9	Egret, Cattle	0	0	0	Winter	Low	Low	Low	Migratory	Medium	High	High	Medium	Medium
7/07/2017	3	Jul	2017	12.6	14.15	Egret, Cattle	0	0	0	Winter	Low	Medium	Low	Migratory	Low	Medium	High	Medium	Medium
7/07/2017	4	Jul	2017	12.6	14.15	Egret, Cattle	0	0	0	Winter	Low	Medium	Low	Migratory	Low	Medium	Medium	Medium	Low
7/07/2017	7	Jul	2017	12.6	14.15	Egret, Cattle	0	0	0	Winter	Low	Medium	Low	Migratory	Low	Medium	Low	Medium	Low
7/07/2017	8	Jul	2017	12.6	14.15	Egret, Cattle	0	0	0	Winter	Low	Medium	Low	Migratory	Low	Medium	Low	Medium	Low
7/07/2017	9	Jul	2017	12.6	14.15	Egret, Cattle	0	0	0	Winter	Low	Medium	Low	Migratory	Low	Medium	Low	Medium	Low
7/07/2017	10	Jul	2017	12.6	14.15	Egret, Cattle	0	0	0	Winter	Low	Medium	Low	Migratory	Low	Medium	High	Medium	Medium
7/07/2017	11	Jul	2017	12.6	14.15	Egret, Cattle	9	0	9	Winter	Low	Medium	Medium	Migratory	Low	Low	Medium	Medium	Medium
7/07/2017	1A	Jul	2017	12.6	14.15	Egret, Cattle	0	0	0	Winter	Low	Medium	Low	Migratory	High	High	High	Medium	Medium
7/07/2017	1B	Jul	2017	12.6	14.15	Egret, Cattle	0	0	0	Winter	Low	Medium	Low	Migratory	High	High	High	Medium	Medium
7/07/2017	6A	Jul	2017	12.6	14.15	Egret, Cattle	0	0	0	Winter	Low	Medium	Low	Migratory	Low	Medium	Low	Medium	Low
7/07/2017	6B	Jul	2017	12.6	14.15	Egret, Cattle	0	0	0	Winter	Low	Medium	Low	Migratory	Medium	High	High	Medium	Medium
8/07/2017	3	Jul	2017	4	15.3	Egret, Cattle	0	0	0	Winter	Low	Low	Low	Migratory	Low	Medium	Medium	Medium	Low
8/07/2017	4	Jul	2017	4	15.3	Egret, Cattle	0	0	0	Winter	Low	Low	Low	Migratory	Low	Medium	High	Medium	Medium
8/07/2017	7	Jul	2017	4	15.3	Egret, Cattle	0	0	0	Winter	Low	Low	Low	Migratory	Low	Medium	Medium	Medium	Low
8/07/2017	8	Jul	2017	4	15.3	Egret, Cattle	0	0	0	Winter	Low	Low	Low	Migratory	Low	Medium	Medium	Medium	Low
8/07/2017	9	Jul	2017	4	15.3	Egret, Cattle	0	0	0	Winter	Low	Low	Low	Migratory	Low	Medium	High	Medium	Medium
8/07/2017	10	Jul	2017	4	15.3	Egret, Cattle	0	0	0	Winter	Low	Low	Low	Migratory	Low	Medium	High	Medium	Medium
8/07/2017	11	Jul	2017	4	15.3	Egret, Cattle	20	0	20	Winter	Low	Low	High	Migratory	Low	Low	Medium	Medium	High
8/07/2017	1A	Jul	2017	4	15.3	Egret, Cattle	0	0	0	Winter	Low	Low	Low	Migratory	High	High	High	Medium	Medium
8/07/2017	1B	Jul	2017	4	15.3	Egret, Cattle	0	0	0	Winter	Low	Low	Low	Migratory	High	High	High	Medium	Medium
8/07/2017	6A	Jul	2017	4	15.3	Egret, Cattle	0	0	0	Winter	Low	Low	Low	Migratory	Low	Medium	Medium	Medium	Low
8/07/2017	6B	Jul	2017	4	15.3	Egret, Cattle	0	0	0	Winter	Low	Low	Low	Migratory	Medium	High	High	Medium	Medium
9/07/2017	3	Jul	2017	0	14.15	Egret, Cattle	0	0	0	Winter	Low	Low	Low	Migratory	Low	Medium	High	Medium	Medium
9/07/2017	4	Jul	2017	0	14.15	Egret, Cattle	0	0	0	Winter	Low	Low	Low	Migratory	Low	Medium	Medium	Medium	Low
9/07/2017	7	Jul	2017	0	14.15	Egret, Cattle	0	0	0	Winter	Low	Low	Low	Migratory	Low	Medium	Low	Medium	Low
9/07/2017	8	Jul	2017	0	14.15	Egret, Cattle	0	0	0	Winter	Low	Low	Low	Migratory	Low	Medium	Low	Medium	Low
9/07/2017	9	Jul	2017	0	14.15	Egret, Cattle	0	0	0	Winter	Low	Low	Low	Migratory	Low	Medium	Medium	Medium	Low
9/07/2017	10	Jul	2017	0	14.15	Egret, Cattle	0	0	0	Winter	Low	Low	Low	Migratory	Low	Medium	High	Medium	Medium
9/07/2017	11	Jul	2017	0	14.15	Egret, Cattle	0	0	0	Winter	Low	Low	Low	Migratory	Low	Low	Medium	Medium	Low
9/07/2017	1A	Jul	2017	0	14.15	Egret, Cattle	0	0	0	Winter	Low	Low	Low	Migratory	High	High	High	Medium	Medium
9/07/2017	1B	Jul	2017	0	14.15	Egret, Cattle	0	0	0	Winter	Low	Low	Low	Migratory	High	High	High	Medium	Medium
9/07/2017	6A	Jul	2017	0	14.15	Egret, Cattle	0	0	0	Winter	Low	Low	Low	Migratory	Low	Medium	Medium	Medium	Low
9/07/2017	6B	Jul	2017	0	14.15	Egret, Cattle	0	1	1	Winter	Low	Low	Low	Migratory	Medium	High	High	Medium	Medium
10/07/2017	3	Jul	2017	0	16.65	Egret, Cattle	0	0	0	Winter	Low	Low	Low	Migratory	Low	Medium	Medium	Medium	Low
10/07/2017	4	Jul	2017	0	16.65	Egret, Cattle	0	0	0	Winter	Low	Low	Low	Migratory	Low	Medium	High	Medium	Medium
10/07/2017	7	Jul	2017	0	16.65	Egret, Cattle	0	0	0	Winter	Low	Low	Low	Migratory	Low	Medium	Low	Medium	Low
10/07/2017	8	Jul	2017	0	16.65	Egret, Cattle	0	0	0	Winter	Low	Low	Low	Migratory	Low	Medium	Low	Medium	Low
10/07/2017	9	Jul	2017	0	16.65	Egret, Cattle	0	0	0	Winter	Low	Low	Low	Migratory	Low	Medium	Medium	Medium	Low
10/07/2017	10	Jul	2017	0	16.65	Egret, Cattle	0	0	0	Winter	Low	Low	Low	Migratory	Low	Medium	Medium	Medium	Low
10/07/2017	11	Jul	2017	0	16.65	Egret, Cattle	5	0	5	Winter	Low	Low	Low	Migratory	Low	Low	High	Medium	Medium
10/07/2017	1A	Jul	2017	0	16.65	Egret, Cattle	0	0	0	Winter	Low	Low	Low	Migratory	High	High	High	Medium	Medium
10/07/2017	1B	Jul	2017	0	16.65	Egret, Cattle	0	0	0	Winter	Low	Low	Low	Migratory	High	High	High	Medium	Medium
10/07/2017	6A	Jul	2017	0	16.65	Egret, Cattle	0	0	0	Winter	Low	Low	Low	Migratory	Low	Medium	Medium	Medium	Low
10/07/2017	6B	Jul	2017	0	16.65	Egret, Cattle	0	0	0	Winter	Low	Low	Low	Migratory	Medium	High	High	Medium	Medium
11/07/2017	3	Jul	2017	0.8	18.15	Egret, Cattle	0	0	0	Winter	Low	Low	Low	Migratory	Low	Medium	Medium	Medium	Low
11/07/2017	4	Jul	2017	0.8	18.15	Egret, Cattle	0	0	0	Winter	Low	Low	Low	Migratory	Low	Medium	Medium	Medium	Low
11/07/2017	7	Jul	2017	0.8	18.15	Egret, Cattle	0	0	0	Winter	Low	Low	Low	Migratory	Low	Medium	Low	Medium	Low
11/07/2017	8	Jul	2017	0.8	18.15	Egret, Cattle	0	0	0	Winter	Low	Low	Low	Migratory	Low	Medium	Low	Medium	Low
11/07/2017	9	Jul	2017	0.8	18.15	Egret, Cattle	0	0	0	Winter	Low	Low	Low	Migratory	Low	Medium	Low	Medium	Low
11/07/2017	10	Jul	2017	0.8	18.15	Egret, Cattle	0	0	0	Winter	Low	Low	Low	Migratory	Low	Medium	High	Medium	Medium
11/07/2017	11	Jul	2017	0.8	18.15	Egret, Cattle	0	0	0	Winter	Low	Low	Low	Migratory	Low	Low	Medium	Medium	Low
11/07/2017	1A	Jul	2017	0.8	18.15	Egret, Cattle	0	0	0	Winter	Low	Low	Low	Migratory	High	High	High	Medium	Medium
11/07/2017	1B	Jul	2017	0.8	18.15	Egret, Cattle	0	0	0	Winter	Low	Low	Low	Migratory	High	High	High	Medium	Medium
11/07/2017	6A	Jul	2017	0.8	18.15	Egret, Cattle	0	0	0	Winter	Low	Low	Low	Migratory	Low	Medium	Medium	Medium	Low
11/07/2017	6B	Jul	2017	0.8	18.15	Egret, Cattle	0	0	0	Winter	Low	Low	Low	Migratory	Medium	High	High	Medium	Medium
12/07/2017	3	Jul	2017	0	16	Egret, Cattle	0	0	0	Winter	Low	Low	Low	Migratory	Low	Medium	High	High	Medium
12/07/2017	4	Jul	2017	0	16	Egret, Cattle	0	0	0	Winter	Low	Low	Low	Migratory	Low	Medium	Medium	High	Low
12/07/2017	7	Jul	2017	0	16	Egret, Cattle	0	0	0	Winter	Low	Low	Low	Migratory	Low	Medium	Medium	High	Low
12/07/2017	8	Jul	2017	0	16	Egret, Cattle	0	0	0	Winter	Low	Low	Low	Migratory	Low	Medium	Medium	High	Low
12/07/2017	9	Jul	2017	0	16	Egret, Cattle	0	0	0	Winter	Low	Low	Low	Migratory	Low	Medium	Medium	High	Low
12/07/2017	10	Jul	2017	0	16	Egret, Cattle	0	0	0	Winter	Low	Low	Low	Migratory	Low	Medium	Medium	High	Low
12/07/2017	11	Jul	2017	0	16	Egret, Cattle	8	0	8	Winter	Low	Low	Medium	Migratory	Low	Low	High	High	Medium
12/07/2017	1A	Jul	2017	0	16	Egret, Cattle	0	0	0	Winter	Low	Low	Low	Migratory	High	High	High	High	Medium
12/07/2017	1B	Jul	2017	0	16	Egret, Cattle	0	0	0	Winter	Low	Low	Low	Migratory	High	High	High	High	Medium
12/07/2017	6A	Jul	2017	0	16	Egret, Cattle	0	0	0	Winter	Low	Low	Low	Migratory	Low	Medium	Medium	High	Low
12/07/2017	6B	Jul	2017	0	16	Egret, Cattle	0	0	0	Winter	Low	Low	Low	Migratory	Medium	High	High	High	Medium
13/07/2017	3	Jul	2017	0	15.8	Egret, Cattle	0	0	0	Winter	Low	Low	Low	Migratory	Low	Medium	Low	Low	Low
13/07/2017	4	Jul	2017	0	15.8	Egret, Cattle	0	0	0	Winter	Low	Low	Low	Migratory	Low	Medium	Medium	Low	Low
13/07/2017	7	Jul	2017	0	15.8	Egret, Cattle	0	0	0	Winter	Low	Low	Low	Migratory	Low	Medium	Low	Low	Low
13/07/2017	8	Jul	2017	0	15.8	Egret, Cattle	0	0	0	Winter	Low	Low	Low	Migratory	Low	Medium	Low	Low	Low
13/07/2017	9	Jul	2017	0	15.8	Egret, Cattle	0	0	0	Winter	Low	Low	Low	Migratory	Low	Medium	Low	Low	Low
13/07/2017	10	Jul	2017	0	15.8	Egret, Cattle	0	0	0	Winter	Low	Low	Low	Migratory	Low	Medium	Low	Low	Low
13/07/2017	11	Jul	2017	0	15.8	Egret, Cattle	0	0	0	Winter	Low	Low	Low	Migratory	Low	Low	Medium	Low	Low
13/07/2017	1A	Jul	2017	0	15.8	Egret, Cattle	0	0	0	Winter	Low	Low	Low	Migratory	High	High	Low	Low	Low
13/07/2017	1B	Jul	2017	0	15.8	Egret, Cattle	0	0	0	Winter	Low	Low	Low	Migratory	High	High	High	Low	Low
13/07/2017	6A	Jul	2017	0	15.8	Egret, Cattle	0	0	0	Winter	Low	Low	Low	Migratory	Low	Medium	Medium	Low	Low
13/07/2017	6B	Jul	2017	0	15.8	Egret, Cattle	0	0	0	Winter	Low	Low	Low	Migratory	Medium	High	High	Low	Low
14/07/2017	3	Jul	2017	0	16	Egret, Cattle	0	0	0	Winter	Low	Low	Low	Migratory	Low	Medium	Medium	Medium	Low
14/07/2017	4	Jul	2017	0	16	Egret, Cattle	0	0	0	Winter	Low	Low	Low	Migratory	Low	Medium	Low	Medium	Low
14/07/2017	7	Jul	2017	0	16	Egret, Cattle	0	0	0	Winter	Low	Low	Low	Migratory	Low	Medium	Medium	Medium	Low
14/07/2017	8	Jul	2017	0	16	Egret, Cattle	0	0	0	Winter	Low	Low	Low	Migratory	Low	Medium	Low	Medium	Low
14/07/2017	9	Jul	2017	0	16	Egret, Cattle	0	0	0	Winter	Low	Low	Low	Migratory	Low	Medium	High	Medium	Medium
14/07/2017	10	Jul	2017	0	16	Egret, Cattle	0	0	0	Winter	Low	Low	Low	Migratory	Low	Medium	Low	Medium	Low
14/07/2017	11	Jul	2017	0	16	Egret, Cattle	0	0	0	Winter	Low	Low	Low	Migratory	Low	Low	High	Medium	Medium
14/07/2017	1A	Jul	2017	0	16	Egret, Cattle	0	0	0	Winter	Low	Low	Low	Migratory	High	High	High	Medium	Medium
14/07/2017	1B	Jul	2017	0	16	Egret, Cattle	0	0	0	Winter	Low	Low	Low	Migratory	High	High	Low	Medium	Low
14/07/2017	6A	Jul	2017	0	16	Egret, Cattle	0	0	0	Winter	Low	Low	Low	Migratory	Low	Medium	Medium	Medium	Low
14/07/2017	6B	Jul	2017	0	16	Egret, Cattle	0	0	0	Winter	Low	Low	Low	Migratory	Medium	High	High	Medium	Medium
15/07/2017	3	Jul	2017	0	18	Egret, Cattle	0	0	0	Winter	Low	Low	Low	Migratory	Low	Medium	Medium	Medium	Low
15/07/2017	4	Jul	2017	0	18	Egret, Cattle	0	0	0	Winter	Low	Low	Low	Migratory	Low	Medium	Medium	Medium	Low
15/07/2017	7	Jul	2017	0	18	Egret, Cattle	0	0	0	Winter	Low	Low	Low	Migratory	Low	Medium	Low	Medium	Low
15/07/2017	8	Jul	2017	0	18	Egret, Cattle	0	0	0	Winter	Low	Low	Low	Migratory	Low	Medium	Low	Medium	Low
15/07/2017	9	Jul	2017	0	18	Egret, Cattle	0	0	0	Winter	Low	Low	Low	Migratory	Low	Medium	Medium	Medium	Low
15/07/2017	10	Jul	2017	0	18	Egret, Cattle	0	0	0	Winter	Low	Low	Low	Migratory	Low	Medium	Medium	Medium	Low
15/07/2017	11	Jul	2017	0	18	Egret, Cattle	0	0	0	Winter	Low	Low	Low	Migratory	Low	Low	Medium	Medium	Low
15/07/2017	1A	Jul	2017	0	18	Egret, Cattle	0	0	0	Winter	Low	Low	Low	Migratory	High	High	High	Medium	Medium
15/07/2017	1B	Jul	2017	0	18	Egret, Cattle	0	0	0	Winter	Low	Low	Low	Migratory	High	High	High	Medium	Medium
15/07/2017	6A	Jul	2017	0	18	Egret, Cattle	0	0	0	Winter	Low	Low	Low	Migratory	Low	Medium	Low	Medium	Low
15/07/2017	6B	Jul	2017	0	18	Egret, Cattle	0	0	0	Winter	Low	Low	Low	Migratory	Medium	High	High	Medium	Medium
16/07/2017	3	Jul	2017	2.6	19	Egret, Cattle	0	0	0	Winter	Low	Low	Low	Migratory	Low	Medium	Medium	Medium	Low
16/07/2017	4	Jul	2017	2.6	19	Egret, Cattle	0	0	0	Winter	Low	Low	Low	Migratory	Low	Medium	High	Medium	Medium
16/07/2017	7	Jul	2017	2.6	19	Egret, Cattle	0	0	0	Winter	Low	Low	Low	Migratory	Low	Medium	Low	Medium	Low
16/07/2017	8	Jul	2017	2.6	19	Egret, Cattle	0	0	0	Winter	Low	Low	Low	Migratory	Low	Medium	Medium	Medium	Low
16/07/2017	9	Jul	2017	2.6	19	Egret, Cattle	0	0	0	Winter	Low	Low	Low	Migratory	Low	Medium	Low	Medium	Low
16/07/2017	10	Jul	2017	2.6	19	Egret, Cattle	0	0	0	Winter	Low	Low	Low	Migratory	Low	Medium	Medium	Medium	Low
16/07/2017	11	Jul	2017	2.6	19	Egret, Cattle	0	0	0	Winter	Low	Low	Low	Migratory	Low	Low	Medium	Medium	Low
16/07/2017	1A	Jul	2017	2.6	19	Egret, Cattle	0	0	0	Winter	Low	Low	Low	Migratory	High	High	High	Medium	Medium
16/07/2017	1B	Jul	2017	2.6	19	Egret, Cattle	0	0	0	Winter	Low	Low	Low	Migratory	High	High	High	Medium	Medium
16/07/2017	6A	Jul	2017	2.6	19	Egret, Cattle	0	0	0	Winter	Low	Low	Low	Migratory	Low	Medium	Medium	Medium	Low
16/07/2017	6B	Jul	2017	2.6	19	Egret, Cattle	0	0	0	Winter	Low	Low	Low	Migratory	Medium	High	High	Medium	Medium
17/07/2017	3	Jul	2017	0	11.8	Egret, Cattle	0	0	0	Winter	Low	Low	Low	Migratory	Low	Medium	Medium	Medium	Low
17/07/2017	4	Jul	2017	0	11.8	Egret, Cattle	0	0	0	Winter	Low	Low	Low	Migratory	Low	Medium	Medium	Medium	Low
17/07/2017	7	Jul	2017	0	11.8	Egret, Cattle	0	0	0	Winter	Low	Low	Low	Migratory	Low	Medium	High	Medium	Medium
17/07/2017	8	Jul	2017	0	11.8	Egret, Cattle	0	0	0	Winter	Low	Low	Low	Migratory	Low	Medium	Medium	Medium	Low
17/07/2017	9	Jul	2017	0	11.8	Egret, Cattle	0	0	0	Winter	Low	Low	Low	Migratory	Low	Medium	High	Medium	Medium
17/07/2017	10	Jul	2017	0	11.8	Egret, Cattle	0	0	0	Winter	Low	Low	Low	Migratory	Low	Medium	Medium	Medium	Low
17/07/2017	11	Jul	2017	0	11.8	Egret, Cattle	1	0	1	Winter	Low	Low	Low	Migratory	Low	Low	Medium	Medium	Low
17/07/2017	1A	Jul	2017	0	11.8	Egret, Cattle	0	0	0	Winter	Low	Low	Low	Migratory	High	High	High	Medium	Medium
17/07/2017	1B	Jul	2017	0	11.8	Egret, Cattle	0	0	0	Winter	Low	Low	Low	Migratory	High	High	High	Medium	Medium
17/07/2017	6A	Jul	2017	0	11.8	Egret, Cattle	0	0	0	Winter	Low	Low	Low	Migratory	Low	Medium	Medium	Medium	Low
17/07/2017	6B	Jul	2017	0	11.8	Egret, Cattle	0	0	0	Winter	Low	Low	Low	Migratory	Medium	High	High	Medium	Medium
18/07/2017	3	Jul	2017	0	20.25	Egret, Cattle	0	0	0	Winter	Low	Low	Low	Migratory	Low	Medium	Medium	Medium	Low
18/07/2017	4	Jul	2017	0	20.25	Egret, Cattle	0	0	0	Winter	Low	Low	Low	Migratory	Low	Medium	High	Medium	Medium
18/07/2017	7	Jul	2017	0	20.25	Egret, Cattle	0	0	0	Winter	Low	Low	Low	Migratory	Low	Medium	Low	Medium	Low
18/07/2017	8	Jul	2017	0	20.25	Egret, Cattle	0	0	0	Winter	Low	Low	Low	Migratory	Low	Medium	Medium	Medium	Low
18/07/2017	9	Jul	2017	0	20.25	Egret, Cattle	1	0	1	Winter	Low	Low	Low	Migratory	Low	Medium	Medium	Medium	Low
18/07/2017	10	Jul	2017	0	20.25	Egret, Cattle	0	0	0	Winter	Low	Low	Low	Migratory	Low	Medium	Medium	Medium	Low
18/07/2017	11	Jul	2017	0	20.25	Egret, Cattle	7	0	7	Winter	Low	Low	Medium	Migratory	Low	Low	Medium	Medium	Medium
18/07/2017	1A	Jul	2017	0	20.25	Egret, Cattle	0	0	0	Winter	Low	Low	Low	Migratory	High	High	High	Medium	Medium
18/07/2017	1B	Jul	2017	0	20.25	Egret, Cattle	0	0	0	Winter	Low	Low	Low	Migratory	High	High	High	Medium	Medium
18/07/2017	6A	Jul	2017	0	20.25	Egret, Cattle	0	0	0	Winter	Low	Low	Low	Migratory	Low	Medium	Low	Medium	Low
18/07/2017	6B	Jul	2017	0	20.25	Egret, Cattle	1	0	1	Winter	Low	Low	Low	Migratory	Medium	High	High	Medium	Medium
19/07/2017	3	Jul	2017	3.6	16.7	Egret, Cattle	0	0	0	Winter	Low	Low	Low	Migratory	Low	Medium	High	High	Medium
19/07/2017	4	Jul	2017	3.6	16.7	Egret, Cattle	0	0	0	Winter	Low	Low	Low	Migratory	Low	Medium	High	High	Medium
19/07/2017	7	Jul	2017	3.6	16.7	Egret, Cattle	0	0	0	Winter	Low	Low	Low	Migratory	Low	Medium	Medium	High	Low
19/07/2017	8	Jul	2017	3.6	16.7	Egret, Cattle	0	0	0	Winter	Low	Low	Low	Migratory	Low	Medium	Low	High	Low
19/07/2017	9	Jul	2017	3.6	16.7	Egret, Cattle	0	0	0	Winter	Low	Low	Low	Migratory	Low	Medium	Medium	High	Low
19/07/2017	10	Jul	2017	3.6	16.7	Egret, Cattle	0	0	0	Winter	Low	Low	Low	Migratory	Low	Medium	High	High	Medium
19/07/2017	11	Jul	2017	3.6	16.7	Egret, Cattle	0	0	0	Winter	Low	Low	Low	Migratory	Low	Low	High	High	Medium
19/07/2017	1A	Jul	2017	3.6	16.7	Egret, Cattle	0	0	0	Winter	Low	Low	Low	Migratory	High	High	High	High	Medium
19/07/2017	1B	Jul	2017	3.6	16.7	Egret, Cattle	0	0	0	Winter	Low	Low	Low	Migratory	High	High	High	High	Medium
19/07/2017	6A	Jul	2017	3.6	16.7	Egret, Cattle	0	0	0	Winter	Low	Low	Low	Migratory	Low	Medium	Medium	High	Low
19/07/2017	6B	Jul	2017	3.6	16.7	Egret, Cattle	0	0	0	Winter	Low	Low	Low	Migratory	Medium	High	High	High	Medium
20/07/2017	3	Jul	2017	0	15.05	Egret, Cattle	0	0	0	Winter	Low	Low	Low	Migratory	Low	Medium	Medium	Low	Low
20/07/2017	4	Jul	2017	0	15.05	Egret, Cattle	0	0	0	Winter	Low	Low	Low	Migratory	Low	Medium	Medium	Low	Low
20/07/2017	7	Jul	2017	0	15.05	Egret, Cattle	0	0	0	Winter	Low	Low	Low	Migratory	Low	Medium	Medium	Low	Low
20/07/2017	8	Jul	2017	0	15.05	Egret, Cattle	0	0	0	Winter	Low	Low	Low	Migratory	Low	Medium	Medium	Low	Low
20/07/2017	9	Jul	2017	0	15.05	Egret, Cattle	0	0	0	Winter	Low	Low	Low	Migratory	Low	Medium	Medium	Low	Low
20/07/2017	10	Jul	2017	0	15.05	Egret, Cattle	0	0	0	Winter	Low	Low	Low	Migratory	Low	Medium	Low	Low	Low
20/07/2017	11	Jul	2017	0	15.05	Egret, Cattle	0	0	0	Winter	Low	Low	Low	Migratory	Low	Low	Low	Low	Low
20/07/2017	1A	Jul	2017	0	15.05	Egret, Cattle	1	0	1	Winter	Low	Low	Low	Migratory	High	High	High	Low	Low
20/07/2017	1B	Jul	2017	0	15.05	Egret, Cattle	0	0	0	Winter	Low	Low	Low	Migratory	High	High	High	Low	Low
20/07/2017	6A	Jul	2017	0	15.05	Egret, Cattle	0	0	0	Winter	Low	Low	Low	Migratory	Low	Medium	Low	Low	Low
20/07/2017	6B	Jul	2017	0	15.05	Egret, Cattle	0	0	0	Winter	Low	Low	Low	Migratory	Medium	High	High	Low	Low
21/07/2017	3	Jul	2017	0	21.6	Egret, Cattle	0	0	0	Winter	Medium	Low	Low	Migratory	Low	Medium	Medium	Low	Low
21/07/2017	4	Jul	2017	0	21.6	Egret, Cattle	0	0	0	Winter	Medium	Low	Low	Migratory	Low	Medium	Low	Low	Low
21/07/2017	7	Jul	2017	0	21.6	Egret, Cattle	0	0	0	Winter	Medium	Low	Low	Migratory	Low	Medium	Low	Low	Low
21/07/2017	8	Jul	2017	0	21.6	Egret, Cattle	0	0	0	Winter	Medium	Low	Low	Migratory	Low	Medium	Low	Low	Low
21/07/2017	9	Jul	2017	0	21.6	Egret, Cattle	2	0	2	Winter	Medium	Low	Low	Migratory	Low	Medium	High	Low	Low
21/07/2017	10	Jul	2017	0	21.6	Egret, Cattle	0	0	0	Winter	Medium	Low	Low	Migratory	Low	Medium	Medium	Low	Low
21/07/2017	11	Jul	2017	0	21.6	Egret, Cattle	0	0	0	Winter	Medium	Low	Low	Migratory	Low	Low	Low	Low	Low
21/07/2017	1A	Jul	2017	0	21.6	Egret, Cattle	0	0	0	Winter	Medium	Low	Low	Migratory	High	High	High	Low	Low
21/07/2017	1B	Jul	2017	0	21.6	Egret, Cattle	5	0	5	Winter	Medium	Low	Low	Migratory	High	High	High	Low	Low
21/07/2017	6A	Jul	2017	0	21.6	Egret, Cattle	0	0	0	Winter	Medium	Low	Low	Migratory	Low	Medium	Low	Low	Low
21/07/2017	6B	Jul	2017	0	21.6	Egret, Cattle	5	0	5	Winter	Medium	Low	Low	Migratory	Medium	High	High	Low	Low
22/07/2017	3	Jul	2017	0	14.65	Egret, Cattle	0	0	0	Winter	Low	Low	Low	Migratory	Low	Medium	High	Medium	Medium
22/07/2017	4	Jul	2017	0	14.65	Egret, Cattle	0	0	0	Winter	Low	Low	Low	Migratory	Low	Medium	Medium	Medium	Low
22/07/2017	7	Jul	2017	0	14.65	Egret, Cattle	1	0	1	Winter	Low	Low	Low	Migratory	Low	Medium	Low	Medium	Low
22/07/2017	8	Jul	2017	0	14.65	Egret, Cattle	0	0	0	Winter	Low	Low	Low	Migratory	Low	Medium	Low	Medium	Low
22/07/2017	9	Jul	2017	0	14.65	Egret, Cattle	0	0	0	Winter	Low	Low	Low	Migratory	Low	Medium	Medium	Medium	Low
22/07/2017	10	Jul	2017	0	14.65	Egret, Cattle	0	0	0	Winter	Low	Low	Low	Migratory	Low	Medium	Medium	Medium	Low
22/07/2017	11	Jul	2017	0	14.65	Egret, Cattle	0	0	0	Winter	Low	Low	Low	Migratory	Low	Low	Medium	Medium	Low
22/07/2017	1A	Jul	2017	0	14.65	Egret, Cattle	0	0	0	Winter	Low	Low	Low	Migratory	High	High	High	Medium	Medium
22/07/2017	1B	Jul	2017	0	14.65	Egret, Cattle	0	1	1	Winter	Low	Low	Low	Migratory	High	High	High	Medium	Medium
22/07/2017	6A	Jul	2017	0	14.65	Egret, Cattle	0	0	0	Winter	Low	Low	Low	Migratory	Low	Medium	High	Medium	Medium
22/07/2017	6B	Jul	2017	0	14.65	Egret, Cattle	0	0	0	Winter	Low	Low	Low	Migratory	Medium	High	High	Medium	Medium
23/07/2017	3	Jul	2017	0	15.7	Egret, Cattle	0	0	0	Winter	Low	Low	Low	Migratory	Low	Medium	Medium	Medium	Low
23/07/2017	4	Jul	2017	0	15.7	Egret, Cattle	0	0	0	Winter	Low	Low	Low	Migratory	Low	Medium	Medium	Medium	Low
23/07/2017	7	Jul	2017	0	15.7	Egret, Cattle	0	0	0	Winter	Low	Low	Low	Migratory	Low	Medium	Low	Medium	Low
23/07/2017	8	Jul	2017	0	15.7	Egret, Cattle	0	0	0	Winter	Low	Low	Low	Migratory	Low	Medium	Low	Medium	Low
23/07/2017	9	Jul	2017	0	15.7	Egret, Cattle	0	0	0	Winter	Low	Low	Low	Migratory	Low	Medium	High	Medium	Medium
23/07/2017	10	Jul	2017	0	15.7	Egret, Cattle	0	0	0	Winter	Low	Low	Low	Migratory	Low	Medium	Medium	Medium	Low
23/07/2017	11	Jul	2017	0	15.7	Egret, Cattle	0	0	0	Winter	Low	Low	Low	Migratory	Low	Low	Low	Medium	Low
23/07/2017	1A	Jul	2017	0	15.7	Egret, Cattle	0	0	0	Winter	Low	Low	Low	Migratory	High	High	High	Medium	Medium
23/07/2017	1B	Jul	2017	0	15.7	Egret, Cattle	0	0	0	Winter	Low	Low	Low	Migratory	High	High	High	Medium	Medium
23/07/2017	6A	Jul	2017	0	15.7	Egret, Cattle	0	0	0	Winter	Low	Low	Low	Migratory	Low	Medium	Medium	Medium	Low
23/07/2017	6B	Jul	2017	0	15.7	Egret, Cattle	0	0	0	Winter	Low	Low	Low	Migratory	Medium	High	High	Medium	Medium
24/07/2017	3	Jul	2017	0	15.6	Egret, Cattle	0	0	0	Winter	Low	Low	Low	Migratory	Low	Medium	Medium	Low	Low
24/07/2017	4	Jul	2017	0	15.6	Egret, Cattle	0	0	0	Winter	Low	Low	Low	Migratory	Low	Medium	Low	Low	Low
24/07/2017	7	Jul	2017	0	15.6	Egret, Cattle	0	0	0	Winter	Low	Low	Low	Migratory	Low	Medium	Low	Low	Low
24/07/2017	8	Jul	2017	0	15.6	Egret, Cattle	0	0	0	Winter	Low	Low	Low	Migratory	Low	Medium	Low	Low	Low
24/07/2017	9	Jul	2017	0	15.6	Egret, Cattle	0	0	0	Winter	Low	Low	Low	Migratory	Low	Medium	Low	Low	Low
24/07/2017	10	Jul	2017	0	15.6	Egret, Cattle	0	0	0	Winter	Low	Low	Low	Migratory	Low	Medium	Low	Low	Low
24/07/2017	11	Jul	2017	0	15.6	Egret, Cattle	0	0	0	Winter	Low	Low	Low	Migratory	Low	Low	Low	Low	Low
24/07/2017	1A	Jul	2017	0	15.6	Egret, Cattle	0	0	0	Winter	Low	Low	Low	Migratory	High	High	Low	Low	Low
24/07/2017	1B	Jul	2017	0	15.6	Egret, Cattle	0	0	0	Winter	Low	Low	Low	Migratory	High	High	High	Low	Low
24/07/2017	6A	Jul	2017	0	15.6	Egret, Cattle	0	0	0	Winter	Low	Low	Low	Migratory	Low	Medium	Medium	Low	Low
24/07/2017	6B	Jul	2017	0	15.6	Egret, Cattle	0	0	0	Winter	Low	Low	Low	Migratory	Medium	High	High	Low	Low
25/07/2017	3	Jul	2017	0	15.85	Egret, Cattle	0	0	0	Winter	Low	Low	Low	Migratory	Low	Medium	High	Medium	Medium
25/07/2017	4	Jul	2017	0	15.85	Egret, Cattle	0	0	0	Winter	Low	Low	Low	Migratory	Low	Medium	Medium	Medium	Low
25/07/2017	7	Jul	2017	0	15.85	Egret, Cattle	0	0	0	Winter	Low	Low	Low	Migratory	Low	Medium	Medium	Medium	Low
25/07/2017	8	Jul	2017	0	15.85	Egret, Cattle	0	0	0	Winter	Low	Low	Low	Migratory	Low	Medium	Medium	Medium	Low
25/07/2017	9	Jul	2017	0	15.85	Egret, Cattle	0	0	0	Winter	Low	Low	Low	Migratory	Low	Medium	Medium	Medium	Low
25/07/2017	10	Jul	2017	0	15.85	Egret, Cattle	0	0	0	Winter	Low	Low	Low	Migratory	Low	Medium	High	Medium	Medium
25/07/2017	11	Jul	2017	0	15.85	Egret, Cattle	0	0	0	Winter	Low	Low	Low	Migratory	Low	Low	Medium	Medium	Low
25/07/2017	1A	Jul	2017	0	15.85	Egret, Cattle	0	0	0	Winter	Low	Low	Low	Migratory	High	High	High	Medium	Medium
25/07/2017	1B	Jul	2017	0	15.85	Egret, Cattle	0	0	0	Winter	Low	Low	Low	Migratory	High	High	High	Medium	Medium
25/07/2017	6A	Jul	2017	0	15.85	Egret, Cattle	0	0	0	Winter	Low	Low	Low	Migratory	Low	Medium	Medium	Medium	Low
25/07/2017	6B	Jul	2017	0	15.85	Egret, Cattle	0	0	0	Winter	Low	Low	Low	Migratory	Medium	High	High	Medium	Medium
26/07/2017	3	Jul	2017	0	16.75	Egret, Cattle	0	0	0	Winter	Low	Low	Low	Migratory	Low	Medium	Medium	Medium	Low
26/07/2017	4	Jul	2017	0	16.75	Egret, Cattle	0	0	0	Winter	Low	Low	Low	Migratory	Low	Medium	Medium	Medium	Low
26/07/2017	7	Jul	2017	0	16.75	Egret, Cattle	0	0	0	Winter	Low	Low	Low	Migratory	Low	Medium	Low	Medium	Low
26/07/2017	8	Jul	2017	0	16.75	Egret, Cattle	0	0	0	Winter	Low	Low	Low	Migratory	Low	Medium	Low	Medium	Low
26/07/2017	9	Jul	2017	0	16.75	Egret, Cattle	0	0	0	Winter	Low	Low	Low	Migratory	Low	Medium	Medium	Medium	Low
26/07/2017	10	Jul	2017	0	16.75	Egret, Cattle	0	0	0	Winter	Low	Low	Low	Migratory	Low	Medium	High	Medium	Medium
26/07/2017	11	Jul	2017	0	16.75	Egret, Cattle	1	0	1	Winter	Low	Low	Low	Migratory	Low	Low	Medium	Medium	Low
26/07/2017	1A	Jul	2017	0	16.75	Egret, Cattle	0	0	0	Winter	Low	Low	Low	Migratory	High	High	High	Medium	Medium
26/07/2017	1B	Jul	2017	0	16.75	Egret, Cattle	0	0	0	Winter	Low	Low	Low	Migratory	High	High	High	Medium	Medium
26/07/2017	6A	Jul	2017	0	16.75	Egret, Cattle	0	0	0	Winter	Low	Low	Low	Migratory	Low	Medium	High	Medium	Medium
26/07/2017	6B	Jul	2017	0	16.75	Egret, Cattle	2	0	2	Winter	Low	Low	Low	Migratory	Medium	High	High	Medium	Medium
27/07/2017	3	Jul	2017	0	16.5	Egret, Cattle	0	0	0	Winter	Low	Low	Low	Migratory	Low	Medium	Low	Medium	Low
27/07/2017	4	Jul	2017	0	16.5	Egret, Cattle	0	0	0	Winter	Low	Low	Low	Migratory	Low	Medium	Medium	Medium	Low
27/07/2017	7	Jul	2017	0	16.5	Egret, Cattle	0	0	0	Winter	Low	Low	Low	Migratory	Low	Medium	Low	Medium	Low
27/07/2017	8	Jul	2017	0	16.5	Egret, Cattle	0	0	0	Winter	Low	Low	Low	Migratory	Low	Medium	Low	Medium	Low
27/07/2017	9	Jul	2017	0	16.5	Egret, Cattle	0	0	0	Winter	Low	Low	Low	Migratory	Low	Medium	High	Medium	Medium
27/07/2017	10	Jul	2017	0	16.5	Egret, Cattle	0	0	0	Winter	Low	Low	Low	Migratory	Low	Medium	Medium	Medium	Low
27/07/2017	11	Jul	2017	0	16.5	Egret, Cattle	0	0	0	Winter	Low	Low	Low	Migratory	Low	Low	Medium	Medium	Low
27/07/2017	1A	Jul	2017	0	16.5	Egret, Cattle	0	0	0	Winter	Low	Low	Low	Migratory	High	High	High	Medium	Medium
27/07/2017	1B	Jul	2017	0	16.5	Egret, Cattle	0	0	0	Winter	Low	Low	Low	Migratory	High	High	High	Medium	Medium
27/07/2017	6A	Jul	2017	0	16.5	Egret, Cattle	0	0	0	Winter	Low	Low	Low	Migratory	Low	Medium	Medium	Medium	Low
27/07/2017	6B	Jul	2017	0	16.5	Egret, Cattle	0	0	0	Winter	Low	Low	Low	Migratory	Medium	High	High	Medium	Medium
28/07/2017	3	Jul	2017	0	18.05	Egret, Cattle	0	0	0	Winter	Low	Low	Low	Migratory	Low	Medium	Medium	Low	Low
28/07/2017	4	Jul	2017	0	18.05	Egret, Cattle	0	0	0	Winter	Low	Low	Low	Migratory	Low	Medium	Medium	Low	Low
28/07/2017	7	Jul	2017	0	18.05	Egret, Cattle	0	0	0	Winter	Low	Low	Low	Migratory	Low	Medium	Medium	Low	Low
28/07/2017	8	Jul	2017	0	18.05	Egret, Cattle	0	0	0	Winter	Low	Low	Low	Migratory	Low	Medium	Low	Low	Low
28/07/2017	9	Jul	2017	0	18.05	Egret, Cattle	0	0	0	Winter	Low	Low	Low	Migratory	Low	Medium	Low	Low	Low
28/07/2017	10	Jul	2017	0	18.05	Egret, Cattle	0	0	0	Winter	Low	Low	Low	Migratory	Low	Medium	Medium	Low	Low
28/07/2017	11	Jul	2017	0	18.05	Egret, Cattle	0	0	0	Winter	Low	Low	Low	Migratory	Low	Low	Medium	Low	Low
28/07/2017	1A	Jul	2017	0	18.05	Egret, Cattle	0	0	0	Winter	Low	Low	Low	Migratory	High	High	High	Low	Low
28/07/2017	1B	Jul	2017	0	18.05	Egret, Cattle	0	0	0	Winter	Low	Low	Low	Migratory	High	High	High	Low	Low
28/07/2017	6A	Jul	2017	0	18.05	Egret, Cattle	0	0	0	Winter	Low	Low	Low	Migratory	Low	Medium	Medium	Low	Low
28/07/2017	6B	Jul	2017	0	18.05	Egret, Cattle	0	0	0	Winter	Low	Low	Low	Migratory	Medium	High	High	Low	Low
29/07/2017	3	Jul	2017	0	17.5	Egret, Cattle	0	0	0	Winter	Low	Low	Low	Migratory	Low	Medium	Medium	Medium	Low
29/07/2017	4	Jul	2017	0	17.5	Egret, Cattle	0	0	0	Winter	Low	Low	Low	Migratory	Low	Medium	Medium	Medium	Low
29/07/2017	7	Jul	2017	0	17.5	Egret, Cattle	0	0	0	Winter	Low	Low	Low	Migratory	Low	Medium	Medium	Medium	Low
29/07/2017	8	Jul	2017	0	17.5	Egret, Cattle	0	0	0	Winter	Low	Low	Low	Migratory	Low	Medium	Medium	Medium	Low
29/07/2017	9	Jul	2017	0	17.5	Egret, Cattle	0	0	0	Winter	Low	Low	Low	Migratory	Low	Medium	High	Medium	Medium
29/07/2017	10	Jul	2017	0	17.5	Egret, Cattle	0	0	0	Winter	Low	Low	Low	Migratory	Low	Medium	Medium	Medium	Low
29/07/2017	11	Jul	2017	0	17.5	Egret, Cattle	0	0	0	Winter	Low	Low	Low	Migratory	Low	Low	Low	Medium	Low
29/07/2017	1A	Jul	2017	0	17.5	Egret, Cattle	0	0	0	Winter	Low	Low	Low	Migratory	High	High	High	Medium	Medium
29/07/2017	1B	Jul	2017	0	17.5	Egret, Cattle	0	0	0	Winter	Low	Low	Low	Migratory	High	High	High	Medium	Medium
29/07/2017	6A	Jul	2017	0	17.5	Egret, Cattle	0	0	0	Winter	Low	Low	Low	Migratory	Low	Medium	Medium	Medium	Low
29/07/2017	6B	Jul	2017	0	17.5	Egret, Cattle	0	0	0	Winter	Low	Low	Low	Migratory	Medium	High	High	Medium	Medium
30/07/2017	3	Jul	2017	0	15.95	Egret, Cattle	0	0	0	Winter	Low	Low	Low	Migratory	Low	Medium	Low	Low	Low
30/07/2017	4	Jul	2017	0	15.95	Egret, Cattle	0	0	0	Winter	Low	Low	Low	Migratory	Low	Medium	Low	Low	Low
30/07/2017	7	Jul	2017	0	15.95	Egret, Cattle	0	0	0	Winter	Low	Low	Low	Migratory	Low	Medium	Medium	Low	Low
30/07/2017	8	Jul	2017	0	15.95	Egret, Cattle	0	0	0	Winter	Low	Low	Low	Migratory	Low	Medium	Medium	Low	Low
30/07/2017	9	Jul	2017	0	15.95	Egret, Cattle	0	0	0	Winter	Low	Low	Low	Migratory	Low	Medium	Low	Low	Low
30/07/2017	10	Jul	2017	0	15.95	Egret, Cattle	0	0	0	Winter	Low	Low	Low	Migratory	Low	Medium	Low	Low	Low
30/07/2017	11	Jul	2017	0	15.95	Egret, Cattle	0	0	0	Winter	Low	Low	Low	Migratory	Low	Low	Low	Low	Low
30/07/2017	1A	Jul	2017	0	15.95	Egret, Cattle	0	0	0	Winter	Low	Low	Low	Migratory	High	High	High	Low	Low
30/07/2017	1B	Jul	2017	0	15.95	Egret, Cattle	0	0	0	Winter	Low	Low	Low	Migratory	High	High	High	Low	Low
30/07/2017	6A	Jul	2017	0	15.95	Egret, Cattle	0	0	0	Winter	Low	Low	Low	Migratory	Low	Medium	Low	Low	Low
30/07/2017	6B	Jul	2017	0	15.95	Egret, Cattle	0	0	0	Winter	Low	Low	Low	Migratory	Medium	High	High	Low	Low
31/07/2017	3	Jul	2017	0.2	18.3	Egret, Cattle	0	0	0	Winter	Low	Low	Low	Migratory	Low	Medium	Medium	Medium	Low
31/07/2017	4	Jul	2017	0.2	18.3	Egret, Cattle	0	0	0	Winter	Low	Low	Low	Migratory	Low	Medium	Low	Medium	Low
31/07/2017	7	Jul	2017	0.2	18.3	Egret, Cattle	0	0	0	Winter	Low	Low	Low	Migratory	Low	Medium	Medium	Medium	Low
31/07/2017	8	Jul	2017	0.2	18.3	Egret, Cattle	0	0	0	Winter	Low	Low	Low	Migratory	Low	Medium	Low	Medium	Low
31/07/2017	9	Jul	2017	0.2	18.3	Egret, Cattle	0	0	0	Winter	Low	Low	Low	Migratory	Low	Medium	Medium	Medium	Low
31/07/2017	10	Jul	2017	0.2	18.3	Egret, Cattle	0	0	0	Winter	Low	Low	Low	Migratory	Low	Medium	Medium	Medium	Low
31/07/2017	11	Jul	2017	0.2	18.3	Egret, Cattle	10	0	10	Winter	Low	Low	Medium	Migratory	Low	Low	Low	Medium	Medium
31/07/2017	1A	Jul	2017	0.2	18.3	Egret, Cattle	0	0	0	Winter	Low	Low	Low	Migratory	High	High	High	Medium	Medium
31/07/2017	1B	Jul	2017	0.2	18.3	Egret, Cattle	0	0	0	Winter	Low	Low	Low	Migratory	High	High	High	Medium	Medium
31/07/2017	6A	Jul	2017	0.2	18.3	Egret, Cattle	0	0	0	Winter	Low	Low	Low	Migratory	Low	Medium	Medium	Medium	Low
31/07/2017	6B	Jul	2017	0.2	18.3	Egret, Cattle	0	0	0	Winter	Low	Low	Low	Migratory	Medium	High	High	Medium	Medium
1/08/2017	3	Aug	2017	0	16.5	Egret, Cattle	0	0	0	Winter	Low	Low	Low	Migratory	Low	Medium	Medium	Medium	Low
1/08/2017	4	Aug	2017	0	16.5	Egret, Cattle	0	0	0	Winter	Low	Low	Low	Migratory	Low	Medium	Medium	Medium	Low
1/08/2017	7	Aug	2017	0	16.5	Egret, Cattle	0	0	0	Winter	Low	Low	Low	Migratory	Low	Medium	Medium	Medium	Low
1/08/2017	8	Aug	2017	0	16.5	Egret, Cattle	0	0	0	Winter	Low	Low	Low	Migratory	Low	Medium	Medium	Medium	Low
1/08/2017	9	Aug	2017	0	16.5	Egret, Cattle	0	0	0	Winter	Low	Low	Low	Migratory	Low	Medium	Medium	Medium	Low
1/08/2017	10	Aug	2017	0	16.5	Egret, Cattle	0	0	0	Winter	Low	Low	Low	Migratory	Low	Medium	High	Medium	Medium
1/08/2017	11	Aug	2017	0	16.5	Egret, Cattle	0	0	0	Winter	Low	Low	Low	Migratory	Low	Low	High	Medium	Medium
1/08/2017	1A	Aug	2017	0	16.5	Egret, Cattle	0	0	0	Winter	Low	Low	Low	Migratory	High	High	Low	Medium	Low
1/08/2017	1B	Aug	2017	0	16.5	Egret, Cattle	0	0	0	Winter	Low	Low	Low	Migratory	High	High	High	Medium	Medium
1/08/2017	6A	Aug	2017	0	16.5	Egret, Cattle	0	0	0	Winter	Low	Low	Low	Migratory	Low	Medium	Low	Medium	Low
1/08/2017	6B	Aug	2017	0	16.5	Egret, Cattle	0	0	0	Winter	Low	Low	Low	Migratory	Medium	High	High	Medium	Medium
2/08/2017	3	Aug	2017	0	15.95	Egret, Cattle	0	0	0	Winter	Low	Low	Low	Migratory	Low	Medium	Medium	Medium	Low
2/08/2017	4	Aug	2017	0	15.95	Egret, Cattle	0	0	0	Winter	Low	Low	Low	Migratory	Low	Medium	Low	Medium	Low
2/08/2017	7	Aug	2017	0	15.95	Egret, Cattle	0	0	0	Winter	Low	Low	Low	Migratory	Low	Medium	Low	Medium	Low
2/08/2017	8	Aug	2017	0	15.95	Egret, Cattle	0	0	0	Winter	Low	Low	Low	Migratory	Low	Medium	Low	Medium	Low
2/08/2017	9	Aug	2017	0	15.95	Egret, Cattle	0	0	0	Winter	Low	Low	Low	Migratory	Low	Medium	Medium	Medium	Low
2/08/2017	10	Aug	2017	0	15.95	Egret, Cattle	0	0	0	Winter	Low	Low	Low	Migratory	Low	Medium	Medium	Medium	Low
2/08/2017	11	Aug	2017	0	15.95	Egret, Cattle	0	0	0	Winter	Low	Low	Low	Migratory	Low	Low	Medium	Medium	Low
2/08/2017	1A	Aug	2017	0	15.95	Egret, Cattle	0	0	0	Winter	Low	Low	Low	Migratory	High	High	Low	Medium	Low
2/08/2017	1B	Aug	2017	0	15.95	Egret, Cattle	0	0	0	Winter	Low	Low	Low	Migratory	High	High	High	Medium	Medium
2/08/2017	6A	Aug	2017	0	15.95	Egret, Cattle	0	0	0	Winter	Low	Low	Low	Migratory	Low	Medium	Low	Medium	Low
2/08/2017	6B	Aug	2017	0	15.95	Egret, Cattle	1	0	1	Winter	Low	Low	Low	Migratory	Medium	High	High	Medium	Medium
3/08/2017	3	Aug	2017	0	16.75	Egret, Cattle	1	0	1	Winter	Low	Low	Low	Migratory	Low	Medium	High	Medium	Medium
3/08/2017	4	Aug	2017	0	16.75	Egret, Cattle	0	0	0	Winter	Low	Low	Low	Migratory	Low	Medium	Medium	Medium	Low
3/08/2017	7	Aug	2017	0	16.75	Egret, Cattle	0	0	0	Winter	Low	Low	Low	Migratory	Low	Medium	Low	Medium	Low
3/08/2017	8	Aug	2017	0	16.75	Egret, Cattle	0	0	0	Winter	Low	Low	Low	Migratory	Low	Medium	Low	Medium	Low
3/08/2017	9	Aug	2017	0	16.75	Egret, Cattle	0	0	0	Winter	Low	Low	Low	Migratory	Low	Medium	Low	Medium	Low
3/08/2017	10	Aug	2017	0	16.75	Egret, Cattle	0	0	0	Winter	Low	Low	Low	Migratory	Low	Medium	Medium	Medium	Low
3/08/2017	11	Aug	2017	0	16.75	Egret, Cattle	0	0	0	Winter	Low	Low	Low	Migratory	Low	Low	Medium	Medium	Low
3/08/2017	1A	Aug	2017	0	16.75	Egret, Cattle	0	0	0	Winter	Low	Low	Low	Migratory	High	High	High	Medium	Medium
3/08/2017	1B	Aug	2017	0	16.75	Egret, Cattle	0	0	0	Winter	Low	Low	Low	Migratory	High	High	High	Medium	Medium
3/08/2017	6A	Aug	2017	0	16.75	Egret, Cattle	0	0	0	Winter	Low	Low	Low	Migratory	Low	Medium	Low	Medium	Low
3/08/2017	6B	Aug	2017	0	16.75	Egret, Cattle	0	0	0	Winter	Low	Low	Low	Migratory	Medium	High	High	Medium	Medium
4/08/2017	3	Aug	2017	0	18.25	Egret, Cattle	0	0	0	Winter	Low	Low	Low	Migratory	Low	Medium	Medium	High	Low
4/08/2017	4	Aug	2017	0	18.25	Egret, Cattle	0	0	0	Winter	Low	Low	Low	Migratory	Low	Medium	Low	High	Low
4/08/2017	7	Aug	2017	0	18.25	Egret, Cattle	0	0	0	Winter	Low	Low	Low	Migratory	Low	Medium	Low	High	Low
4/08/2017	8	Aug	2017	0	18.25	Egret, Cattle	0	0	0	Winter	Low	Low	Low	Migratory	Low	Medium	Medium	High	Low
4/08/2017	9	Aug	2017	0	18.25	Egret, Cattle	0	0	0	Winter	Low	Low	Low	Migratory	Low	Medium	Medium	High	Low
4/08/2017	10	Aug	2017	0	18.25	Egret, Cattle	0	0	0	Winter	Low	Low	Low	Migratory	Low	Medium	High	High	Medium
4/08/2017	11	Aug	2017	0	18.25	Egret, Cattle	0	0	0	Winter	Low	Low	Low	Migratory	Low	Low	High	High	Medium
4/08/2017	1A	Aug	2017	0	18.25	Egret, Cattle	0	0	0	Winter	Low	Low	Low	Migratory	High	High	High	High	Medium
4/08/2017	1B	Aug	2017	0	18.25	Egret, Cattle	0	0	0	Winter	Low	Low	Low	Migratory	High	High	High	High	Medium
4/08/2017	6A	Aug	2017	0	18.25	Egret, Cattle	0	0	0	Winter	Low	Low	Low	Migratory	Low	Medium	High	High	Medium
4/08/2017	6B	Aug	2017	0	18.25	Egret, Cattle	0	0	0	Winter	Low	Low	Low	Migratory	Medium	High	High	High	Medium
5/08/2017	3	Aug	2017	0	16.05	Egret, Cattle	0	0	0	Winter	Low	Low	Low	Migratory	Low	Medium	Medium	High	Low
5/08/2017	4	Aug	2017	0	16.05	Egret, Cattle	0	0	0	Winter	Low	Low	Low	Migratory	Low	Medium	Medium	High	Low
5/08/2017	7	Aug	2017	0	16.05	Egret, Cattle	0	0	0	Winter	Low	Low	Low	Migratory	Low	Medium	High	High	Medium
5/08/2017	8	Aug	2017	0	16.05	Egret, Cattle	0	0	0	Winter	Low	Low	Low	Migratory	Low	Medium	Medium	High	Low
5/08/2017	9	Aug	2017	0	16.05	Egret, Cattle	0	0	0	Winter	Low	Low	Low	Migratory	Low	Medium	High	High	Medium
5/08/2017	10	Aug	2017	0	16.05	Egret, Cattle	0	0	0	Winter	Low	Low	Low	Migratory	Low	Medium	High	High	Medium
5/08/2017	11	Aug	2017	0	16.05	Egret, Cattle	0	0	0	Winter	Low	Low	Low	Migratory	Low	Low	Medium	High	Low
5/08/2017	1A	Aug	2017	0	16.05	Egret, Cattle	0	0	0	Winter	Low	Low	Low	Migratory	High	High	High	High	Medium
5/08/2017	1B	Aug	2017	0	16.05	Egret, Cattle	0	0	0	Winter	Low	Low	Low	Migratory	High	High	High	High	Medium
5/08/2017	6A	Aug	2017	0	16.05	Egret, Cattle	0	0	0	Winter	Low	Low	Low	Migratory	Low	Medium	Medium	High	Low
5/08/2017	6B	Aug	2017	0	16.05	Egret, Cattle	0	0	0	Winter	Low	Low	Low	Migratory	Medium	High	High	High	Medium
6/08/2017	3	Aug	2017	0	17.15	Egret, Cattle	0	0	0	Winter	Low	Low	Low	Migratory	Low	Medium	Low	Low	Low
6/08/2017	4	Aug	2017	0	17.15	Egret, Cattle	0	0	0	Winter	Low	Low	Low	Migratory	Low	Medium	Low	Low	Low
6/08/2017	7	Aug	2017	0	17.15	Egret, Cattle	0	0	0	Winter	Low	Low	Low	Migratory	Low	Medium	Medium	Low	Low
6/08/2017	8	Aug	2017	0	17.15	Egret, Cattle	0	0	0	Winter	Low	Low	Low	Migratory	Low	Medium	Medium	Low	Low
6/08/2017	9	Aug	2017	0	17.15	Egret, Cattle	0	0	0	Winter	Low	Low	Low	Migratory	Low	Medium	Medium	Low	Low
6/08/2017	10	Aug	2017	0	17.15	Egret, Cattle	0	0	0	Winter	Low	Low	Low	Migratory	Low	Medium	High	Low	Low
6/08/2017	11	Aug	2017	0	17.15	Egret, Cattle	0	0	0	Winter	Low	Low	Low	Migratory	Low	Low	Low	Low	Low
6/08/2017	1A	Aug	2017	0	17.15	Egret, Cattle	0	0	0	Winter	Low	Low	Low	Migratory	High	High	High	Low	Low
6/08/2017	1B	Aug	2017	0	17.15	Egret, Cattle	0	0	0	Winter	Low	Low	Low	Migratory	High	High	High	Low	Low
6/08/2017	6A	Aug	2017	0	17.15	Egret, Cattle	0	0	0	Winter	Low	Low	Low	Migratory	Low	Medium	Low	Low	Low
6/08/2017	6B	Aug	2017	0	17.15	Egret, Cattle	0	0	0	Winter	Low	Low	Low	Migratory	Medium	High	High	Low	Low
7/08/2017	3	Aug	2017	1.6	19.85	Egret, Cattle	0	0	0	Winter	Low	Low	Low	Migratory	Low	Medium	High	Low	Low
7/08/2017	4	Aug	2017	1.6	19.85	Egret, Cattle	0	0	0	Winter	Low	Low	Low	Migratory	Low	Medium	Medium	Low	Low
7/08/2017	7	Aug	2017	1.6	19.85	Egret, Cattle	0	0	0	Winter	Low	Low	Low	Migratory	Low	Medium	Medium	Low	Low
7/08/2017	8	Aug	2017	1.6	19.85	Egret, Cattle	0	0	0	Winter	Low	Low	Low	Migratory	Low	Medium	Low	Low	Low
7/08/2017	9	Aug	2017	1.6	19.85	Egret, Cattle	0	0	0	Winter	Low	Low	Low	Migratory	Low	Medium	Medium	Low	Low
7/08/2017	10	Aug	2017	1.6	19.85	Egret, Cattle	0	0	0	Winter	Low	Low	Low	Migratory	Low	Medium	Medium	Low	Low
7/08/2017	11	Aug	2017	1.6	19.85	Egret, Cattle	0	0	0	Winter	Low	Low	Low	Migratory	Low	Low	Low	Low	Low
7/08/2017	1A	Aug	2017	1.6	19.85	Egret, Cattle	0	0	0	Winter	Low	Low	Low	Migratory	High	High	High	Low	Low
7/08/2017	1B	Aug	2017	1.6	19.85	Egret, Cattle	0	0	0	Winter	Low	Low	Low	Migratory	High	High	High	Low	Low
7/08/2017	6A	Aug	2017	1.6	19.85	Egret, Cattle	0	0	0	Winter	Low	Low	Low	Migratory	Low	Medium	Low	Low	Low
7/08/2017	6B	Aug	2017	1.6	19.85	Egret, Cattle	0	0	0	Winter	Low	Low	Low	Migratory	Medium	High	High	Low	Low
8/08/2017	3	Aug	2017	0	16.45	Egret, Cattle	0	0	0	Winter	Low	Low	Low	Migratory	Low	Medium	High	Low	Low
8/08/2017	4	Aug	2017	0	16.45	Egret, Cattle	0	0	0	Winter	Low	Low	Low	Migratory	Low	Medium	Low	Low	Low
8/08/2017	7	Aug	2017	0	16.45	Egret, Cattle	0	0	0	Winter	Low	Low	Low	Migratory	Low	Medium	Medium	Low	Low
8/08/2017	8	Aug	2017	0	16.45	Egret, Cattle	0	0	0	Winter	Low	Low	Low	Migratory	Low	Medium	Medium	Low	Low
8/08/2017	9	Aug	2017	0	16.45	Egret, Cattle	0	0	0	Winter	Low	Low	Low	Migratory	Low	Medium	Medium	Low	Low
8/08/2017	10	Aug	2017	0	16.45	Egret, Cattle	0	0	0	Winter	Low	Low	Low	Migratory	Low	Medium	Medium	Low	Low
8/08/2017	11	Aug	2017	0	16.45	Egret, Cattle	0	0	0	Winter	Low	Low	Low	Migratory	Low	Low	Low	Low	Low
8/08/2017	1A	Aug	2017	0	16.45	Egret, Cattle	0	0	0	Winter	Low	Low	Low	Migratory	High	High	High	Low	Low
8/08/2017	1B	Aug	2017	0	16.45	Egret, Cattle	0	0	0	Winter	Low	Low	Low	Migratory	High	High	High	Low	Low
8/08/2017	6A	Aug	2017	0	16.45	Egret, Cattle	0	0	0	Winter	Low	Low	Low	Migratory	Low	Medium	Low	Low	Low
8/08/2017	6B	Aug	2017	0	16.45	Egret, Cattle	0	0	0	Winter	Low	Low	Low	Migratory	Medium	High	High	Low	Low
9/08/2017	3	Aug	2017	0	16.6	Egret, Cattle	0	0	0	Winter	Low	Low	Low	Migratory	Low	Medium	Medium	Medium	Low
9/08/2017	4	Aug	2017	0	16.6	Egret, Cattle	0	0	0	Winter	Low	Low	Low	Migratory	Low	Medium	Medium	Medium	Low
9/08/2017	7	Aug	2017	0	16.6	Egret, Cattle	0	0	0	Winter	Low	Low	Low	Migratory	Low	Medium	Low	Medium	Low
9/08/2017	8	Aug	2017	0	16.6	Egret, Cattle	0	0	0	Winter	Low	Low	Low	Migratory	Low	Medium	Medium	Medium	Low
9/08/2017	9	Aug	2017	0	16.6	Egret, Cattle	0	0	0	Winter	Low	Low	Low	Migratory	Low	Medium	High	Medium	Medium
9/08/2017	10	Aug	2017	0	16.6	Egret, Cattle	0	0	0	Winter	Low	Low	Low	Migratory	Low	Medium	Low	Medium	Low
9/08/2017	11	Aug	2017	0	16.6	Egret, Cattle	0	0	0	Winter	Low	Low	Low	Migratory	Low	Low	Medium	Medium	Low
9/08/2017	1A	Aug	2017	0	16.6	Egret, Cattle	0	0	0	Winter	Low	Low	Low	Migratory	High	High	High	Medium	Medium
9/08/2017	1B	Aug	2017	0	16.6	Egret, Cattle	0	0	0	Winter	Low	Low	Low	Migratory	High	High	High	Medium	Medium
9/08/2017	6A	Aug	2017	0	16.6	Egret, Cattle	0	0	0	Winter	Low	Low	Low	Migratory	Low	Medium	Medium	Medium	Low
9/08/2017	6B	Aug	2017	0	16.6	Egret, Cattle	0	0	0	Winter	Low	Low	Low	Migratory	Medium	High	High	Medium	Medium
10/08/2017	3	Aug	2017	0	15.95	Egret, Cattle	0	0	0	Winter	Low	Low	Low	Migratory	Low	Medium	Medium	Low	Low
10/08/2017	4	Aug	2017	0	15.95	Egret, Cattle	0	0	0	Winter	Low	Low	Low	Migratory	Low	Medium	Medium	Low	Low
10/08/2017	7	Aug	2017	0	15.95	Egret, Cattle	0	0	0	Winter	Low	Low	Low	Migratory	Low	Medium	Low	Low	Low
10/08/2017	8	Aug	2017	0	15.95	Egret, Cattle	0	0	0	Winter	Low	Low	Low	Migratory	Low	Medium	Low	Low	Low
10/08/2017	9	Aug	2017	0	15.95	Egret, Cattle	0	0	0	Winter	Low	Low	Low	Migratory	Low	Medium	High	Low	Low
10/08/2017	10	Aug	2017	0	15.95	Egret, Cattle	0	0	0	Winter	Low	Low	Low	Migratory	Low	Medium	Low	Low	Low
10/08/2017	11	Aug	2017	0	15.95	Egret, Cattle	0	0	0	Winter	Low	Low	Low	Migratory	Low	Low	Medium	Low	Low
10/08/2017	1A	Aug	2017	0	15.95	Egret, Cattle	0	0	0	Winter	Low	Low	Low	Migratory	High	High	High	Low	Low
10/08/2017	1B	Aug	2017	0	15.95	Egret, Cattle	0	0	0	Winter	Low	Low	Low	Migratory	High	High	Low	Low	Low
10/08/2017	6A	Aug	2017	0	15.95	Egret, Cattle	0	0	0	Winter	Low	Low	Low	Migratory	Low	Medium	Low	Low	Low
10/08/2017	6B	Aug	2017	0	15.95	Egret, Cattle	0	0	0	Winter	Low	Low	Low	Migratory	Medium	High	High	Low	Low
11/08/2017	3	Aug	2017	0	17.45	Egret, Cattle	1	0	1	Winter	Low	Low	Low	Migratory	Low	Medium	Low	Low	Low
11/08/2017	4	Aug	2017	0	17.45	Egret, Cattle	0	0	0	Winter	Low	Low	Low	Migratory	Low	Medium	Medium	Low	Low
11/08/2017	7	Aug	2017	0	17.45	Egret, Cattle	0	0	0	Winter	Low	Low	Low	Migratory	Low	Medium	Low	Low	Low
11/08/2017	8	Aug	2017	0	17.45	Egret, Cattle	0	0	0	Winter	Low	Low	Low	Migratory	Low	Medium	Low	Low	Low
11/08/2017	9	Aug	2017	0	17.45	Egret, Cattle	0	0	0	Winter	Low	Low	Low	Migratory	Low	Medium	Low	Low	Low
11/08/2017	10	Aug	2017	0	17.45	Egret, Cattle	0	0	0	Winter	Low	Low	Low	Migratory	Low	Medium	Medium	Low	Low
11/08/2017	11	Aug	2017	0	17.45	Egret, Cattle	1	0	1	Winter	Low	Low	Low	Migratory	Low	Low	Low	Low	Low
11/08/2017	1A	Aug	2017	0	17.45	Egret, Cattle	1	0	1	Winter	Low	Low	Low	Migratory	High	High	High	Low	Low
11/08/2017	1B	Aug	2017	0	17.45	Egret, Cattle	0	0	0	Winter	Low	Low	Low	Migratory	High	High	High	Low	Low
11/08/2017	6A	Aug	2017	0	17.45	Egret, Cattle	0	0	0	Winter	Low	Low	Low	Migratory	Low	Medium	Low	Low	Low
11/08/2017	6B	Aug	2017	0	17.45	Egret, Cattle	3	0	3	Winter	Low	Low	Low	Migratory	Medium	High	High	Low	Low
12/08/2017	3	Aug	2017	0.4	19.7	Egret, Cattle	6	0	6	Winter	Low	Low	Medium	Migratory	Low	Medium	High	High	Medium
12/08/2017	4	Aug	2017	0.4	19.7	Egret, Cattle	0	0	0	Winter	Low	Low	Low	Migratory	Low	Medium	Medium	High	Low
12/08/2017	7	Aug	2017	0.4	19.7	Egret, Cattle	0	0	0	Winter	Low	Low	Low	Migratory	Low	Medium	Medium	High	Low
12/08/2017	8	Aug	2017	0.4	19.7	Egret, Cattle	0	0	0	Winter	Low	Low	Low	Migratory	Low	Medium	High	High	Medium
12/08/2017	9	Aug	2017	0.4	19.7	Egret, Cattle	0	0	0	Winter	Low	Low	Low	Migratory	Low	Medium	Medium	High	Low
12/08/2017	10	Aug	2017	0.4	19.7	Egret, Cattle	0	0	0	Winter	Low	Low	Low	Migratory	Low	Medium	High	High	Medium
12/08/2017	11	Aug	2017	0.4	19.7	Egret, Cattle	4	0	4	Winter	Low	Low	Low	Migratory	Low	Low	High	High	Medium
12/08/2017	1A	Aug	2017	0.4	19.7	Egret, Cattle	0	0	0	Winter	Low	Low	Low	Migratory	High	High	High	High	Medium
12/08/2017	1B	Aug	2017	0.4	19.7	Egret, Cattle	0	0	0	Winter	Low	Low	Low	Migratory	High	High	High	High	Medium
12/08/2017	6A	Aug	2017	0.4	19.7	Egret, Cattle	4	0	4	Winter	Low	Low	Low	Migratory	Low	Medium	High	High	Medium
12/08/2017	6B	Aug	2017	0.4	19.7	Egret, Cattle	0	0	0	Winter	Low	Low	Low	Migratory	Medium	High	High	High	Medium
13/08/2017	3	Aug	2017	0	19.35	Egret, Cattle	0	0	0	Winter	Low	Low	Low	Migratory	Low	Medium	Medium	Low	Low
13/08/2017	4	Aug	2017	0	19.35	Egret, Cattle	0	0	0	Winter	Low	Low	Low	Migratory	Low	Medium	Medium	Low	Low
13/08/2017	7	Aug	2017	0	19.35	Egret, Cattle	0	0	0	Winter	Low	Low	Low	Migratory	Low	Medium	Low	Low	Low
13/08/2017	8	Aug	2017	0	19.35	Egret, Cattle	0	0	0	Winter	Low	Low	Low	Migratory	Low	Medium	Low	Low	Low
13/08/2017	9	Aug	2017	0	19.35	Egret, Cattle	0	0	0	Winter	Low	Low	Low	Migratory	Low	Medium	Low	Low	Low
13/08/2017	10	Aug	2017	0	19.35	Egret, Cattle	0	0	0	Winter	Low	Low	Low	Migratory	Low	Medium	Medium	Low	Low
13/08/2017	11	Aug	2017	0	19.35	Egret, Cattle	0	0	0	Winter	Low	Low	Low	Migratory	Low	Low	Medium	Low	Low
13/08/2017	1A	Aug	2017	0	19.35	Egret, Cattle	0	0	0	Winter	Low	Low	Low	Migratory	High	High	High	Low	Low
13/08/2017	1B	Aug	2017	0	19.35	Egret, Cattle	0	0	0	Winter	Low	Low	Low	Migratory	High	High	High	Low	Low
13/08/2017	6A	Aug	2017	0	19.35	Egret, Cattle	0	0	0	Winter	Low	Low	Low	Migratory	Low	Medium	Low	Low	Low
13/08/2017	6B	Aug	2017	0	19.35	Egret, Cattle	2	0	2	Winter	Low	Low	Low	Migratory	Medium	High	High	Low	Low
14/08/2017	3	Aug	2017	0	19.7	Egret, Cattle	0	0	0	Winter	Low	Low	Low	Migratory	Low	Medium	Medium	Medium	Low
14/08/2017	4	Aug	2017	0	19.7	Egret, Cattle	1	0	1	Winter	Low	Low	Low	Migratory	Low	Medium	Medium	Medium	Low
14/08/2017	7	Aug	2017	0	19.7	Egret, Cattle	0	0	0	Winter	Low	Low	Low	Migratory	Low	Medium	Medium	Medium	Low
14/08/2017	8	Aug	2017	0	19.7	Egret, Cattle	0	0	0	Winter	Low	Low	Low	Migratory	Low	Medium	Medium	Medium	Low
14/08/2017	9	Aug	2017	0	19.7	Egret, Cattle	0	0	0	Winter	Low	Low	Low	Migratory	Low	Medium	Medium	Medium	Low
14/08/2017	10	Aug	2017	0	19.7	Egret, Cattle	0	0	0	Winter	Low	Low	Low	Migratory	Low	Medium	High	Medium	Medium
14/08/2017	11	Aug	2017	0	19.7	Egret, Cattle	2	0	2	Winter	Low	Low	Low	Migratory	Low	Low	High	Medium	Medium
14/08/2017	1A	Aug	2017	0	19.7	Egret, Cattle	0	0	0	Winter	Low	Low	Low	Migratory	High	High	High	Medium	Medium
14/08/2017	1B	Aug	2017	0	19.7	Egret, Cattle	0	0	0	Winter	Low	Low	Low	Migratory	High	High	High	Medium	Medium
14/08/2017	6A	Aug	2017	0	19.7	Egret, Cattle	0	0	0	Winter	Low	Low	Low	Migratory	Low	Medium	Medium	Medium	Low
14/08/2017	6B	Aug	2017	0	19.7	Egret, Cattle	1	0	1	Winter	Low	Low	Low	Migratory	Medium	High	High	Medium	Medium
15/08/2017	3	Aug	2017	0.2	19.35	Egret, Cattle	0	0	0	Winter	Low	Low	Low	Migratory	Low	Medium	Medium	Medium	Low
15/08/2017	4	Aug	2017	0.2	19.35	Egret, Cattle	0	0	0	Winter	Low	Low	Low	Migratory	Low	Medium	High	Medium	Medium
15/08/2017	7	Aug	2017	0.2	19.35	Egret, Cattle	0	0	0	Winter	Low	Low	Low	Migratory	Low	Medium	Low	Medium	Low
15/08/2017	8	Aug	2017	0.2	19.35	Egret, Cattle	0	0	0	Winter	Low	Low	Low	Migratory	Low	Medium	Medium	Medium	Low
15/08/2017	9	Aug	2017	0.2	19.35	Egret, Cattle	0	0	0	Winter	Low	Low	Low	Migratory	Low	Medium	Medium	Medium	Low
15/08/2017	10	Aug	2017	0.2	19.35	Egret, Cattle	0	0	0	Winter	Low	Low	Low	Migratory	Low	Medium	Medium	Medium	Low
15/08/2017	11	Aug	2017	0.2	19.35	Egret, Cattle	0	0	0	Winter	Low	Low	Low	Migratory	Low	Low	Medium	Medium	Low
15/08/2017	1A	Aug	2017	0.2	19.35	Egret, Cattle	0	0	0	Winter	Low	Low	Low	Migratory	High	High	High	Medium	Medium
15/08/2017	1B	Aug	2017	0.2	19.35	Egret, Cattle	0	0	0	Winter	Low	Low	Low	Migratory	High	High	High	Medium	Medium
15/08/2017	6A	Aug	2017	0.2	19.35	Egret, Cattle	0	0	0	Winter	Low	Low	Low	Migratory	Low	Medium	High	Medium	Medium
15/08/2017	6B	Aug	2017	0.2	19.35	Egret, Cattle	0	0	0	Winter	Low	Low	Low	Migratory	Medium	High	High	Medium	Medium
16/08/2017	3	Aug	2017	0	19.5	Egret, Cattle	0	0	0	Winter	Low	Low	Low	Migratory	Low	Medium	Medium	Medium	Low
16/08/2017	4	Aug	2017	0	19.5	Egret, Cattle	0	0	0	Winter	Low	Low	Low	Migratory	Low	Medium	Medium	Medium	Low
16/08/2017	7	Aug	2017	0	19.5	Egret, Cattle	0	0	0	Winter	Low	Low	Low	Migratory	Low	Medium	Low	Medium	Low
16/08/2017	8	Aug	2017	0	19.5	Egret, Cattle	0	0	0	Winter	Low	Low	Low	Migratory	Low	Medium	Medium	Medium	Low
16/08/2017	9	Aug	2017	0	19.5	Egret, Cattle	0	0	0	Winter	Low	Low	Low	Migratory	Low	Medium	Medium	Medium	Low
16/08/2017	10	Aug	2017	0	19.5	Egret, Cattle	7	0	7	Winter	Low	Low	Medium	Migratory	Low	Medium	Medium	Medium	Medium
16/08/2017	11	Aug	2017	0	19.5	Egret, Cattle	0	0	0	Winter	Low	Low	Low	Migratory	Low	Low	Medium	Medium	Low
16/08/2017	1A	Aug	2017	0	19.5	Egret, Cattle	0	0	0	Winter	Low	Low	Low	Migratory	High	High	High	Medium	Medium
16/08/2017	1B	Aug	2017	0	19.5	Egret, Cattle	0	0	0	Winter	Low	Low	Low	Migratory	High	High	High	Medium	Medium
16/08/2017	6A	Aug	2017	0	19.5	Egret, Cattle	0	0	0	Winter	Low	Low	Low	Migratory	Low	Medium	High	Medium	Medium
16/08/2017	6B	Aug	2017	0	19.5	Egret, Cattle	0	0	0	Winter	Low	Low	Low	Migratory	Medium	High	High	Medium	Medium
17/08/2017	3	Aug	2017	0	23.4	Egret, Cattle	4	0	4	Winter	Medium	Low	Low	Migratory	Low	Medium	Medium	Medium	Low
17/08/2017	4	Aug	2017	0	23.4	Egret, Cattle	0	0	0	Winter	Medium	Low	Low	Migratory	Low	Medium	Low	Medium	Low
17/08/2017	7	Aug	2017	0	23.4	Egret, Cattle	0	0	0	Winter	Medium	Low	Low	Migratory	Low	Medium	Low	Medium	Low
17/08/2017	8	Aug	2017	0	23.4	Egret, Cattle	0	0	0	Winter	Medium	Low	Low	Migratory	Low	Medium	Medium	Medium	Low
17/08/2017	9	Aug	2017	0	23.4	Egret, Cattle	1	0	1	Winter	Medium	Low	Low	Migratory	Low	Medium	Medium	Medium	Low
17/08/2017	10	Aug	2017	0	23.4	Egret, Cattle	0	0	0	Winter	Medium	Low	Low	Migratory	Low	Medium	Medium	Medium	Low
17/08/2017	11	Aug	2017	0	23.4	Egret, Cattle	1	0	1	Winter	Medium	Low	Low	Migratory	Low	Low	Medium	Medium	Low
17/08/2017	1A	Aug	2017	0	23.4	Egret, Cattle	0	0	0	Winter	Medium	Low	Low	Migratory	High	High	High	Medium	Medium
17/08/2017	1B	Aug	2017	0	23.4	Egret, Cattle	2	0	2	Winter	Medium	Low	Low	Migratory	High	High	High	Medium	Medium
17/08/2017	6A	Aug	2017	0	23.4	Egret, Cattle	0	0	0	Winter	Medium	Low	Low	Migratory	Low	Medium	High	Medium	Medium
17/08/2017	6B	Aug	2017	0	23.4	Egret, Cattle	0	0	0	Winter	Medium	Low	Low	Migratory	Medium	High	High	Medium	Medium
18/08/2017	3	Aug	2017	0	19.75	Egret, Cattle	0	0	0	Winter	Low	Low	Low	Migratory	Low	Medium	Medium	Medium	Low
18/08/2017	4	Aug	2017	0	19.75	Egret, Cattle	0	0	0	Winter	Low	Low	Low	Migratory	Low	Medium	Medium	Medium	Low
18/08/2017	7	Aug	2017	0	19.75	Egret, Cattle	0	0	0	Winter	Low	Low	Low	Migratory	Low	Medium	Low	Medium	Low
18/08/2017	8	Aug	2017	0	19.75	Egret, Cattle	0	0	0	Winter	Low	Low	Low	Migratory	Low	Medium	Low	Medium	Low
18/08/2017	9	Aug	2017	0	19.75	Egret, Cattle	1	0	1	Winter	Low	Low	Low	Migratory	Low	Medium	Medium	Medium	Low
18/08/2017	10	Aug	2017	0	19.75	Egret, Cattle	0	0	0	Winter	Low	Low	Low	Migratory	Low	Medium	Medium	Medium	Low
18/08/2017	11	Aug	2017	0	19.75	Egret, Cattle	0	0	0	Winter	Low	Low	Low	Migratory	Low	Low	Medium	Medium	Low
18/08/2017	1A	Aug	2017	0	19.75	Egret, Cattle	0	0	0	Winter	Low	Low	Low	Migratory	High	High	High	Medium	Medium
18/08/2017	1B	Aug	2017	0	19.75	Egret, Cattle	0	0	0	Winter	Low	Low	Low	Migratory	High	High	High	Medium	Medium
18/08/2017	6A	Aug	2017	0	19.75	Egret, Cattle	0	0	0	Winter	Low	Low	Low	Migratory	Low	Medium	Low	Medium	Low
18/08/2017	6B	Aug	2017	0	19.75	Egret, Cattle	0	0	0	Winter	Low	Low	Low	Migratory	Medium	High	High	Medium	Medium
19/08/2017	3	Aug	2017	0	16.15	Egret, Cattle	0	0	0	Winter	Low	Low	Low	Migratory	Low	Medium	Medium	Low	Low
19/08/2017	4	Aug	2017	0	16.15	Egret, Cattle	0	0	0	Winter	Low	Low	Low	Migratory	Low	Medium	Medium	Low	Low
19/08/2017	7	Aug	2017	0	16.15	Egret, Cattle	0	0	0	Winter	Low	Low	Low	Migratory	Low	Medium	Low	Low	Low
19/08/2017	8	Aug	2017	0	16.15	Egret, Cattle	0	0	0	Winter	Low	Low	Low	Migratory	Low	Medium	Low	Low	Low
19/08/2017	9	Aug	2017	0	16.15	Egret, Cattle	0	0	0	Winter	Low	Low	Low	Migratory	Low	Medium	Low	Low	Low
19/08/2017	10	Aug	2017	0	16.15	Egret, Cattle	0	0	0	Winter	Low	Low	Low	Migratory	Low	Medium	Low	Low	Low
19/08/2017	11	Aug	2017	0	16.15	Egret, Cattle	0	0	0	Winter	Low	Low	Low	Migratory	Low	Low	Low	Low	Low
19/08/2017	1A	Aug	2017	0	16.15	Egret, Cattle	0	0	0	Winter	Low	Low	Low	Migratory	High	High	Low	Low	Low
19/08/2017	1B	Aug	2017	0	16.15	Egret, Cattle	0	0	0	Winter	Low	Low	Low	Migratory	High	High	High	Low	Low
19/08/2017	6A	Aug	2017	0	16.15	Egret, Cattle	0	0	0	Winter	Low	Low	Low	Migratory	Low	Medium	Low	Low	Low
19/08/2017	6B	Aug	2017	0	16.15	Egret, Cattle	0	0	0	Winter	Low	Low	Low	Migratory	Medium	High	High	Low	Low
20/08/2017	3	Aug	2017	0	15.55	Egret, Cattle	2	0	2	Winter	Low	Low	Low	Migratory	Low	Medium	High	Low	Low
20/08/2017	4	Aug	2017	0	15.55	Egret, Cattle	0	0	0	Winter	Low	Low	Low	Migratory	Low	Medium	Low	Low	Low
20/08/2017	7	Aug	2017	0	15.55	Egret, Cattle	0	0	0	Winter	Low	Low	Low	Migratory	Low	Medium	Low	Low	Low
20/08/2017	8	Aug	2017	0	15.55	Egret, Cattle	0	0	0	Winter	Low	Low	Low	Migratory	Low	Medium	Low	Low	Low
20/08/2017	9	Aug	2017	0	15.55	Egret, Cattle	0	0	0	Winter	Low	Low	Low	Migratory	Low	Medium	Low	Low	Low
20/08/2017	10	Aug	2017	0	15.55	Egret, Cattle	0	0	0	Winter	Low	Low	Low	Migratory	Low	Medium	Low	Low	Low
20/08/2017	11	Aug	2017	0	15.55	Egret, Cattle	0	0	0	Winter	Low	Low	Low	Migratory	Low	Low	Medium	Low	Low
20/08/2017	1A	Aug	2017	0	15.55	Egret, Cattle	0	0	0	Winter	Low	Low	Low	Migratory	High	High	High	Low	Low
20/08/2017	1B	Aug	2017	0	15.55	Egret, Cattle	0	0	0	Winter	Low	Low	Low	Migratory	High	High	Low	Low	Low
20/08/2017	6A	Aug	2017	0	15.55	Egret, Cattle	0	0	0	Winter	Low	Low	Low	Migratory	Low	Medium	Low	Low	Low
20/08/2017	6B	Aug	2017	0	15.55	Egret, Cattle	0	0	0	Winter	Low	Low	Low	Migratory	Medium	High	High	Low	Low
21/08/2017	3	Aug	2017	0	15.3	Egret, Cattle	0	0	0	Winter	Low	Low	Low	Migratory	Low	Medium	High	High	Medium
21/08/2017	4	Aug	2017	0	15.3	Egret, Cattle	0	0	0	Winter	Low	Low	Low	Migratory	Low	Medium	Medium	High	Low
21/08/2017	7	Aug	2017	0	15.3	Egret, Cattle	0	0	0	Winter	Low	Low	Low	Migratory	Low	Medium	Medium	High	Low
21/08/2017	8	Aug	2017	0	15.3	Egret, Cattle	1	0	1	Winter	Low	Low	Low	Migratory	Low	Medium	Medium	High	Low
21/08/2017	9	Aug	2017	0	15.3	Egret, Cattle	0	0	0	Winter	Low	Low	Low	Migratory	Low	Medium	Medium	High	Low
21/08/2017	10	Aug	2017	0	15.3	Egret, Cattle	0	0	0	Winter	Low	Low	Low	Migratory	Low	Medium	High	High	Medium
21/08/2017	11	Aug	2017	0	15.3	Egret, Cattle	4	0	4	Winter	Low	Low	Low	Migratory	Low	Low	High	High	Medium
21/08/2017	1A	Aug	2017	0	15.3	Egret, Cattle	1	0	1	Winter	Low	Low	Low	Migratory	High	High	High	High	Medium
21/08/2017	1B	Aug	2017	0	15.3	Egret, Cattle	0	0	0	Winter	Low	Low	Low	Migratory	High	High	High	High	Medium
21/08/2017	6A	Aug	2017	0	15.3	Egret, Cattle	0	0	0	Winter	Low	Low	Low	Migratory	Low	Medium	High	High	Medium
21/08/2017	6B	Aug	2017	0	15.3	Egret, Cattle	0	0	0	Winter	Low	Low	Low	Migratory	Medium	High	High	High	Medium
22/08/2017	3	Aug	2017	0.8	18.75	Egret, Cattle	0	0	0	Winter	Low	Low	Low	Migratory	Low	Medium	Medium	High	Low
22/08/2017	4	Aug	2017	0.8	18.75	Egret, Cattle	0	0	0	Winter	Low	Low	Low	Migratory	Low	Medium	High	High	Medium
22/08/2017	7	Aug	2017	0.8	18.75	Egret, Cattle	0	0	0	Winter	Low	Low	Low	Migratory	Low	Medium	Medium	High	Low
22/08/2017	8	Aug	2017	0.8	18.75	Egret, Cattle	0	0	0	Winter	Low	Low	Low	Migratory	Low	Medium	Medium	High	Low
22/08/2017	9	Aug	2017	0.8	18.75	Egret, Cattle	0	0	0	Winter	Low	Low	Low	Migratory	Low	Medium	High	High	Medium
22/08/2017	10	Aug	2017	0.8	18.75	Egret, Cattle	0	0	0	Winter	Low	Low	Low	Migratory	Low	Medium	High	High	Medium
22/08/2017	11	Aug	2017	0.8	18.75	Egret, Cattle	0	0	0	Winter	Low	Low	Low	Migratory	Low	Low	High	High	Medium
22/08/2017	1A	Aug	2017	0.8	18.75	Egret, Cattle	0	0	0	Winter	Low	Low	Low	Migratory	High	High	High	High	Medium
22/08/2017	1B	Aug	2017	0.8	18.75	Egret, Cattle	0	0	0	Winter	Low	Low	Low	Migratory	High	High	High	High	Medium
22/08/2017	6A	Aug	2017	0.8	18.75	Egret, Cattle	0	0	0	Winter	Low	Low	Low	Migratory	Low	Medium	Medium	High	Low
22/08/2017	6B	Aug	2017	0.8	18.75	Egret, Cattle	0	0	0	Winter	Low	Low	Low	Migratory	Medium	High	High	High	Medium
23/08/2017	3	Aug	2017	0	20.25	Egret, Cattle	0	0	0	Winter	Low	Low	Low	Migratory	Low	Medium	High	High	Medium
23/08/2017	4	Aug	2017	0	20.25	Egret, Cattle	0	0	0	Winter	Low	Low	Low	Migratory	Low	Medium	Medium	High	Low
23/08/2017	7	Aug	2017	0	20.25	Egret, Cattle	0	0	0	Winter	Low	Low	Low	Migratory	Low	Medium	Medium	High	Low
23/08/2017	8	Aug	2017	0	20.25	Egret, Cattle	0	0	0	Winter	Low	Low	Low	Migratory	Low	Medium	High	High	Medium
23/08/2017	9	Aug	2017	0	20.25	Egret, Cattle	0	0	0	Winter	Low	Low	Low	Migratory	Low	Medium	Medium	High	Low
23/08/2017	10	Aug	2017	0	20.25	Egret, Cattle	0	0	0	Winter	Low	Low	Low	Migratory	Low	Medium	Medium	High	Low
23/08/2017	11	Aug	2017	0	20.25	Egret, Cattle	1	0	1	Winter	Low	Low	Low	Migratory	Low	Low	Medium	High	Low
23/08/2017	1A	Aug	2017	0	20.25	Egret, Cattle	0	0	0	Winter	Low	Low	Low	Migratory	High	High	High	High	Medium
23/08/2017	1B	Aug	2017	0	20.25	Egret, Cattle	0	0	0	Winter	Low	Low	Low	Migratory	High	High	High	High	Medium
23/08/2017	6A	Aug	2017	0	20.25	Egret, Cattle	0	0	0	Winter	Low	Low	Low	Migratory	Low	Medium	High	High	Medium
23/08/2017	6B	Aug	2017	0	20.25	Egret, Cattle	0	0	0	Winter	Low	Low	Low	Migratory	Medium	High	High	High	Medium
24/08/2017	3	Aug	2017	0	20	Egret, Cattle	0	0	0	Winter	Low	Low	Low	Migratory	Low	Medium	Medium	Medium	Low
24/08/2017	4	Aug	2017	0	20	Egret, Cattle	0	0	0	Winter	Low	Low	Low	Migratory	Low	Medium	High	Medium	Medium
24/08/2017	7	Aug	2017	0	20	Egret, Cattle	0	0	0	Winter	Low	Low	Low	Migratory	Low	Medium	Low	Medium	Low
24/08/2017	8	Aug	2017	0	20	Egret, Cattle	0	0	0	Winter	Low	Low	Low	Migratory	Low	Medium	Medium	Medium	Low
24/08/2017	9	Aug	2017	0	20	Egret, Cattle	1	0	1	Winter	Low	Low	Low	Migratory	Low	Medium	High	Medium	Medium
24/08/2017	10	Aug	2017	0	20	Egret, Cattle	0	0	0	Winter	Low	Low	Low	Migratory	Low	Medium	Medium	Medium	Low
24/08/2017	11	Aug	2017	0	20	Egret, Cattle	2	0	2	Winter	Low	Low	Low	Migratory	Low	Low	High	Medium	Medium
24/08/2017	1A	Aug	2017	0	20	Egret, Cattle	0	0	0	Winter	Low	Low	Low	Migratory	High	High	High	Medium	Medium
24/08/2017	1B	Aug	2017	0	20	Egret, Cattle	0	0	0	Winter	Low	Low	Low	Migratory	High	High	High	Medium	Medium
24/08/2017	6A	Aug	2017	0	20	Egret, Cattle	0	0	0	Winter	Low	Low	Low	Migratory	Low	Medium	Medium	Medium	Low
24/08/2017	6B	Aug	2017	0	20	Egret, Cattle	0	0	0	Winter	Low	Low	Low	Migratory	Medium	High	High	Medium	Medium
25/08/2017	3	Aug	2017	3.4	17.3	Egret, Cattle	10	0	10	Winter	Low	Low	Medium	Migratory	Low	Medium	Medium	Medium	Medium
25/08/2017	4	Aug	2017	3.4	17.3	Egret, Cattle	0	0	0	Winter	Low	Low	Low	Migratory	Low	Medium	Medium	Medium	Low
25/08/2017	7	Aug	2017	3.4	17.3	Egret, Cattle	0	0	0	Winter	Low	Low	Low	Migratory	Low	Medium	Low	Medium	Low
25/08/2017	8	Aug	2017	3.4	17.3	Egret, Cattle	0	0	0	Winter	Low	Low	Low	Migratory	Low	Medium	Medium	Medium	Low
25/08/2017	9	Aug	2017	3.4	17.3	Egret, Cattle	0	0	0	Winter	Low	Low	Low	Migratory	Low	Medium	Medium	Medium	Low
25/08/2017	10	Aug	2017	3.4	17.3	Egret, Cattle	0	0	0	Winter	Low	Low	Low	Migratory	Low	Medium	Medium	Medium	Low
25/08/2017	11	Aug	2017	3.4	17.3	Egret, Cattle	0	0	0	Winter	Low	Low	Low	Migratory	Low	Low	Medium	Medium	Low
25/08/2017	1A	Aug	2017	3.4	17.3	Egret, Cattle	0	0	0	Winter	Low	Low	Low	Migratory	High	High	High	Medium	Medium
25/08/2017	1B	Aug	2017	3.4	17.3	Egret, Cattle	0	0	0	Winter	Low	Low	Low	Migratory	High	High	High	Medium	Medium
25/08/2017	6A	Aug	2017	3.4	17.3	Egret, Cattle	0	0	0	Winter	Low	Low	Low	Migratory	Low	Medium	High	Medium	Medium
25/08/2017	6B	Aug	2017	3.4	17.3	Egret, Cattle	0	0	0	Winter	Low	Low	Low	Migratory	Medium	High	High	Medium	Medium
26/08/2017	3	Aug	2017	0	18.2	Egret, Cattle	0	0	0	Winter	Low	Low	Low	Migratory	Low	Medium	Low	Low	Low
26/08/2017	4	Aug	2017	0	18.2	Egret, Cattle	0	0	0	Winter	Low	Low	Low	Migratory	Low	Medium	Low	Low	Low
26/08/2017	7	Aug	2017	0	18.2	Egret, Cattle	0	0	0	Winter	Low	Low	Low	Migratory	Low	Medium	Low	Low	Low
26/08/2017	8	Aug	2017	0	18.2	Egret, Cattle	0	0	0	Winter	Low	Low	Low	Migratory	Low	Medium	Low	Low	Low
26/08/2017	9	Aug	2017	0	18.2	Egret, Cattle	0	0	0	Winter	Low	Low	Low	Migratory	Low	Medium	Medium	Low	Low
26/08/2017	10	Aug	2017	0	18.2	Egret, Cattle	0	0	0	Winter	Low	Low	Low	Migratory	Low	Medium	Medium	Low	Low
26/08/2017	11	Aug	2017	0	18.2	Egret, Cattle	0	0	0	Winter	Low	Low	Low	Migratory	Low	Low	Medium	Low	Low
26/08/2017	1A	Aug	2017	0	18.2	Egret, Cattle	0	0	0	Winter	Low	Low	Low	Migratory	High	High	High	Low	Low
26/08/2017	1B	Aug	2017	0	18.2	Egret, Cattle	0	0	0	Winter	Low	Low	Low	Migratory	High	High	High	Low	Low
26/08/2017	6A	Aug	2017	0	18.2	Egret, Cattle	0	0	0	Winter	Low	Low	Low	Migratory	Low	Medium	Medium	Low	Low
26/08/2017	6B	Aug	2017	0	18.2	Egret, Cattle	0	0	0	Winter	Low	Low	Low	Migratory	Medium	High	High	Low	Low
27/08/2017	3	Aug	2017	0	17.05	Egret, Cattle	10	0	10	Winter	Low	Low	Medium	Migratory	Low	Medium	High	High	Medium
27/08/2017	4	Aug	2017	0	17.05	Egret, Cattle	0	0	0	Winter	Low	Low	Low	Migratory	Low	Medium	Medium	High	Low
27/08/2017	7	Aug	2017	0	17.05	Egret, Cattle	0	0	0	Winter	Low	Low	Low	Migratory	Low	Medium	Medium	High	Low
27/08/2017	8	Aug	2017	0	17.05	Egret, Cattle	0	0	0	Winter	Low	Low	Low	Migratory	Low	Medium	Medium	High	Low
27/08/2017	9	Aug	2017	0	17.05	Egret, Cattle	0	0	0	Winter	Low	Low	Low	Migratory	Low	Medium	High	High	Medium
27/08/2017	10	Aug	2017	0	17.05	Egret, Cattle	0	0	0	Winter	Low	Low	Low	Migratory	Low	Medium	High	High	Medium
27/08/2017	11	Aug	2017	0	17.05	Egret, Cattle	6	0	6	Winter	Low	Low	Medium	Migratory	Low	Low	High	High	Medium
27/08/2017	1A	Aug	2017	0	17.05	Egret, Cattle	0	0	0	Winter	Low	Low	Low	Migratory	High	High	High	High	Medium
27/08/2017	1B	Aug	2017	0	17.05	Egret, Cattle	0	0	0	Winter	Low	Low	Low	Migratory	High	High	High	High	Medium
27/08/2017	6A	Aug	2017	0	17.05	Egret, Cattle	0	0	0	Winter	Low	Low	Low	Migratory	Low	Medium	Medium	High	Low
27/08/2017	6B	Aug	2017	0	17.05	Egret, Cattle	0	0	0	Winter	Low	Low	Low	Migratory	Medium	High	High	High	Medium
28/08/2017	3	Aug	2017	0	15.25	Egret, Cattle	10	0	10	Winter	Low	Low	Medium	Migratory	Low	Medium	Medium	High	Medium
28/08/2017	4	Aug	2017	0	15.25	Egret, Cattle	0	0	0	Winter	Low	Low	Low	Migratory	Low	Medium	Medium	High	Low
28/08/2017	7	Aug	2017	0	15.25	Egret, Cattle	0	0	0	Winter	Low	Low	Low	Migratory	Low	Medium	Medium	High	Low
28/08/2017	8	Aug	2017	0	15.25	Egret, Cattle	1	0	1	Winter	Low	Low	Low	Migratory	Low	Medium	High	High	Medium
28/08/2017	9	Aug	2017	0	15.25	Egret, Cattle	1	0	1	Winter	Low	Low	Low	Migratory	Low	Medium	Low	High	Low
28/08/2017	10	Aug	2017	0	15.25	Egret, Cattle	0	0	0	Winter	Low	Low	Low	Migratory	Low	Medium	High	High	Medium
28/08/2017	11	Aug	2017	0	15.25	Egret, Cattle	0	0	0	Winter	Low	Low	Low	Migratory	Low	Low	High	High	Medium
28/08/2017	1A	Aug	2017	0	15.25	Egret, Cattle	0	0	0	Winter	Low	Low	Low	Migratory	High	High	High	High	Medium
28/08/2017	1B	Aug	2017	0	15.25	Egret, Cattle	0	0	0	Winter	Low	Low	Low	Migratory	High	High	High	High	Medium
28/08/2017	6A	Aug	2017	0	15.25	Egret, Cattle	1	0	1	Winter	Low	Low	Low	Migratory	Low	Medium	High	High	Medium
28/08/2017	6B	Aug	2017	0	15.25	Egret, Cattle	0	0	0	Winter	Low	Low	Low	Migratory	Medium	High	High	High	Medium
29/08/2017	3	Aug	2017	0	15.5	Egret, Cattle	1	0	1	Winter	Low	Low	Low	Migratory	Low	Medium	High	Medium	Medium
29/08/2017	4	Aug	2017	0	15.5	Egret, Cattle	0	0	0	Winter	Low	Low	Low	Migratory	Low	Medium	Medium	Medium	Low
29/08/2017	7	Aug	2017	0	15.5	Egret, Cattle	0	0	0	Winter	Low	Low	Low	Migratory	Low	Medium	Medium	Medium	Low
29/08/2017	8	Aug	2017	0	15.5	Egret, Cattle	0	0	0	Winter	Low	Low	Low	Migratory	Low	Medium	Medium	Medium	Low
29/08/2017	9	Aug	2017	0	15.5	Egret, Cattle	0	0	0	Winter	Low	Low	Low	Migratory	Low	Medium	Medium	Medium	Low
29/08/2017	10	Aug	2017	0	15.5	Egret, Cattle	0	0	0	Winter	Low	Low	Low	Migratory	Low	Medium	Medium	Medium	Low
29/08/2017	11	Aug	2017	0	15.5	Egret, Cattle	0	0	0	Winter	Low	Low	Low	Migratory	Low	Low	Medium	Medium	Low
29/08/2017	1A	Aug	2017	0	15.5	Egret, Cattle	0	0	0	Winter	Low	Low	Low	Migratory	High	High	High	Medium	Medium
29/08/2017	1B	Aug	2017	0	15.5	Egret, Cattle	0	0	0	Winter	Low	Low	Low	Migratory	High	High	High	Medium	Medium
29/08/2017	6A	Aug	2017	0	15.5	Egret, Cattle	0	0	0	Winter	Low	Low	Low	Migratory	Low	Medium	High	Medium	Medium
29/08/2017	6B	Aug	2017	0	15.5	Egret, Cattle	1	0	1	Winter	Low	Low	Low	Migratory	Medium	High	High	Medium	Medium
30/08/2017	3	Aug	2017	0	18.55	Egret, Cattle	0	0	0	Winter	Low	Low	Low	Migratory	Low	Medium	Medium	Medium	Low
30/08/2017	4	Aug	2017	0	18.55	Egret, Cattle	0	0	0	Winter	Low	Low	Low	Migratory	Low	Medium	Medium	Medium	Low
30/08/2017	7	Aug	2017	0	18.55	Egret, Cattle	0	0	0	Winter	Low	Low	Low	Migratory	Low	Medium	Low	Medium	Low
30/08/2017	8	Aug	2017	0	18.55	Egret, Cattle	0	0	0	Winter	Low	Low	Low	Migratory	Low	Medium	Low	Medium	Low
30/08/2017	9	Aug	2017	0	18.55	Egret, Cattle	0	0	0	Winter	Low	Low	Low	Migratory	Low	Medium	Medium	Medium	Low
30/08/2017	10	Aug	2017	0	18.55	Egret, Cattle	0	0	0	Winter	Low	Low	Low	Migratory	Low	Medium	Medium	Medium	Low
30/08/2017	11	Aug	2017	0	18.55	Egret, Cattle	0	0	0	Winter	Low	Low	Low	Migratory	Low	Low	Medium	Medium	Low
30/08/2017	1A	Aug	2017	0	18.55	Egret, Cattle	0	0	0	Winter	Low	Low	Low	Migratory	High	High	High	Medium	Medium
30/08/2017	1B	Aug	2017	0	18.55	Egret, Cattle	0	0	0	Winter	Low	Low	Low	Migratory	High	High	High	Medium	Medium
30/08/2017	6A	Aug	2017	0	18.55	Egret, Cattle	0	0	0	Winter	Low	Low	Low	Migratory	Low	Medium	Medium	Medium	Low
30/08/2017	6B	Aug	2017	0	18.55	Egret, Cattle	1	0	1	Winter	Low	Low	Low	Migratory	Medium	High	High	Medium	Medium
31/08/2017	3	Aug	2017	0	16.55	Egret, Cattle	0	0	0	Winter	Low	Low	Low	Migratory	Low	Medium	High	High	Medium
31/08/2017	4	Aug	2017	0	16.55	Egret, Cattle	0	0	0	Winter	Low	Low	Low	Migratory	Low	Medium	High	High	Medium
31/08/2017	7	Aug	2017	0	16.55	Egret, Cattle	0	0	0	Winter	Low	Low	Low	Migratory	Low	Medium	Medium	High	Low
31/08/2017	8	Aug	2017	0	16.55	Egret, Cattle	0	0	0	Winter	Low	Low	Low	Migratory	Low	Medium	Medium	High	Low
31/08/2017	9	Aug	2017	0	16.55	Egret, Cattle	0	0	0	Winter	Low	Low	Low	Migratory	Low	Medium	High	High	Medium
31/08/2017	10	Sep	2017	0	16.55	Egret, Cattle	0	0	0	Spring	Low	Low	Low	Breeding	Low	Medium	Medium	High	Low
31/08/2017	11	Aug	2017	0	16.55	Egret, Cattle	10	0	10	Winter	Low	Low	Medium	Migratory	Low	Low	High	High	Medium
31/08/2017	1A	Aug	2017	0	16.55	Egret, Cattle	0	0	0	Winter	Low	Low	Low	Migratory	High	High	High	High	Medium
31/08/2017	1B	Aug	2017	0	16.55	Egret, Cattle	0	0	0	Winter	Low	Low	Low	Migratory	High	High	High	High	Medium
31/08/2017	6A	Aug	2017	0	16.55	Egret, Cattle	0	0	0	Winter	Low	Low	Low	Migratory	Low	Medium	High	High	Medium
31/08/2017	6B	Aug	2017	0	16.55	Egret, Cattle	0	0	0	Winter	Low	Low	Low	Migratory	Medium	High	High	High	Medium
1/09/2017	3	Sep	2017	0	17.9	Egret, Cattle	3	0	3	Spring	Low	Low	Low	Breeding	Low	Medium	High	Medium	Medium
1/09/2017	4	Sep	2017	0	17.9	Egret, Cattle	0	0	0	Spring	Low	Low	Low	Breeding	Low	Medium	Medium	Medium	Low
1/09/2017	7	Sep	2017	0	17.9	Egret, Cattle	0	0	0	Spring	Low	Low	Low	Breeding	Low	Medium	Low	Medium	Low
1/09/2017	8	Sep	2017	0	17.9	Egret, Cattle	0	0	0	Spring	Low	Low	Low	Breeding	Low	Medium	Medium	Medium	Low
1/09/2017	9	Sep	2017	0	17.9	Egret, Cattle	0	0	0	Spring	Low	Low	Low	Breeding	Low	Medium	Low	Medium	Low
1/09/2017	10	Sep	2017	0	17.9	Egret, Cattle	0	0	0	Spring	Low	Low	Low	Breeding	Low	Medium	High	Medium	Medium
1/09/2017	11	Sep	2017	0	17.9	Egret, Cattle	2	0	2	Spring	Low	Low	Low	Breeding	Low	Low	Medium	Medium	Low
1/09/2017	1A	Sep	2017	0	17.9	Egret, Cattle	0	0	0	Spring	Low	Low	Low	Breeding	High	High	High	Medium	Medium
1/09/2017	1B	Sep	2017	0	17.9	Egret, Cattle	0	0	0	Spring	Low	Low	Low	Breeding	High	High	High	Medium	Medium
1/09/2017	6A	Sep	2017	0	17.9	Egret, Cattle	0	0	0	Spring	Low	Low	Low	Breeding	Low	Medium	Medium	Medium	Low
1/09/2017	6B	Sep	2017	0	17.9	Egret, Cattle	0	0	0	Spring	Low	Low	Low	Breeding	Medium	High	High	Medium	Medium
2/09/2017	3	Sep	2017	0	18.75	Egret, Cattle	0	0	0	Spring	Low	Low	Low	Breeding	Low	Medium	Medium	Low	Low
2/09/2017	4	Sep	2017	0	18.75	Egret, Cattle	0	0	0	Spring	Low	Low	Low	Breeding	Low	Medium	Low	Low	Low
2/09/2017	7	Sep	2017	0	18.75	Egret, Cattle	0	0	0	Spring	Low	Low	Low	Breeding	Low	Medium	Medium	Low	Low
2/09/2017	8	Sep	2017	0	18.75	Egret, Cattle	0	0	0	Spring	Low	Low	Low	Breeding	Low	Medium	Medium	Low	Low
2/09/2017	9	Sep	2017	0	18.75	Egret, Cattle	0	0	0	Spring	Low	Low	Low	Breeding	Low	Medium	Medium	Low	Low
2/09/2017	10	Sep	2017	0	18.75	Egret, Cattle	0	0	0	Spring	Low	Low	Low	Breeding	Low	Medium	Medium	Low	Low
2/09/2017	11	Sep	2017	0	18.75	Egret, Cattle	0	0	0	Spring	Low	Low	Low	Breeding	Low	Low	Medium	Low	Low
2/09/2017	1A	Sep	2017	0	18.75	Egret, Cattle	0	0	0	Spring	Low	Low	Low	Breeding	High	High	High	Low	Low
2/09/2017	1B	Sep	2017	0	18.75	Egret, Cattle	0	0	0	Spring	Low	Low	Low	Breeding	High	High	High	Low	Low
2/09/2017	6A	Sep	2017	0	18.75	Egret, Cattle	0	0	0	Spring	Low	Low	Low	Breeding	Low	Medium	Low	Low	Low
2/09/2017	6B	Sep	2017	0	18.75	Egret, Cattle	0	0	0	Spring	Low	Low	Low	Breeding	Medium	High	High	Low	Low
3/09/2017	3	Sep	2017	0	20	Egret, Cattle	0	0	0	Spring	Low	Low	Low	Breeding	Low	Medium	Medium	Medium	Low
3/09/2017	4	Sep	2017	0	20	Egret, Cattle	0	0	0	Spring	Low	Low	Low	Breeding	Low	Medium	High	Medium	Medium
3/09/2017	7	Sep	2017	0	20	Egret, Cattle	0	0	0	Spring	Low	Low	Low	Breeding	Low	Medium	Medium	Medium	Low
3/09/2017	8	Sep	2017	0	20	Egret, Cattle	0	0	0	Spring	Low	Low	Low	Breeding	Low	Medium	Low	Medium	Low
3/09/2017	9	Sep	2017	0	20	Egret, Cattle	0	0	0	Spring	Low	Low	Low	Breeding	Low	Medium	Medium	Medium	Low
3/09/2017	10	Sep	2017	0	20	Egret, Cattle	0	0	0	Spring	Low	Low	Low	Breeding	Low	Medium	Medium	Medium	Low
3/09/2017	11	Sep	2017	0	20	Egret, Cattle	0	0	0	Spring	Low	Low	Low	Breeding	Low	Low	Medium	Medium	Low
3/09/2017	1A	Sep	2017	0	20	Egret, Cattle	0	0	0	Spring	Low	Low	Low	Breeding	High	High	High	Medium	Medium
3/09/2017	1B	Sep	2017	0	20	Egret, Cattle	0	0	0	Spring	Low	Low	Low	Breeding	High	High	High	Medium	Medium
3/09/2017	6A	Sep	2017	0	20	Egret, Cattle	0	0	0	Spring	Low	Low	Low	Breeding	Low	Medium	Medium	Medium	Low
3/09/2017	6B	Sep	2017	0	20	Egret, Cattle	0	0	0	Spring	Low	Low	Low	Breeding	Medium	High	High	Medium	Medium
4/09/2017	3	Sep	2017	0	21.4	Egret, Cattle	0	0	0	Spring	Medium	Low	Low	Breeding	Low	Medium	Medium	Medium	Low
4/09/2017	4	Sep	2017	0	21.4	Egret, Cattle	0	0	0	Spring	Medium	Low	Low	Breeding	Low	Medium	Medium	Medium	Low
4/09/2017	7	Sep	2017	0	21.4	Egret, Cattle	0	0	0	Spring	Medium	Low	Low	Breeding	Low	Medium	Medium	Medium	Low
4/09/2017	8	Sep	2017	0	21.4	Egret, Cattle	0	0	0	Spring	Medium	Low	Low	Breeding	Low	Medium	Medium	Medium	Low
4/09/2017	9	Sep	2017	0	21.4	Egret, Cattle	0	0	0	Spring	Medium	Low	Low	Breeding	Low	Medium	Medium	Medium	Low
4/09/2017	10	Sep	2017	0	21.4	Egret, Cattle	0	0	0	Spring	Medium	Low	Low	Breeding	Low	Medium	Medium	Medium	Low
4/09/2017	11	Sep	2017	0	21.4	Egret, Cattle	1	0	1	Spring	Medium	Low	Low	Breeding	Low	Low	Medium	Medium	Low
4/09/2017	1A	Sep	2017	0	21.4	Egret, Cattle	0	0	0	Spring	Medium	Low	Low	Breeding	High	High	High	Medium	Medium
4/09/2017	1B	Sep	2017	0	21.4	Egret, Cattle	0	0	0	Spring	Medium	Low	Low	Breeding	High	High	High	Medium	Medium
4/09/2017	6A	Sep	2017	0	21.4	Egret, Cattle	0	0	0	Spring	Medium	Low	Low	Breeding	Low	Medium	Medium	Medium	Low
4/09/2017	6B	Sep	2017	0	21.4	Egret, Cattle	0	0	0	Spring	Medium	Low	Low	Breeding	Medium	High	High	Medium	Medium
5/09/2017	3	Sep	2017	0	20.45	Egret, Cattle	2	0	2	Spring	Low	Low	Low	Breeding	Low	Medium	Medium	Low	Low
5/09/2017	4	Sep	2017	0	20.45	Egret, Cattle	0	0	0	Spring	Low	Low	Low	Breeding	Low	Medium	Low	Low	Low
5/09/2017	7	Sep	2017	0	20.45	Egret, Cattle	0	0	0	Spring	Low	Low	Low	Breeding	Low	Medium	Low	Low	Low
5/09/2017	8	Sep	2017	0	20.45	Egret, Cattle	0	0	0	Spring	Low	Low	Low	Breeding	Low	Medium	Low	Low	Low
5/09/2017	9	Sep	2017	0	20.45	Egret, Cattle	0	0	0	Spring	Low	Low	Low	Breeding	Low	Medium	Medium	Low	Low
5/09/2017	10	Sep	2017	0	20.45	Egret, Cattle	1	0	1	Spring	Low	Low	Low	Breeding	Low	Medium	Low	Low	Low
5/09/2017	11	Sep	2017	0	20.45	Egret, Cattle	0	0	0	Spring	Low	Low	Low	Breeding	Low	Low	Medium	Low	Low
5/09/2017	1A	Sep	2017	0	20.45	Egret, Cattle	0	0	0	Spring	Low	Low	Low	Breeding	High	High	High	Low	Low
5/09/2017	1B	Sep	2017	0	20.45	Egret, Cattle	0	0	0	Spring	Low	Low	Low	Breeding	High	High	High	Low	Low
5/09/2017	6A	Sep	2017	0	20.45	Egret, Cattle	0	0	0	Spring	Low	Low	Low	Breeding	Low	Medium	Medium	Low	Low
5/09/2017	6B	Sep	2017	0	20.45	Egret, Cattle	0	0	0	Spring	Low	Low	Low	Breeding	Medium	High	High	Low	Low
6/09/2017	3	Sep	2017	0	17.6	Egret, Cattle	0	0	0	Spring	Low	Low	Low	Breeding	Low	Medium	Medium	Medium	Low
6/09/2017	4	Sep	2017	0	17.6	Egret, Cattle	0	0	0	Spring	Low	Low	Low	Breeding	Low	Medium	Low	Medium	Low
6/09/2017	7	Sep	2017	0	17.6	Egret, Cattle	0	0	0	Spring	Low	Low	Low	Breeding	Low	Medium	Low	Medium	Low
6/09/2017	8	Sep	2017	0	17.6	Egret, Cattle	0	0	0	Spring	Low	Low	Low	Breeding	Low	Medium	Low	Medium	Low
6/09/2017	9	Sep	2017	0	17.6	Egret, Cattle	0	0	0	Spring	Low	Low	Low	Breeding	Low	Medium	Low	Medium	Low
6/09/2017	10	Sep	2017	0	17.6	Egret, Cattle	1	0	1	Spring	Low	Low	Low	Breeding	Low	Medium	Low	Medium	Low
6/09/2017	11	Sep	2017	0	17.6	Egret, Cattle	0	0	0	Spring	Low	Low	Low	Breeding	Low	Low	Medium	Medium	Low
6/09/2017	1A	Sep	2017	0	17.6	Egret, Cattle	0	0	0	Spring	Low	Low	Low	Breeding	High	High	High	Medium	Medium
6/09/2017	1B	Sep	2017	0	17.6	Egret, Cattle	0	0	0	Spring	Low	Low	Low	Breeding	High	High	High	Medium	Medium
6/09/2017	6A	Sep	2017	0	17.6	Egret, Cattle	0	0	0	Spring	Low	Low	Low	Breeding	Low	Medium	Low	Medium	Low
6/09/2017	6B	Sep	2017	0	17.6	Egret, Cattle	0	0	0	Spring	Low	Low	Low	Breeding	Medium	High	High	Medium	Medium
7/09/2017	3	Sep	2017	0	19.6	Egret, Cattle	16	0	16	Spring	Low	Low	High	Breeding	Low	Medium	High	High	High
7/09/2017	4	Sep	2017	0	19.6	Egret, Cattle	0	0	0	Spring	Low	Low	Low	Breeding	Low	Medium	Medium	High	Low
7/09/2017	7	Sep	2017	0	19.6	Egret, Cattle	0	0	0	Spring	Low	Low	Low	Breeding	Low	Medium	Medium	High	Low
7/09/2017	8	Sep	2017	0	19.6	Egret, Cattle	0	0	0	Spring	Low	Low	Low	Breeding	Low	Medium	Medium	High	Low
7/09/2017	9	Sep	2017	0	19.6	Egret, Cattle	0	0	0	Spring	Low	Low	Low	Breeding	Low	Medium	Medium	High	Low
7/09/2017	10	Sep	2017	0	19.6	Egret, Cattle	0	0	0	Spring	Low	Low	Low	Breeding	Low	Medium	High	High	Medium
7/09/2017	11	Sep	2017	0	19.6	Egret, Cattle	0	0	0	Spring	Low	Low	Low	Breeding	Low	Low	High	High	Medium
7/09/2017	1A	Sep	2017	0	19.6	Egret, Cattle	0	0	0	Spring	Low	Low	Low	Breeding	High	High	High	High	Medium
7/09/2017	1B	Sep	2017	0	19.6	Egret, Cattle	0	0	0	Spring	Low	Low	Low	Breeding	High	High	High	High	Medium
7/09/2017	6A	Sep	2017	0	19.6	Egret, Cattle	0	0	0	Spring	Low	Low	Low	Breeding	Low	Medium	Medium	High	Low
7/09/2017	6B	Sep	2017	0	19.6	Egret, Cattle	0	0	0	Spring	Low	Low	Low	Breeding	Medium	High	High	High	Medium
8/09/2017	3	Sep	2017	0	18.3	Egret, Cattle	7	0	7	Spring	Low	Low	Medium	Breeding	Low	Medium	Medium	Low	Medium
8/09/2017	4	Sep	2017	0	18.3	Egret, Cattle	0	0	0	Spring	Low	Low	Low	Breeding	Low	Medium	Medium	Low	Low
8/09/2017	7	Sep	2017	0	18.3	Egret, Cattle	0	0	0	Spring	Low	Low	Low	Breeding	Low	Medium	Medium	Low	Low
8/09/2017	8	Sep	2017	0	18.3	Egret, Cattle	0	0	0	Spring	Low	Low	Low	Breeding	Low	Medium	Low	Low	Low
8/09/2017	9	Sep	2017	0	18.3	Egret, Cattle	0	0	0	Spring	Low	Low	Low	Breeding	Low	Medium	Medium	Low	Low
8/09/2017	10	Sep	2017	0	18.3	Egret, Cattle	0	0	0	Spring	Low	Low	Low	Breeding	Low	Medium	Medium	Low	Low
8/09/2017	11	Sep	2017	0	18.3	Egret, Cattle	0	0	0	Spring	Low	Low	Low	Breeding	Low	Low	Medium	Low	Low
8/09/2017	1A	Sep	2017	0	18.3	Egret, Cattle	0	0	0	Spring	Low	Low	Low	Breeding	High	High	High	Low	Low
8/09/2017	1B	Sep	2017	0	18.3	Egret, Cattle	0	0	0	Spring	Low	Low	Low	Breeding	High	High	High	Low	Low
8/09/2017	6A	Sep	2017	0	18.3	Egret, Cattle	0	0	0	Spring	Low	Low	Low	Breeding	Low	Medium	Medium	Low	Low
8/09/2017	6B	Sep	2017	0	18.3	Egret, Cattle	1	0	1	Spring	Low	Low	Low	Breeding	Medium	High	High	Low	Low
9/09/2017	3	Sep	2017	0	18.15	Egret, Cattle	12	0	12	Spring	Low	Low	High	Breeding	Low	Medium	High	Medium	High
9/09/2017	4	Sep	2017	0	18.15	Egret, Cattle	0	0	0	Spring	Low	Low	Low	Breeding	Low	Medium	Medium	Medium	Low
9/09/2017	7	Sep	2017	0	18.15	Egret, Cattle	0	0	0	Spring	Low	Low	Low	Breeding	Low	Medium	Low	Medium	Low
9/09/2017	8	Sep	2017	0	18.15	Egret, Cattle	0	0	0	Spring	Low	Low	Low	Breeding	Low	Medium	Low	Medium	Low
9/09/2017	9	Sep	2017	0	18.15	Egret, Cattle	0	0	0	Spring	Low	Low	Low	Breeding	Low	Medium	Medium	Medium	Low
9/09/2017	10	Sep	2017	0	18.15	Egret, Cattle	0	0	0	Spring	Low	Low	Low	Breeding	Low	Medium	Medium	Medium	Low
9/09/2017	11	Sep	2017	0	18.15	Egret, Cattle	0	0	0	Spring	Low	Low	Low	Breeding	Low	Low	High	Medium	Medium
9/09/2017	1A	Sep	2017	0	18.15	Egret, Cattle	0	0	0	Spring	Low	Low	Low	Breeding	High	High	High	Medium	Medium
9/09/2017	1B	Sep	2017	0	18.15	Egret, Cattle	0	0	0	Spring	Low	Low	Low	Breeding	High	High	High	Medium	Medium
9/09/2017	6A	Sep	2017	0	18.15	Egret, Cattle	0	0	0	Spring	Low	Low	Low	Breeding	Low	Medium	Medium	Medium	Low
9/09/2017	6B	Sep	2017	0	18.15	Egret, Cattle	0	0	0	Spring	Low	Low	Low	Breeding	Medium	High	High	Medium	Medium
10/09/2017	3	Sep	2017	0	17.75	Egret, Cattle	15	0	15	Spring	Low	Low	High	Breeding	Low	Medium	High	Medium	High
10/09/2017	4	Sep	2017	0	17.75	Egret, Cattle	0	0	0	Spring	Low	Low	Low	Breeding	Low	Medium	Medium	Medium	Low
10/09/2017	7	Sep	2017	0	17.75	Egret, Cattle	0	0	0	Spring	Low	Low	Low	Breeding	Low	Medium	Low	Medium	Low
10/09/2017	8	Sep	2017	0	17.75	Egret, Cattle	0	0	0	Spring	Low	Low	Low	Breeding	Low	Medium	Low	Medium	Low
10/09/2017	9	Sep	2017	0	17.75	Egret, Cattle	0	0	0	Spring	Low	Low	Low	Breeding	Low	Medium	High	Medium	Medium
10/09/2017	10	Sep	2017	0	17.75	Egret, Cattle	0	0	0	Spring	Low	Low	Low	Breeding	Low	Medium	Medium	Medium	Low
10/09/2017	11	Sep	2017	0	17.75	Egret, Cattle	0	0	0	Spring	Low	Low	Low	Breeding	Low	Low	High	Medium	Medium
10/09/2017	1A	Sep	2017	0	17.75	Egret, Cattle	0	0	0	Spring	Low	Low	Low	Breeding	High	High	High	Medium	Medium
10/09/2017	1B	Sep	2017	0	17.75	Egret, Cattle	0	0	0	Spring	Low	Low	Low	Breeding	High	High	High	Medium	Medium
10/09/2017	6A	Sep	2017	0	17.75	Egret, Cattle	0	0	0	Spring	Low	Low	Low	Breeding	Low	Medium	Medium	Medium	Low
10/09/2017	6B	Sep	2017	0	17.75	Egret, Cattle	0	0	0	Spring	Low	Low	Low	Breeding	Medium	High	High	Medium	Medium
11/09/2017	3	Sep	2017	0	19.15	Egret, Cattle	0	0	0	Spring	Low	Low	Low	Breeding	Low	Medium	Medium	Medium	Low
11/09/2017	4	Sep	2017	0	19.15	Egret, Cattle	0	0	0	Spring	Low	Low	Low	Breeding	Low	Medium	Medium	Medium	Low
11/09/2017	7	Sep	2017	0	19.15	Egret, Cattle	0	0	0	Spring	Low	Low	Low	Breeding	Low	Medium	Medium	Medium	Low
11/09/2017	8	Sep	2017	0	19.15	Egret, Cattle	0	0	0	Spring	Low	Low	Low	Breeding	Low	Medium	Low	Medium	Low
11/09/2017	9	Sep	2017	0	19.15	Egret, Cattle	0	0	0	Spring	Low	Low	Low	Breeding	Low	Medium	Medium	Medium	Low
11/09/2017	10	Sep	2017	0	19.15	Egret, Cattle	0	0	0	Spring	Low	Low	Low	Breeding	Low	Medium	Medium	Medium	Low
11/09/2017	11	Sep	2017	0	19.15	Egret, Cattle	0	0	0	Spring	Low	Low	Low	Breeding	Low	Low	Medium	Medium	Low
11/09/2017	1A	Sep	2017	0	19.15	Egret, Cattle	0	0	0	Spring	Low	Low	Low	Breeding	High	High	High	Medium	Medium
11/09/2017	1B	Sep	2017	0	19.15	Egret, Cattle	0	0	0	Spring	Low	Low	Low	Breeding	High	High	High	Medium	Medium
11/09/2017	6A	Sep	2017	0	19.15	Egret, Cattle	0	0	0	Spring	Low	Low	Low	Breeding	Low	Medium	Medium	Medium	Low
11/09/2017	6B	Sep	2017	0	19.15	Egret, Cattle	0	0	0	Spring	Low	Low	Low	Breeding	Medium	High	High	Medium	Medium
12/09/2017	3	Sep	2017	0	20.65	Egret, Cattle	0	0	0	Spring	Low	Low	Low	Breeding	Low	Medium	High	Medium	Medium
12/09/2017	4	Sep	2017	0	20.65	Egret, Cattle	0	0	0	Spring	Low	Low	Low	Breeding	Low	Medium	Medium	Medium	Low
12/09/2017	7	Sep	2017	0	20.65	Egret, Cattle	0	0	0	Spring	Low	Low	Low	Breeding	Low	Medium	Medium	Medium	Low
12/09/2017	8	Sep	2017	0	20.65	Egret, Cattle	0	0	0	Spring	Low	Low	Low	Breeding	Low	Medium	Medium	Medium	Low
12/09/2017	9	Sep	2017	0	20.65	Egret, Cattle	0	0	0	Spring	Low	Low	Low	Breeding	Low	Medium	Medium	Medium	Low
12/09/2017	10	Sep	2017	0	20.65	Egret, Cattle	0	0	0	Spring	Low	Low	Low	Breeding	Low	Medium	Medium	Medium	Low
12/09/2017	11	Sep	2017	0	20.65	Egret, Cattle	0	0	0	Spring	Low	Low	Low	Breeding	Low	Low	Medium	Medium	Low
12/09/2017	1A	Sep	2017	0	20.65	Egret, Cattle	0	0	0	Spring	Low	Low	Low	Breeding	High	High	High	Medium	Medium
12/09/2017	1B	Sep	2017	0	20.65	Egret, Cattle	0	0	0	Spring	Low	Low	Low	Breeding	High	High	High	Medium	Medium
12/09/2017	6A	Sep	2017	0	20.65	Egret, Cattle	0	0	0	Spring	Low	Low	Low	Breeding	Low	Medium	High	Medium	Medium
12/09/2017	6B	Sep	2017	0	20.65	Egret, Cattle	0	0	0	Spring	Low	Low	Low	Breeding	Medium	High	High	Medium	Medium
13/09/2017	3	Sep	2017	0	20.95	Egret, Cattle	5	0	5	Spring	Low	Low	Low	Breeding	Low	Medium	High	High	Medium
13/09/2017	4	Sep	2017	0	20.95	Egret, Cattle	0	0	0	Spring	Low	Low	Low	Breeding	Low	Medium	High	High	Medium
13/09/2017	7	Sep	2017	0	20.95	Egret, Cattle	0	0	0	Spring	Low	Low	Low	Breeding	Low	Medium	Low	High	Low
13/09/2017	8	Sep	2017	0	20.95	Egret, Cattle	0	0	0	Spring	Low	Low	Low	Breeding	Low	Medium	Medium	High	Low
13/09/2017	9	Sep	2017	0	20.95	Egret, Cattle	0	0	0	Spring	Low	Low	Low	Breeding	Low	Medium	Medium	High	Low
13/09/2017	10	Sep	2017	0	20.95	Egret, Cattle	0	0	0	Spring	Low	Low	Low	Breeding	Low	Medium	High	High	Medium
13/09/2017	11	Sep	2017	0	20.95	Egret, Cattle	0	0	0	Spring	Low	Low	Low	Breeding	Low	Low	High	High	Medium
13/09/2017	1A	Sep	2017	0	20.95	Egret, Cattle	0	0	0	Spring	Low	Low	Low	Breeding	High	High	High	High	Medium
13/09/2017	1B	Sep	2017	0	20.95	Egret, Cattle	0	0	0	Spring	Low	Low	Low	Breeding	High	High	High	High	Medium
13/09/2017	6A	Sep	2017	0	20.95	Egret, Cattle	0	0	0	Spring	Low	Low	Low	Breeding	Low	Medium	Medium	High	Low
13/09/2017	6B	Sep	2017	0	20.95	Egret, Cattle	0	0	0	Spring	Low	Low	Low	Breeding	Medium	High	High	High	Medium
14/09/2017	3	Sep	2017	0	20.7	Egret, Cattle	0	0	0	Spring	Low	Low	Low	Breeding	Low	Medium	High	High	Medium
14/09/2017	4	Sep	2017	0	20.7	Egret, Cattle	0	0	0	Spring	Low	Low	Low	Breeding	Low	Medium	High	High	Medium
14/09/2017	7	Sep	2017	0	20.7	Egret, Cattle	0	0	0	Spring	Low	Low	Low	Breeding	Low	Medium	Medium	High	Low
14/09/2017	8	Sep	2017	0	20.7	Egret, Cattle	0	0	0	Spring	Low	Low	Low	Breeding	Low	Medium	Medium	High	Low
14/09/2017	9	Sep	2017	0	20.7	Egret, Cattle	0	0	0	Spring	Low	Low	Low	Breeding	Low	Medium	Medium	High	Low
14/09/2017	10	Sep	2017	0	20.7	Egret, Cattle	0	0	0	Spring	Low	Low	Low	Breeding	Low	Medium	High	High	Medium
14/09/2017	11	Sep	2017	0	20.7	Egret, Cattle	0	0	0	Spring	Low	Low	Low	Breeding	Low	Low	High	High	Medium
14/09/2017	1A	Sep	2017	0	20.7	Egret, Cattle	0	0	0	Spring	Low	Low	Low	Breeding	High	High	High	High	Medium
14/09/2017	1B	Sep	2017	0	20.7	Egret, Cattle	0	0	0	Spring	Low	Low	Low	Breeding	High	High	High	High	Medium
14/09/2017	6A	Sep	2017	0	20.7	Egret, Cattle	0	0	0	Spring	Low	Low	Low	Breeding	Low	Medium	Medium	High	Low
14/09/2017	6B	Sep	2017	0	20.7	Egret, Cattle	0	0	0	Spring	Low	Low	Low	Breeding	Medium	High	High	High	Medium
15/09/2017	3	Sep	2017	0	16.6	Egret, Cattle	6	0	6	Spring	Low	Low	Medium	Breeding	Low	Medium	Medium	Medium	Medium
15/09/2017	4	Sep	2017	0	16.6	Egret, Cattle	0	0	0	Spring	Low	Low	Low	Breeding	Low	Medium	Medium	Medium	Low
15/09/2017	7	Sep	2017	0	16.6	Egret, Cattle	0	0	0	Spring	Low	Low	Low	Breeding	Low	Medium	Low	Medium	Low
15/09/2017	8	Sep	2017	0	16.6	Egret, Cattle	0	0	0	Spring	Low	Low	Low	Breeding	Low	Medium	Low	Medium	Low
15/09/2017	9	Sep	2017	0	16.6	Egret, Cattle	0	0	0	Spring	Low	Low	Low	Breeding	Low	Medium	Medium	Medium	Low
15/09/2017	10	Sep	2017	0	16.6	Egret, Cattle	0	0	0	Spring	Low	Low	Low	Breeding	Low	Medium	Medium	Medium	Low
15/09/2017	11	Sep	2017	0	16.6	Egret, Cattle	0	0	0	Spring	Low	Low	Low	Breeding	Low	Low	Medium	Medium	Low
15/09/2017	1A	Sep	2017	0	16.6	Egret, Cattle	0	0	0	Spring	Low	Low	Low	Breeding	High	High	High	Medium	Medium
15/09/2017	1B	Sep	2017	0	16.6	Egret, Cattle	0	0	0	Spring	Low	Low	Low	Breeding	High	High	High	Medium	Medium
15/09/2017	6A	Sep	2017	0	16.6	Egret, Cattle	0	0	0	Spring	Low	Low	Low	Breeding	Low	Medium	Medium	Medium	Low
15/09/2017	6B	Sep	2017	0	16.6	Egret, Cattle	0	0	0	Spring	Low	Low	Low	Breeding	Medium	High	High	Medium	Medium
16/09/2017	3	Sep	2017	0	18.3	Egret, Cattle	13	0	13	Spring	Low	Low	High	Breeding	Low	Medium	Medium	Low	High
16/09/2017	4	Sep	2017	0	18.3	Egret, Cattle	0	0	0	Spring	Low	Low	Low	Breeding	Low	Medium	Low	Low	Low
16/09/2017	7	Sep	2017	0	18.3	Egret, Cattle	0	0	0	Spring	Low	Low	Low	Breeding	Low	Medium	Low	Low	Low
16/09/2017	8	Sep	2017	0	18.3	Egret, Cattle	0	0	0	Spring	Low	Low	Low	Breeding	Low	Medium	Low	Low	Low
16/09/2017	9	Sep	2017	0	18.3	Egret, Cattle	0	0	0	Spring	Low	Low	Low	Breeding	Low	Medium	Low	Low	Low
16/09/2017	10	Sep	2017	0	18.3	Egret, Cattle	0	0	0	Spring	Low	Low	Low	Breeding	Low	Medium	Medium	Low	Low
16/09/2017	11	Sep	2017	0	18.3	Egret, Cattle	0	0	0	Spring	Low	Low	Low	Breeding	Low	Low	Medium	Low	Low
16/09/2017	1A	Sep	2017	0	18.3	Egret, Cattle	0	0	0	Spring	Low	Low	Low	Breeding	High	High	High	Low	Low
16/09/2017	1B	Sep	2017	0	18.3	Egret, Cattle	0	0	0	Spring	Low	Low	Low	Breeding	High	High	High	Low	Low
16/09/2017	6A	Sep	2017	0	18.3	Egret, Cattle	0	0	0	Spring	Low	Low	Low	Breeding	Low	Medium	Medium	Low	Low
16/09/2017	6B	Sep	2017	0	18.3	Egret, Cattle	0	0	0	Spring	Low	Low	Low	Breeding	Medium	High	High	Low	Low
17/09/2017	3	Sep	2017	0	18.95	Egret, Cattle	20	0	20	Spring	Low	Low	High	Breeding	Low	Medium	High	Medium	High
17/09/2017	4	Sep	2017	0	18.95	Egret, Cattle	0	0	0	Spring	Low	Low	Low	Breeding	Low	Medium	Low	Medium	Low
17/09/2017	7	Sep	2017	0	18.95	Egret, Cattle	0	0	0	Spring	Low	Low	Low	Breeding	Low	Medium	Low	Medium	Low
17/09/2017	8	Sep	2017	0	18.95	Egret, Cattle	0	0	0	Spring	Low	Low	Low	Breeding	Low	Medium	High	Medium	Medium
17/09/2017	9	Sep	2017	0	18.95	Egret, Cattle	0	0	0	Spring	Low	Low	Low	Breeding	Low	Medium	Medium	Medium	Low
17/09/2017	10	Sep	2017	0	18.95	Egret, Cattle	0	0	0	Spring	Low	Low	Low	Breeding	Low	Medium	Medium	Medium	Low
17/09/2017	11	Sep	2017	0	18.95	Egret, Cattle	0	0	0	Spring	Low	Low	Low	Breeding	Low	Low	Medium	Medium	Low
17/09/2017	1A	Sep	2017	0	18.95	Egret, Cattle	0	0	0	Spring	Low	Low	Low	Breeding	High	High	High	Medium	Medium
17/09/2017	1B	Sep	2017	0	18.95	Egret, Cattle	0	0	0	Spring	Low	Low	Low	Breeding	High	High	High	Medium	Medium
17/09/2017	6A	Sep	2017	0	18.95	Egret, Cattle	0	0	0	Spring	Low	Low	Low	Breeding	Low	Medium	High	Medium	Medium
17/09/2017	6B	Sep	2017	0	18.95	Egret, Cattle	0	0	0	Spring	Low	Low	Low	Breeding	Medium	High	High	Medium	Medium
18/09/2017	3	Sep	2017	0	18.8	Egret, Cattle	0	0	0	Spring	Low	Low	Low	Breeding	Low	Medium	Medium	High	Low
18/09/2017	4	Sep	2017	0	18.8	Egret, Cattle	0	0	0	Spring	Low	Low	Low	Breeding	Low	Medium	Medium	High	Low
18/09/2017	7	Sep	2017	0	18.8	Egret, Cattle	0	0	0	Spring	Low	Low	Low	Breeding	Low	Medium	Low	High	Low
18/09/2017	8	Sep	2017	0	18.8	Egret, Cattle	0	0	0	Spring	Low	Low	Low	Breeding	Low	Medium	Medium	High	Low
18/09/2017	9	Sep	2017	0	18.8	Egret, Cattle	0	0	0	Spring	Low	Low	Low	Breeding	Low	Medium	Low	High	Low
18/09/2017	10	Sep	2017	0	18.8	Egret, Cattle	0	0	0	Spring	Low	Low	Low	Breeding	Low	Medium	Medium	High	Low
18/09/2017	11	Sep	2017	0	18.8	Egret, Cattle	6	0	6	Spring	Low	Low	Medium	Breeding	Low	Low	High	High	Medium
18/09/2017	1A	Sep	2017	0	18.8	Egret, Cattle	0	0	0	Spring	Low	Low	Low	Breeding	High	High	High	High	Medium
18/09/2017	1B	Sep	2017	0	18.8	Egret, Cattle	0	0	0	Spring	Low	Low	Low	Breeding	High	High	High	High	Medium
18/09/2017	6A	Sep	2017	0	18.8	Egret, Cattle	0	0	0	Spring	Low	Low	Low	Breeding	Low	Medium	High	High	Medium
18/09/2017	6B	Sep	2017	0	18.8	Egret, Cattle	0	0	0	Spring	Low	Low	Low	Breeding	Medium	High	High	High	Medium
19/09/2017	3	Sep	2017	0	20.3	Egret, Cattle	0	0	0	Spring	Low	Low	Low	Breeding	Low	Medium	High	Medium	Medium
19/09/2017	4	Sep	2017	0	20.3	Egret, Cattle	0	0	0	Spring	Low	Low	Low	Breeding	Low	Medium	Medium	Medium	Low
19/09/2017	7	Sep	2017	0	20.3	Egret, Cattle	0	0	0	Spring	Low	Low	Low	Breeding	Low	Medium	Medium	Medium	Low
19/09/2017	8	Sep	2017	0	20.3	Egret, Cattle	0	0	0	Spring	Low	Low	Low	Breeding	Low	Medium	Medium	Medium	Low
19/09/2017	9	Sep	2017	0	20.3	Egret, Cattle	0	0	0	Spring	Low	Low	Low	Breeding	Low	Medium	Medium	Medium	Low
19/09/2017	10	Sep	2017	0	20.3	Egret, Cattle	0	0	0	Spring	Low	Low	Low	Breeding	Low	Medium	Medium	Medium	Low
19/09/2017	11	Sep	2017	0	20.3	Egret, Cattle	0	0	0	Spring	Low	Low	Low	Breeding	Low	Low	High	Medium	Medium
19/09/2017	1A	Sep	2017	0	20.3	Egret, Cattle	0	0	0	Spring	Low	Low	Low	Breeding	High	High	High	Medium	Medium
19/09/2017	1B	Sep	2017	0	20.3	Egret, Cattle	0	0	0	Spring	Low	Low	Low	Breeding	High	High	High	Medium	Medium
19/09/2017	6A	Sep	2017	0	20.3	Egret, Cattle	0	0	0	Spring	Low	Low	Low	Breeding	Low	Medium	High	Medium	Medium
19/09/2017	6B	Sep	2017	0	20.3	Egret, Cattle	0	0	0	Spring	Low	Low	Low	Breeding	Medium	High	High	Medium	Medium
20/09/2017	3	Sep	2017	0	21.05	Egret, Cattle	1	0	1	Spring	Medium	Low	Low	Breeding	Low	Medium	High	Medium	Medium
20/09/2017	4	Sep	2017	0	21.05	Egret, Cattle	0	0	0	Spring	Medium	Low	Low	Breeding	Low	Medium	Medium	Medium	Low
20/09/2017	7	Sep	2017	0	21.05	Egret, Cattle	1	0	1	Spring	Medium	Low	Low	Breeding	Low	Medium	Low	Medium	Low
20/09/2017	8	Sep	2017	0	21.05	Egret, Cattle	0	0	0	Spring	Medium	Low	Low	Breeding	Low	Medium	Medium	Medium	Low
20/09/2017	9	Sep	2017	0	21.05	Egret, Cattle	0	0	0	Spring	Medium	Low	Low	Breeding	Low	Medium	Medium	Medium	Low
20/09/2017	10	Sep	2017	0	21.05	Egret, Cattle	0	0	0	Spring	Medium	Low	Low	Breeding	Low	Medium	Low	Medium	Low
20/09/2017	11	Sep	2017	0	21.05	Egret, Cattle	0	0	0	Spring	Medium	Low	Low	Breeding	Low	Low	Medium	Medium	Low
20/09/2017	1A	Sep	2017	0	21.05	Egret, Cattle	0	0	0	Spring	Medium	Low	Low	Breeding	High	High	High	Medium	Medium
20/09/2017	1B	Sep	2017	0	21.05	Egret, Cattle	0	0	0	Spring	Medium	Low	Low	Breeding	High	High	High	Medium	Medium
20/09/2017	6A	Sep	2017	0	21.05	Egret, Cattle	0	0	0	Spring	Medium	Low	Low	Breeding	Low	Medium	Medium	Medium	Low
20/09/2017	6B	Sep	2017	0	21.05	Egret, Cattle	0	0	0	Spring	Medium	Low	Low	Breeding	Medium	High	High	Medium	Medium
21/09/2017	3	Sep	2017	0	20.4	Egret, Cattle	0	0	0	Spring	Low	Low	Low	Breeding	Low	Medium	Medium	Medium	Low
21/09/2017	4	Sep	2017	0	20.4	Egret, Cattle	0	0	0	Spring	Low	Low	Low	Breeding	Low	Medium	Low	Medium	Low
21/09/2017	7	Sep	2017	0	20.4	Egret, Cattle	0	0	0	Spring	Low	Low	Low	Breeding	Low	Medium	Medium	Medium	Low
21/09/2017	8	Sep	2017	0	20.4	Egret, Cattle	0	0	0	Spring	Low	Low	Low	Breeding	Low	Medium	Medium	Medium	Low
21/09/2017	9	Sep	2017	0	20.4	Egret, Cattle	0	0	0	Spring	Low	Low	Low	Breeding	Low	Medium	Medium	Medium	Low
21/09/2017	10	Sep	2017	0	20.4	Egret, Cattle	0	0	0	Spring	Low	Low	Low	Breeding	Low	Medium	Medium	Medium	Low
21/09/2017	11	Sep	2017	0	20.4	Egret, Cattle	0	0	0	Spring	Low	Low	Low	Breeding	Low	Low	Medium	Medium	Low
21/09/2017	1A	Sep	2017	0	20.4	Egret, Cattle	0	0	0	Spring	Low	Low	Low	Breeding	High	High	Low	Medium	Low
21/09/2017	1B	Sep	2017	0	20.4	Egret, Cattle	0	0	0	Spring	Low	Low	Low	Breeding	High	High	High	Medium	Medium
21/09/2017	6A	Sep	2017	0	20.4	Egret, Cattle	0	0	0	Spring	Low	Low	Low	Breeding	Low	Medium	Medium	Medium	Low
21/09/2017	6B	Sep	2017	0	20.4	Egret, Cattle	0	0	0	Spring	Low	Low	Low	Breeding	Medium	High	High	Medium	Medium
22/09/2017	3	Sep	2017	0	23.15	Egret, Cattle	3	0	3	Spring	Medium	Low	Low	Breeding	Low	Medium	Medium	Low	Low
22/09/2017	4	Sep	2017	0	23.15	Egret, Cattle	0	0	0	Spring	Medium	Low	Low	Breeding	Low	Medium	Medium	Low	Low
22/09/2017	7	Sep	2017	0	23.15	Egret, Cattle	0	0	0	Spring	Medium	Low	Low	Breeding	Low	Medium	Low	Low	Low
22/09/2017	8	Sep	2017	0	23.15	Egret, Cattle	0	0	0	Spring	Medium	Low	Low	Breeding	Low	Medium	Medium	Low	Low
22/09/2017	9	Sep	2017	0	23.15	Egret, Cattle	0	0	0	Spring	Medium	Low	Low	Breeding	Low	Medium	Low	Low	Low
22/09/2017	10	Sep	2017	0	23.15	Egret, Cattle	0	0	0	Spring	Medium	Low	Low	Breeding	Low	Medium	Low	Low	Low
22/09/2017	11	Sep	2017	0	23.15	Egret, Cattle	0	0	0	Spring	Medium	Low	Low	Breeding	Low	Low	Medium	Low	Low
22/09/2017	1A	Sep	2017	0	23.15	Egret, Cattle	0	0	0	Spring	Medium	Low	Low	Breeding	High	High	High	Low	Low
22/09/2017	1B	Sep	2017	0	23.15	Egret, Cattle	0	0	0	Spring	Medium	Low	Low	Breeding	High	High	High	Low	Low
22/09/2017	6A	Sep	2017	0	23.15	Egret, Cattle	0	0	0	Spring	Medium	Low	Low	Breeding	Low	Medium	Medium	Low	Low
22/09/2017	6B	Sep	2017	0	23.15	Egret, Cattle	0	0	0	Spring	Medium	Low	Low	Breeding	Medium	High	High	Low	Low
23/09/2017	3	Sep	2017	3	22	Egret, Cattle	0	0	0	Spring	Medium	Low	Low	Breeding	Low	Medium	Medium	Medium	Low
23/09/2017	4	Sep	2017	3	22	Egret, Cattle	0	0	0	Spring	Medium	Low	Low	Breeding	Low	Medium	Medium	Medium	Low
23/09/2017	7	Sep	2017	3	22	Egret, Cattle	0	0	0	Spring	Medium	Low	Low	Breeding	Low	Medium	Low	Medium	Low
23/09/2017	8	Sep	2017	3	22	Egret, Cattle	0	0	0	Spring	Medium	Low	Low	Breeding	Low	Medium	Low	Medium	Low
23/09/2017	9	Sep	2017	3	22	Egret, Cattle	0	0	0	Spring	Medium	Low	Low	Breeding	Low	Medium	Medium	Medium	Low
23/09/2017	10	Sep	2017	3	22	Egret, Cattle	0	0	0	Spring	Medium	Low	Low	Breeding	Low	Medium	Medium	Medium	Low
23/09/2017	11	Sep	2017	3	22	Egret, Cattle	0	0	0	Spring	Medium	Low	Low	Breeding	Low	Low	High	Medium	Medium
23/09/2017	1A	Sep	2017	3	22	Egret, Cattle	0	0	0	Spring	Medium	Low	Low	Breeding	High	High	High	Medium	Medium
23/09/2017	1B	Sep	2017	3	22	Egret, Cattle	0	0	0	Spring	Medium	Low	Low	Breeding	High	High	High	Medium	Medium
23/09/2017	6A	Sep	2017	3	22	Egret, Cattle	0	0	0	Spring	Medium	Low	Low	Breeding	Low	Medium	Medium	Medium	Low
23/09/2017	6B	Sep	2017	3	22	Egret, Cattle	0	0	0	Spring	Medium	Low	Low	Breeding	Medium	High	High	Medium	Medium
24/09/2017	3	Sep	2017	0	22.35	Egret, Cattle	0	0	0	Spring	Medium	Low	Low	Breeding	Low	Medium	Medium	Low	Low
24/09/2017	4	Sep	2017	0	22.35	Egret, Cattle	0	0	0	Spring	Medium	Low	Low	Breeding	Low	Medium	Medium	Low	Low
24/09/2017	7	Sep	2017	0	22.35	Egret, Cattle	0	0	0	Spring	Medium	Low	Low	Breeding	Low	Medium	Low	Low	Low
24/09/2017	8	Sep	2017	0	22.35	Egret, Cattle	0	0	0	Spring	Medium	Low	Low	Breeding	Low	Medium	Low	Low	Low
24/09/2017	9	Sep	2017	0	22.35	Egret, Cattle	0	0	0	Spring	Medium	Low	Low	Breeding	Low	Medium	Medium	Low	Low
24/09/2017	10	Sep	2017	0	22.35	Egret, Cattle	0	0	0	Spring	Medium	Low	Low	Breeding	Low	Medium	Medium	Low	Low
24/09/2017	11	Sep	2017	0	22.35	Egret, Cattle	0	0	0	Spring	Medium	Low	Low	Breeding	Low	Low	Medium	Low	Low
24/09/2017	1A	Sep	2017	0	22.35	Egret, Cattle	0	0	0	Spring	Medium	Low	Low	Breeding	High	High	High	Low	Low
24/09/2017	1B	Sep	2017	0	22.35	Egret, Cattle	0	0	0	Spring	Medium	Low	Low	Breeding	High	High	High	Low	Low
24/09/2017	6A	Sep	2017	0	22.35	Egret, Cattle	0	0	0	Spring	Medium	Low	Low	Breeding	Low	Medium	Low	Low	Low
24/09/2017	6B	Sep	2017	0	22.35	Egret, Cattle	0	0	0	Spring	Medium	Low	Low	Breeding	Medium	High	High	Low	Low
25/09/2017	3	Sep	2017	0	24.2	Egret, Cattle	0	0	0	Spring	Medium	Low	Low	Breeding	Low	Medium	Medium	Low	Low
25/09/2017	4	Sep	2017	0	24.2	Egret, Cattle	0	0	0	Spring	Medium	Low	Low	Breeding	Low	Medium	Medium	Low	Low
25/09/2017	7	Sep	2017	0	24.2	Egret, Cattle	0	0	0	Spring	Medium	Low	Low	Breeding	Low	Medium	Low	Low	Low
25/09/2017	8	Sep	2017	0	24.2	Egret, Cattle	0	0	0	Spring	Medium	Low	Low	Breeding	Low	Medium	Low	Low	Low
25/09/2017	9	Sep	2017	0	24.2	Egret, Cattle	0	0	0	Spring	Medium	Low	Low	Breeding	Low	Medium	Low	Low	Low
25/09/2017	10	Sep	2017	0	24.2	Egret, Cattle	0	0	0	Spring	Medium	Low	Low	Breeding	Low	Medium	Low	Low	Low
25/09/2017	11	Sep	2017	0	24.2	Egret, Cattle	0	0	0	Spring	Medium	Low	Low	Breeding	Low	Low	Medium	Low	Low
25/09/2017	1A	Sep	2017	0	24.2	Egret, Cattle	0	0	0	Spring	Medium	Low	Low	Breeding	High	High	Low	Low	Low
25/09/2017	1B	Sep	2017	0	24.2	Egret, Cattle	0	0	0	Spring	Medium	Low	Low	Breeding	High	High	Low	Low	Low
25/09/2017	6A	Sep	2017	0	24.2	Egret, Cattle	0	0	0	Spring	Medium	Low	Low	Breeding	Low	Medium	Medium	Low	Low
25/09/2017	6B	Sep	2017	0	24.2	Egret, Cattle	0	0	0	Spring	Medium	Low	Low	Breeding	Medium	High	High	Low	Low
26/09/2017	3	Sep	2017	0	24.45	Egret, Cattle	0	0	0	Spring	Medium	Low	Low	Breeding	Low	Medium	Medium	Low	Low
26/09/2017	4	Sep	2017	0	24.45	Egret, Cattle	0	0	0	Spring	Medium	Low	Low	Breeding	Low	Medium	Low	Low	Low
26/09/2017	7	Sep	2017	0	24.45	Egret, Cattle	0	0	0	Spring	Medium	Low	Low	Breeding	Low	Medium	Low	Low	Low
26/09/2017	8	Sep	2017	0	24.45	Egret, Cattle	0	0	0	Spring	Medium	Low	Low	Breeding	Low	Medium	Medium	Low	Low
26/09/2017	9	Sep	2017	0	24.45	Egret, Cattle	0	0	0	Spring	Medium	Low	Low	Breeding	Low	Medium	Low	Low	Low
26/09/2017	10	Sep	2017	0	24.45	Egret, Cattle	0	0	0	Spring	Medium	Low	Low	Breeding	Low	Medium	Medium	Low	Low
26/09/2017	11	Sep	2017	0	24.45	Egret, Cattle	0	0	0	Spring	Medium	Low	Low	Breeding	Low	Low	Medium	Low	Low
26/09/2017	1A	Sep	2017	0	24.45	Egret, Cattle	0	0	0	Spring	Medium	Low	Low	Breeding	High	High	High	Low	Low
26/09/2017	1B	Sep	2017	0	24.45	Egret, Cattle	0	0	0	Spring	Medium	Low	Low	Breeding	High	High	High	Low	Low
26/09/2017	6A	Sep	2017	0	24.45	Egret, Cattle	0	0	0	Spring	Medium	Low	Low	Breeding	Low	Medium	Medium	Low	Low
26/09/2017	6B	Sep	2017	0	24.45	Egret, Cattle	0	0	0	Spring	Medium	Low	Low	Breeding	Medium	High	High	Low	Low
27/09/2017	3	Sep	2017	0	21.6	Egret, Cattle	2	0	2	Spring	Medium	Low	Low	Breeding	Low	Medium	High	Low	Low
27/09/2017	4	Sep	2017	0	21.6	Egret, Cattle	0	0	0	Spring	Medium	Low	Low	Breeding	Low	Medium	Medium	Low	Low
27/09/2017	7	Sep	2017	0	21.6	Egret, Cattle	0	0	0	Spring	Medium	Low	Low	Breeding	Low	Medium	Medium	Low	Low
27/09/2017	8	Sep	2017	0	21.6	Egret, Cattle	0	0	0	Spring	Medium	Low	Low	Breeding	Low	Medium	Medium	Low	Low
27/09/2017	9	Sep	2017	0	21.6	Egret, Cattle	0	0	0	Spring	Medium	Low	Low	Breeding	Low	Medium	Low	Low	Low
27/09/2017	10	Sep	2017	0	21.6	Egret, Cattle	0	0	0	Spring	Medium	Low	Low	Breeding	Low	Medium	Medium	Low	Low
27/09/2017	11	Sep	2017	0	21.6	Egret, Cattle	0	0	0	Spring	Medium	Low	Low	Breeding	Low	Low	Medium	Low	Low
27/09/2017	1A	Sep	2017	0	21.6	Egret, Cattle	0	0	0	Spring	Medium	Low	Low	Breeding	High	High	High	Low	Low
27/09/2017	1B	Sep	2017	0	21.6	Egret, Cattle	0	0	0	Spring	Medium	Low	Low	Breeding	High	High	High	Low	Low
27/09/2017	6A	Sep	2017	0	21.6	Egret, Cattle	0	0	0	Spring	Medium	Low	Low	Breeding	Low	Medium	Medium	Low	Low
27/09/2017	6B	Sep	2017	0	21.6	Egret, Cattle	0	0	0	Spring	Medium	Low	Low	Breeding	Medium	High	High	Low	Low
28/09/2017	3	Sep	2017	0	24.85	Egret, Cattle	0	0	0	Spring	Medium	Low	Low	Breeding	Low	Medium	High	Medium	Medium
28/09/2017	4	Sep	2017	0	24.85	Egret, Cattle	0	0	0	Spring	Medium	Low	Low	Breeding	Low	Medium	High	Medium	Medium
28/09/2017	7	Sep	2017	0	24.85	Egret, Cattle	0	0	0	Spring	Medium	Low	Low	Breeding	Low	Medium	Medium	Medium	Low
28/09/2017	8	Sep	2017	0	24.85	Egret, Cattle	0	0	0	Spring	Medium	Low	Low	Breeding	Low	Medium	Medium	Medium	Low
28/09/2017	9	Sep	2017	0	24.85	Egret, Cattle	0	0	0	Spring	Medium	Low	Low	Breeding	Low	Medium	Medium	Medium	Low
28/09/2017	10	Sep	2017	0	24.85	Egret, Cattle	0	0	0	Spring	Medium	Low	Low	Breeding	Low	Medium	Low	Medium	Low
28/09/2017	11	Sep	2017	0	24.85	Egret, Cattle	0	0	0	Spring	Medium	Low	Low	Breeding	Low	Low	Medium	Medium	Low
28/09/2017	1A	Sep	2017	0	24.85	Egret, Cattle	0	0	0	Spring	Medium	Low	Low	Breeding	High	High	High	Medium	Medium
28/09/2017	1B	Sep	2017	0	24.85	Egret, Cattle	0	0	0	Spring	Medium	Low	Low	Breeding	High	High	High	Medium	Medium
28/09/2017	6A	Sep	2017	0	24.85	Egret, Cattle	0	0	0	Spring	Medium	Low	Low	Breeding	Low	Medium	High	Medium	Medium
28/09/2017	6B	Sep	2017	0	24.85	Egret, Cattle	0	0	0	Spring	Medium	Low	Low	Breeding	Medium	High	High	Medium	Medium
29/09/2017	3	Sep	2017	0	27.55	Egret, Cattle	0	0	0	Spring	High	Low	Low	Breeding	Low	Medium	Medium	Low	Low
29/09/2017	4	Sep	2017	0	27.55	Egret, Cattle	0	0	0	Spring	High	Low	Low	Breeding	Low	Medium	Low	Low	Low
29/09/2017	7	Sep	2017	0	27.55	Egret, Cattle	0	0	0	Spring	High	Low	Low	Breeding	Low	Medium	Low	Low	Low
29/09/2017	8	Sep	2017	0	27.55	Egret, Cattle	0	0	0	Spring	High	Low	Low	Breeding	Low	Medium	Medium	Low	Low
29/09/2017	9	Sep	2017	0	27.55	Egret, Cattle	0	0	0	Spring	High	Low	Low	Breeding	Low	Medium	Medium	Low	Low
29/09/2017	10	Sep	2017	0	27.55	Egret, Cattle	0	0	0	Spring	High	Low	Low	Breeding	Low	Medium	Medium	Low	Low
29/09/2017	11	Sep	2017	0	27.55	Egret, Cattle	0	0	0	Spring	High	Low	Low	Breeding	Low	Low	Medium	Low	Low
29/09/2017	1A	Sep	2017	0	27.55	Egret, Cattle	0	0	0	Spring	High	Low	Low	Breeding	High	High	High	Low	Low
29/09/2017	1B	Sep	2017	0	27.55	Egret, Cattle	0	0	0	Spring	High	Low	Low	Breeding	High	High	High	Low	Low
29/09/2017	6A	Sep	2017	0	27.55	Egret, Cattle	0	0	0	Spring	High	Low	Low	Breeding	Low	Medium	Medium	Low	Low
29/09/2017	6B	Sep	2017	0	27.55	Egret, Cattle	0	0	0	Spring	High	Low	Low	Breeding	Medium	High	High	Low	Low
30/09/2017	3	Sep	2017	0	26.3	Egret, Cattle	0	0	0	Spring	High	Low	Low	Breeding	Low	Medium	Medium	Low	Low
30/09/2017	4	Sep	2017	0	26.3	Egret, Cattle	0	0	0	Spring	High	Low	Low	Breeding	Low	Medium	Low	Low	Low
30/09/2017	7	Sep	2017	0	26.3	Egret, Cattle	0	0	0	Spring	High	Low	Low	Breeding	Low	Medium	Low	Low	Low
30/09/2017	8	Sep	2017	0	26.3	Egret, Cattle	0	0	0	Spring	High	Low	Low	Breeding	Low	Medium	Medium	Low	Low
30/09/2017	9	Sep	2017	0	26.3	Egret, Cattle	0	0	0	Spring	High	Low	Low	Breeding	Low	Medium	Medium	Low	Low
30/09/2017	10	Sep	2017	0	26.3	Egret, Cattle	0	0	0	Spring	High	Low	Low	Breeding	Low	Medium	Low	Low	Low
30/09/2017	11	Oct	2017	0	26.3	Egret, Cattle	0	0	0	Spring	High	Low	Low	Breeding	Low	Low	Medium	Low	Low
30/09/2017	1A	Sep	2017	0	26.3	Egret, Cattle	0	0	0	Spring	High	Low	Low	Breeding	High	High	High	Low	Low
30/09/2017	1B	Sep	2017	0	26.3	Egret, Cattle	0	0	0	Spring	High	Low	Low	Breeding	High	High	Low	Low	Low
30/09/2017	6A	Sep	2017	0	26.3	Egret, Cattle	0	0	0	Spring	High	Low	Low	Breeding	Low	Medium	Medium	Low	Low
30/09/2017	6B	Sep	2017	0	26.3	Egret, Cattle	0	0	0	Spring	High	Low	Low	Breeding	Medium	High	High	Low	Low
1/10/2017	3	Oct	2017	0	21.8	Egret, Cattle	0	0	0	Spring	Medium	Low	Low	Breeding	Low	Medium	Medium	Medium	Low
1/10/2017	4	Oct	2017	0	21.8	Egret, Cattle	0	0	0	Spring	Medium	Low	Low	Breeding	Low	Medium	Medium	Medium	Low
1/10/2017	7	Oct	2017	0	21.8	Egret, Cattle	0	0	0	Spring	Medium	Low	Low	Breeding	Low	Medium	Low	Medium	Low
1/10/2017	8	Oct	2017	0	21.8	Egret, Cattle	1	0	1	Spring	Medium	Low	Low	Breeding	Low	Medium	Medium	Medium	Low
1/10/2017	9	Oct	2017	0	21.8	Egret, Cattle	0	0	0	Spring	Medium	Low	Low	Breeding	Low	Medium	Medium	Medium	Low
1/10/2017	10	Oct	2017	0	21.8	Egret, Cattle	2	0	2	Spring	Medium	Low	Low	Breeding	Low	Medium	Medium	Medium	Low
1/10/2017	11	Oct	2017	0	21.8	Egret, Cattle	0	0	0	Spring	Medium	Low	Low	Breeding	Low	Low	Low	Medium	Low
1/10/2017	1A	Oct	2017	0	21.8	Egret, Cattle	0	0	0	Spring	Medium	Low	Low	Breeding	High	High	High	Medium	Medium
1/10/2017	1B	Oct	2017	0	21.8	Egret, Cattle	0	0	0	Spring	Medium	Low	Low	Breeding	High	High	High	Medium	Medium
1/10/2017	6A	Oct	2017	0	21.8	Egret, Cattle	0	0	0	Spring	Medium	Low	Low	Breeding	Low	Medium	High	Medium	Medium
1/10/2017	6B	Oct	2017	0	21.8	Egret, Cattle	0	0	0	Spring	Medium	Low	Low	Breeding	Low	High	High	Medium	Medium
2/10/2017	3	Oct	2017	4	19	Egret, Cattle	2	0	2	Spring	Low	Low	Low	Breeding	Low	Medium	Medium	Low	Low
2/10/2017	4	Oct	2017	4	19	Egret, Cattle	0	0	0	Spring	Low	Low	Low	Breeding	Low	Medium	Low	Low	Low
2/10/2017	7	Oct	2017	4	19	Egret, Cattle	0	0	0	Spring	Low	Low	Low	Breeding	Low	Medium	Low	Low	Low
2/10/2017	8	Oct	2017	4	19	Egret, Cattle	0	0	0	Spring	Low	Low	Low	Breeding	Low	Medium	Low	Low	Low
2/10/2017	9	Oct	2017	4	19	Egret, Cattle	0	0	0	Spring	Low	Low	Low	Breeding	Low	Medium	Low	Low	Low
2/10/2017	10	Oct	2017	4	19	Egret, Cattle	0	0	0	Spring	Low	Low	Low	Breeding	Low	Medium	Low	Low	Low
2/10/2017	11	Oct	2017	4	19	Egret, Cattle	14	0	14	Spring	Low	Low	High	Breeding	Low	Low	Medium	Low	High
2/10/2017	1A	Oct	2017	4	19	Egret, Cattle	0	0	0	Spring	Low	Low	Low	Breeding	High	High	High	Low	Low
2/10/2017	1B	Oct	2017	4	19	Egret, Cattle	1	0	1	Spring	Low	Low	Low	Breeding	High	High	High	Low	Low
2/10/2017	6A	Oct	2017	4	19	Egret, Cattle	0	0	0	Spring	Low	Low	Low	Breeding	Low	Medium	Medium	Low	Low
2/10/2017	6B	Oct	2017	4	19	Egret, Cattle	0	0	0	Spring	Low	Low	Low	Breeding	Low	High	High	Low	Low
3/10/2017	3	Oct	2017	27.8	21.75	Egret, Cattle	2	0	2	Spring	Medium	High	Low	Breeding	Low	Medium	High	Medium	Medium
3/10/2017	4	Oct	2017	27.8	21.75	Egret, Cattle	0	0	0	Spring	Medium	High	Low	Breeding	Low	Medium	Medium	Medium	Low
3/10/2017	7	Oct	2017	27.8	21.75	Egret, Cattle	2	0	2	Spring	Medium	High	Low	Breeding	Low	Medium	Medium	Medium	Low
3/10/2017	8	Oct	2017	27.8	21.75	Egret, Cattle	0	0	0	Spring	Medium	High	Low	Breeding	Low	Medium	Low	Medium	Low
3/10/2017	9	Oct	2017	27.8	21.75	Egret, Cattle	2	0	2	Spring	Medium	High	Low	Breeding	Low	Medium	Medium	Medium	Low
3/10/2017	10	Oct	2017	27.8	21.75	Egret, Cattle	2	0	2	Spring	Medium	High	Low	Breeding	Low	Medium	Medium	Medium	Low
3/10/2017	11	Oct	2017	27.8	21.75	Egret, Cattle	20	0	20	Spring	Medium	High	High	Breeding	Low	Low	Medium	Medium	High
3/10/2017	1A	Oct	2017	27.8	21.75	Egret, Cattle	0	0	0	Spring	Medium	High	Low	Breeding	High	High	High	Medium	Medium
3/10/2017	1B	Oct	2017	27.8	21.75	Egret, Cattle	0	0	0	Spring	Medium	High	Low	Breeding	High	High	High	Medium	Medium
3/10/2017	6A	Oct	2017	27.8	21.75	Egret, Cattle	1	0	1	Spring	Medium	High	Low	Breeding	Low	Medium	Medium	Medium	Low
3/10/2017	6B	Oct	2017	27.8	21.75	Egret, Cattle	0	0	0	Spring	Medium	High	Low	Breeding	Low	High	High	Medium	Medium
4/10/2017	3	Oct	2017	7.2	23.75	Egret, Cattle	10	0	10	Spring	Medium	Low	Medium	Breeding	Low	Medium	High	Medium	Medium
4/10/2017	4	Oct	2017	7.2	23.75	Egret, Cattle	0	0	0	Spring	Medium	Low	Low	Breeding	Low	Medium	Medium	Medium	Low
4/10/2017	7	Oct	2017	7.2	23.75	Egret, Cattle	0	0	0	Spring	Medium	Low	Low	Breeding	Low	Medium	Low	Medium	Low
4/10/2017	8	Oct	2017	7.2	23.75	Egret, Cattle	0	0	0	Spring	Medium	Low	Low	Breeding	Low	Medium	Medium	Medium	Low
4/10/2017	9	Oct	2017	7.2	23.75	Egret, Cattle	0	0	0	Spring	Medium	Low	Low	Breeding	Low	Medium	Low	Medium	Low
4/10/2017	10	Oct	2017	7.2	23.75	Egret, Cattle	1	0	1	Spring	Medium	Low	Low	Breeding	Low	Medium	Medium	Medium	Low
4/10/2017	11	Oct	2017	7.2	23.75	Egret, Cattle	0	0	0	Spring	Medium	Low	Low	Breeding	Low	Low	Medium	Medium	Low
4/10/2017	1A	Oct	2017	7.2	23.75	Egret, Cattle	0	0	0	Spring	Medium	Low	Low	Breeding	High	High	High	Medium	Medium
4/10/2017	1B	Oct	2017	7.2	23.75	Egret, Cattle	0	0	0	Spring	Medium	Low	Low	Breeding	High	High	High	Medium	Medium
4/10/2017	6A	Oct	2017	7.2	23.75	Egret, Cattle	0	0	0	Spring	Medium	Low	Low	Breeding	Low	Medium	High	Medium	Medium
4/10/2017	6B	Oct	2017	7.2	23.75	Egret, Cattle	0	0	0	Spring	Medium	Low	Low	Breeding	Low	High	High	Medium	Medium
5/10/2017	3	Oct	2017	0	24.55	Egret, Cattle	0	0	0	Spring	Medium	Low	Low	Breeding	Low	Medium	High	Medium	Medium
5/10/2017	4	Oct	2017	0	24.55	Egret, Cattle	0	0	0	Spring	Medium	Low	Low	Breeding	Low	Medium	Low	Medium	Low
5/10/2017	7	Oct	2017	0	24.55	Egret, Cattle	0	0	0	Spring	Medium	Low	Low	Breeding	Low	Medium	Low	Medium	Low
5/10/2017	8	Oct	2017	0	24.55	Egret, Cattle	1	0	1	Spring	Medium	Low	Low	Breeding	Low	Medium	Low	Medium	Low
5/10/2017	9	Oct	2017	0	24.55	Egret, Cattle	0	0	0	Spring	Medium	Low	Low	Breeding	Low	Medium	Low	Medium	Low
5/10/2017	10	Oct	2017	0	24.55	Egret, Cattle	0	0	0	Spring	Medium	Low	Low	Breeding	Low	Medium	Medium	Medium	Low
5/10/2017	11	Oct	2017	0	24.55	Egret, Cattle	0	0	0	Spring	Medium	Low	Low	Breeding	Low	Low	Medium	Medium	Low
5/10/2017	1A	Oct	2017	0	24.55	Egret, Cattle	0	0	0	Spring	Medium	Low	Low	Breeding	High	High	High	Medium	Medium
5/10/2017	1B	Oct	2017	0	24.55	Egret, Cattle	0	0	0	Spring	Medium	Low	Low	Breeding	High	High	High	Medium	Medium
5/10/2017	6A	Oct	2017	0	24.55	Egret, Cattle	0	0	0	Spring	Medium	Low	Low	Breeding	Low	Medium	Medium	Medium	Low
5/10/2017	6B	Oct	2017	0	24.55	Egret, Cattle	0	0	0	Spring	Medium	Low	Low	Breeding	Low	High	High	Medium	Medium
6/10/2017	3	Oct	2017	0	25.1	Egret, Cattle	0	0	0	Spring	High	Low	Low	Breeding	Low	Medium	Medium	Medium	Low
6/10/2017	4	Oct	2017	0	25.1	Egret, Cattle	0	0	0	Spring	High	Low	Low	Breeding	Low	Medium	Medium	Medium	Low
6/10/2017	7	Oct	2017	0	25.1	Egret, Cattle	0	0	0	Spring	High	Low	Low	Breeding	Low	Medium	Low	Medium	Low
6/10/2017	8	Oct	2017	0	25.1	Egret, Cattle	0	0	0	Spring	High	Low	Low	Breeding	Low	Medium	Low	Medium	Low
6/10/2017	9	Oct	2017	0	25.1	Egret, Cattle	0	0	0	Spring	High	Low	Low	Breeding	Low	Medium	Medium	Medium	Low
6/10/2017	10	Oct	2017	0	25.1	Egret, Cattle	0	0	0	Spring	High	Low	Low	Breeding	Low	Medium	Medium	Medium	Low
6/10/2017	11	Oct	2017	0	25.1	Egret, Cattle	0	0	0	Spring	High	Low	Low	Breeding	Low	Low	High	Medium	Medium
6/10/2017	1A	Oct	2017	0	25.1	Egret, Cattle	0	0	0	Spring	High	Low	Low	Breeding	High	High	High	Medium	Medium
6/10/2017	1B	Oct	2017	0	25.1	Egret, Cattle	0	0	0	Spring	High	Low	Low	Breeding	High	High	High	Medium	Medium
6/10/2017	6A	Oct	2017	0	25.1	Egret, Cattle	0	0	0	Spring	High	Low	Low	Breeding	Low	Medium	Medium	Medium	Low
6/10/2017	6B	Oct	2017	0	25.1	Egret, Cattle	0	0	0	Spring	High	Low	Low	Breeding	Low	High	High	Medium	Medium
7/10/2017	3	Oct	2017	6	22.2	Egret, Cattle	0	0	0	Spring	Medium	Low	Low	Breeding	Low	Medium	High	Medium	Medium
7/10/2017	4	Oct	2017	6	22.2	Egret, Cattle	0	0	0	Spring	Medium	Low	Low	Breeding	Low	Medium	High	Medium	Medium
7/10/2017	7	Oct	2017	6	22.2	Egret, Cattle	0	0	0	Spring	Medium	Low	Low	Breeding	Low	Medium	Low	Medium	Low
7/10/2017	8	Oct	2017	6	22.2	Egret, Cattle	0	0	0	Spring	Medium	Low	Low	Breeding	Low	Medium	Low	Medium	Low
7/10/2017	9	Oct	2017	6	22.2	Egret, Cattle	0	0	0	Spring	Medium	Low	Low	Breeding	Low	Medium	Medium	Medium	Low
7/10/2017	10	Oct	2017	6	22.2	Egret, Cattle	0	0	0	Spring	Medium	Low	Low	Breeding	Low	Medium	Medium	Medium	Low
7/10/2017	11	Oct	2017	6	22.2	Egret, Cattle	0	0	0	Spring	Medium	Low	Low	Breeding	Low	Low	High	Medium	Medium
7/10/2017	1A	Oct	2017	6	22.2	Egret, Cattle	0	0	0	Spring	Medium	Low	Low	Breeding	High	High	High	Medium	Medium
7/10/2017	1B	Oct	2017	6	22.2	Egret, Cattle	0	0	0	Spring	Medium	Low	Low	Breeding	High	High	High	Medium	Medium
7/10/2017	6A	Oct	2017	6	22.2	Egret, Cattle	0	0	0	Spring	Medium	Low	Low	Breeding	Low	Medium	Medium	Medium	Low
7/10/2017	6B	Oct	2017	6	22.2	Egret, Cattle	0	0	0	Spring	Medium	Low	Low	Breeding	Low	High	High	Medium	Medium
8/10/2017	3	Oct	2017	0	23.25	Egret, Cattle	0	0	0	Spring	Medium	Low	Low	Breeding	Low	Medium	High	Medium	Medium
8/10/2017	4	Oct	2017	0	23.25	Egret, Cattle	0	0	0	Spring	Medium	Low	Low	Breeding	Low	Medium	Medium	Medium	Low
8/10/2017	7	Oct	2017	0	23.25	Egret, Cattle	0	0	0	Spring	Medium	Low	Low	Breeding	Low	Medium	Low	Medium	Low
8/10/2017	8	Oct	2017	0	23.25	Egret, Cattle	0	0	0	Spring	Medium	Low	Low	Breeding	Low	Medium	Medium	Medium	Low
8/10/2017	9	Oct	2017	0	23.25	Egret, Cattle	0	0	0	Spring	Medium	Low	Low	Breeding	Low	Medium	Medium	Medium	Low
8/10/2017	10	Oct	2017	0	23.25	Egret, Cattle	0	0	0	Spring	Medium	Low	Low	Breeding	Low	Medium	Medium	Medium	Low
8/10/2017	11	Oct	2017	0	23.25	Egret, Cattle	0	0	0	Spring	Medium	Low	Low	Breeding	Low	Low	Medium	Medium	Low
8/10/2017	1A	Oct	2017	0	23.25	Egret, Cattle	0	0	0	Spring	Medium	Low	Low	Breeding	High	High	High	Medium	Medium
8/10/2017	1B	Oct	2017	0	23.25	Egret, Cattle	0	0	0	Spring	Medium	Low	Low	Breeding	High	High	High	Medium	Medium
8/10/2017	6A	Oct	2017	0	23.25	Egret, Cattle	0	0	0	Spring	Medium	Low	Low	Breeding	Low	Medium	High	Medium	Medium
8/10/2017	6B	Oct	2017	0	23.25	Egret, Cattle	0	0	0	Spring	Medium	Low	Low	Breeding	Low	High	High	Medium	Medium
9/10/2017	3	Oct	2017	0	24.75	Egret, Cattle	0	0	0	Spring	Medium	Low	Low	Breeding	Low	Medium	Medium	Medium	Low
9/10/2017	4	Oct	2017	0	24.75	Egret, Cattle	0	0	0	Spring	Medium	Low	Low	Breeding	Low	Medium	Medium	Medium	Low
9/10/2017	7	Oct	2017	0	24.75	Egret, Cattle	1	0	1	Spring	Medium	Low	Low	Breeding	Low	Medium	Medium	Medium	Low
9/10/2017	8	Oct	2017	0	24.75	Egret, Cattle	0	0	0	Spring	Medium	Low	Low	Breeding	Low	Medium	Low	Medium	Low
9/10/2017	9	Oct	2017	0	24.75	Egret, Cattle	0	0	0	Spring	Medium	Low	Low	Breeding	Low	Medium	Medium	Medium	Low
9/10/2017	10	Oct	2017	0	24.75	Egret, Cattle	0	0	0	Spring	Medium	Low	Low	Breeding	Low	Medium	Medium	Medium	Low
9/10/2017	11	Oct	2017	0	24.75	Egret, Cattle	0	0	0	Spring	Medium	Low	Low	Breeding	Low	Low	Medium	Medium	Low
9/10/2017	1A	Oct	2017	0	24.75	Egret, Cattle	0	0	0	Spring	Medium	Low	Low	Breeding	High	High	High	Medium	Medium
9/10/2017	1B	Oct	2017	0	24.75	Egret, Cattle	0	0	0	Spring	Medium	Low	Low	Breeding	High	High	High	Medium	Medium
9/10/2017	6A	Oct	2017	0	24.75	Egret, Cattle	0	0	0	Spring	Medium	Low	Low	Breeding	Low	Medium	Medium	Medium	Low
9/10/2017	6B	Oct	2017	0	24.75	Egret, Cattle	0	0	0	Spring	Medium	Low	Low	Breeding	Low	High	High	Medium	Medium
10/10/2017	3	Oct	2017	0	27.25	Egret, Cattle	0	0	0	Spring	High	Low	Low	Breeding	Low	Medium	High	Medium	Medium
10/10/2017	4	Oct	2017	0	27.25	Egret, Cattle	0	0	0	Spring	High	Low	Low	Breeding	Low	Medium	Medium	Medium	Low
10/10/2017	7	Oct	2017	0	27.25	Egret, Cattle	0	0	0	Spring	High	Low	Low	Breeding	Low	Medium	Medium	Medium	Low
10/10/2017	8	Oct	2017	0	27.25	Egret, Cattle	0	0	0	Spring	High	Low	Low	Breeding	Low	Medium	Medium	Medium	Low
10/10/2017	9	Oct	2017	0	27.25	Egret, Cattle	0	0	0	Spring	High	Low	Low	Breeding	Low	Medium	Medium	Medium	Low
10/10/2017	10	Oct	2017	0	27.25	Egret, Cattle	0	0	0	Spring	High	Low	Low	Breeding	Low	Medium	Medium	Medium	Low
10/10/2017	11	Oct	2017	0	27.25	Egret, Cattle	0	0	0	Spring	High	Low	Low	Breeding	Low	Low	High	Medium	Medium
10/10/2017	1A	Oct	2017	0	27.25	Egret, Cattle	0	0	0	Spring	High	Low	Low	Breeding	High	High	High	Medium	Medium
10/10/2017	1B	Oct	2017	0	27.25	Egret, Cattle	0	0	0	Spring	High	Low	Low	Breeding	High	High	High	Medium	Medium
10/10/2017	6A	Oct	2017	0	27.25	Egret, Cattle	0	0	0	Spring	High	Low	Low	Breeding	Low	Medium	Medium	Medium	Low
10/10/2017	6B	Oct	2017	0	27.25	Egret, Cattle	0	0	0	Spring	High	Low	Low	Breeding	Low	High	High	Medium	Medium
11/10/2017	3	Oct	2017	0	25.55	Egret, Cattle	0	0	0	Spring	High	Low	Low	Breeding	Low	Medium	High	Low	Low
11/10/2017	4	Oct	2017	0	25.55	Egret, Cattle	0	0	0	Spring	High	Low	Low	Breeding	Low	Medium	Low	Low	Low
11/10/2017	7	Oct	2017	0	25.55	Egret, Cattle	0	0	0	Spring	High	Low	Low	Breeding	Low	Medium	Low	Low	Low
11/10/2017	8	Oct	2017	0	25.55	Egret, Cattle	0	0	0	Spring	High	Low	Low	Breeding	Low	Medium	Medium	Low	Low
11/10/2017	9	Oct	2017	0	25.55	Egret, Cattle	0	0	0	Spring	High	Low	Low	Breeding	Low	Medium	Medium	Low	Low
11/10/2017	10	Oct	2017	0	25.55	Egret, Cattle	0	0	0	Spring	High	Low	Low	Breeding	Low	Medium	Medium	Low	Low
11/10/2017	11	Oct	2017	0	25.55	Egret, Cattle	0	0	0	Spring	High	Low	Low	Breeding	Low	Low	Medium	Low	Low
11/10/2017	1A	Oct	2017	0	25.55	Egret, Cattle	0	0	0	Spring	High	Low	Low	Breeding	High	High	High	Low	Low
11/10/2017	1B	Oct	2017	0	25.55	Egret, Cattle	0	0	0	Spring	High	Low	Low	Breeding	High	High	High	Low	Low
11/10/2017	6A	Oct	2017	0	25.55	Egret, Cattle	0	0	0	Spring	High	Low	Low	Breeding	Low	Medium	Low	Low	Low
11/10/2017	6B	Oct	2017	0	25.55	Egret, Cattle	0	0	0	Spring	High	Low	Low	Breeding	Low	High	High	Low	Low
12/10/2017	3	Oct	2017	0	23.85	Egret, Cattle	0	0	0	Spring	Medium	Low	Low	Breeding	Low	Medium	High	Medium	Medium
12/10/2017	4	Oct	2017	0	23.85	Egret, Cattle	1	0	1	Spring	Medium	Low	Low	Breeding	Low	Medium	Medium	Medium	Low
12/10/2017	7	Oct	2017	0	23.85	Egret, Cattle	0	0	0	Spring	Medium	Low	Low	Breeding	Low	Medium	Low	Medium	Low
12/10/2017	8	Oct	2017	0	23.85	Egret, Cattle	0	0	0	Spring	Medium	Low	Low	Breeding	Low	Medium	Low	Medium	Low
12/10/2017	9	Oct	2017	0	23.85	Egret, Cattle	0	0	0	Spring	Medium	Low	Low	Breeding	Low	Medium	Low	Medium	Low
12/10/2017	10	Oct	2017	0	23.85	Egret, Cattle	0	0	0	Spring	Medium	Low	Low	Breeding	Low	Medium	Medium	Medium	Low
12/10/2017	11	Oct	2017	0	23.85	Egret, Cattle	1	0	1	Spring	Medium	Low	Low	Breeding	Low	Low	Medium	Medium	Low
12/10/2017	1A	Oct	2017	0	23.85	Egret, Cattle	0	0	0	Spring	Medium	Low	Low	Breeding	High	High	High	Medium	Medium
12/10/2017	1B	Oct	2017	0	23.85	Egret, Cattle	0	0	0	Spring	Medium	Low	Low	Breeding	High	High	High	Medium	Medium
12/10/2017	6A	Oct	2017	0	23.85	Egret, Cattle	0	0	0	Spring	Medium	Low	Low	Breeding	Low	Medium	Medium	Medium	Low
12/10/2017	6B	Oct	2017	0	23.85	Egret, Cattle	0	0	0	Spring	Medium	Low	Low	Breeding	Low	High	High	Medium	Medium
13/10/2017	3	Oct	2017	0.8	25.45	Egret, Cattle	0	0	0	Spring	High	Low	Low	Breeding	Low	Medium	Medium	Low	Low
13/10/2017	4	Oct	2017	0.8	25.45	Egret, Cattle	0	0	0	Spring	High	Low	Low	Breeding	Low	Medium	Low	Low	Low
13/10/2017	7	Oct	2017	0.8	25.45	Egret, Cattle	0	0	0	Spring	High	Low	Low	Breeding	Low	Medium	Low	Low	Low
13/10/2017	8	Oct	2017	0.8	25.45	Egret, Cattle	0	0	0	Spring	High	Low	Low	Breeding	Low	Medium	Medium	Low	Low
13/10/2017	9	Oct	2017	0.8	25.45	Egret, Cattle	0	0	0	Spring	High	Low	Low	Breeding	Low	Medium	Medium	Low	Low
13/10/2017	10	Oct	2017	0.8	25.45	Egret, Cattle	0	0	0	Spring	High	Low	Low	Breeding	Low	Medium	Low	Low	Low
13/10/2017	11	Oct	2017	0.8	25.45	Egret, Cattle	0	0	0	Spring	High	Low	Low	Breeding	Low	Low	Low	Low	Low
13/10/2017	1A	Oct	2017	0.8	25.45	Egret, Cattle	0	0	0	Spring	High	Low	Low	Breeding	High	High	High	Low	Low
13/10/2017	1B	Oct	2017	0.8	25.45	Egret, Cattle	0	0	0	Spring	High	Low	Low	Breeding	High	High	High	Low	Low
13/10/2017	6A	Oct	2017	0.8	25.45	Egret, Cattle	2	0	2	Spring	High	Low	Low	Breeding	Low	Medium	High	Low	Low
13/10/2017	6B	Oct	2017	0.8	25.45	Egret, Cattle	0	0	0	Spring	High	Low	Low	Breeding	Low	High	High	Low	Low
14/10/2017	3	Oct	2017	0	24.1	Egret, Cattle	1	0	1	Spring	Medium	Low	Low	Breeding	Low	Medium	High	Medium	Medium
14/10/2017	4	Oct	2017	0	24.1	Egret, Cattle	0	0	0	Spring	Medium	Low	Low	Breeding	Low	Medium	Medium	Medium	Low
14/10/2017	7	Oct	2017	0	24.1	Egret, Cattle	3	0	3	Spring	Medium	Low	Low	Breeding	Low	Medium	Medium	Medium	Low
14/10/2017	8	Oct	2017	0	24.1	Egret, Cattle	0	0	0	Spring	Medium	Low	Low	Breeding	Low	Medium	Low	Medium	Low
14/10/2017	9	Oct	2017	0	24.1	Egret, Cattle	0	0	0	Spring	Medium	Low	Low	Breeding	Low	Medium	Medium	Medium	Low
14/10/2017	10	Oct	2017	0	24.1	Egret, Cattle	0	0	0	Spring	Medium	Low	Low	Breeding	Low	Medium	Medium	Medium	Low
14/10/2017	11	Oct	2017	0	24.1	Egret, Cattle	0	0	0	Spring	Medium	Low	Low	Breeding	Low	Low	High	Medium	Medium
14/10/2017	1A	Oct	2017	0	24.1	Egret, Cattle	0	0	0	Spring	Medium	Low	Low	Breeding	High	High	High	Medium	Medium
14/10/2017	1B	Oct	2017	0	24.1	Egret, Cattle	0	0	0	Spring	Medium	Low	Low	Breeding	High	High	High	Medium	Medium
14/10/2017	6A	Oct	2017	0	24.1	Egret, Cattle	0	0	0	Spring	Medium	Low	Low	Breeding	Low	Medium	Medium	Medium	Low
14/10/2017	6B	Oct	2017	0	24.1	Egret, Cattle	1	0	1	Spring	Medium	Low	Low	Breeding	Low	High	High	Medium	Medium
15/10/2017	3	Oct	2017	31	20.3	Egret, Cattle	0	0	0	Spring	Low	High	Low	Breeding	Low	Medium	Medium	Medium	Low
15/10/2017	4	Oct	2017	31	20.3	Egret, Cattle	0	0	0	Spring	Low	High	Low	Breeding	Low	Medium	Medium	Medium	Low
15/10/2017	7	Oct	2017	31	20.3	Egret, Cattle	0	0	0	Spring	Low	High	Low	Breeding	Low	Medium	Medium	Medium	Low
15/10/2017	8	Oct	2017	31	20.3	Egret, Cattle	0	0	0	Spring	Low	High	Low	Breeding	Low	Medium	Low	Medium	Low
15/10/2017	9	Oct	2017	31	20.3	Egret, Cattle	0	0	0	Spring	Low	High	Low	Breeding	Low	Medium	Medium	Medium	Low
15/10/2017	10	Oct	2017	31	20.3	Egret, Cattle	0	0	0	Spring	Low	High	Low	Breeding	Low	Medium	Low	Medium	Low
15/10/2017	11	Oct	2017	31	20.3	Egret, Cattle	0	0	0	Spring	Low	High	Low	Breeding	Low	Low	Medium	Medium	Low
15/10/2017	1A	Oct	2017	31	20.3	Egret, Cattle	0	0	0	Spring	Low	High	Low	Breeding	High	High	High	Medium	Medium
15/10/2017	1B	Oct	2017	31	20.3	Egret, Cattle	0	0	0	Spring	Low	High	Low	Breeding	High	High	High	Medium	Medium
15/10/2017	6A	Oct	2017	31	20.3	Egret, Cattle	0	0	0	Spring	Low	High	Low	Breeding	Low	Medium	Medium	Medium	Low
15/10/2017	6B	Oct	2017	31	20.3	Egret, Cattle	1	0	1	Spring	Low	High	Low	Breeding	Low	High	High	Medium	Medium
16/10/2017	3	Oct	2017	10.6	19.95	Egret, Cattle	0	0	0	Spring	Low	Low	Low	Breeding	Low	Medium	Medium	Medium	Low
16/10/2017	4	Oct	2017	10.6	19.95	Egret, Cattle	1	0	1	Spring	Low	Low	Low	Breeding	Low	Medium	Medium	Medium	Low
16/10/2017	7	Oct	2017	10.6	19.95	Egret, Cattle	0	0	0	Spring	Low	Low	Low	Breeding	Low	Medium	Medium	Medium	Low
16/10/2017	8	Oct	2017	10.6	19.95	Egret, Cattle	0	0	0	Spring	Low	Low	Low	Breeding	Low	Medium	Low	Medium	Low
16/10/2017	9	Oct	2017	10.6	19.95	Egret, Cattle	0	0	0	Spring	Low	Low	Low	Breeding	Low	Medium	Medium	Medium	Low
16/10/2017	10	Oct	2017	10.6	19.95	Egret, Cattle	0	0	0	Spring	Low	Low	Low	Breeding	Low	Medium	Low	Medium	Low
16/10/2017	11	Oct	2017	10.6	19.95	Egret, Cattle	5	0	5	Spring	Low	Low	Low	Breeding	Low	Low	High	Medium	Medium
16/10/2017	1A	Oct	2017	10.6	19.95	Egret, Cattle	0	2	2	Spring	Low	Low	Low	Breeding	High	High	High	Medium	Medium
16/10/2017	1B	Oct	2017	10.6	19.95	Egret, Cattle	1	2	3	Spring	Low	Low	Low	Breeding	High	High	High	Medium	Medium
16/10/2017	6A	Oct	2017	10.6	19.95	Egret, Cattle	0	0	0	Spring	Low	Low	Low	Breeding	Low	Medium	Medium	Medium	Low
16/10/2017	6B	Oct	2017	10.6	19.95	Egret, Cattle	0	0	0	Spring	Low	Low	Low	Breeding	Low	High	High	Medium	Medium
17/10/2017	3	Oct	2017	6.4	20.85	Egret, Cattle	0	0	0	Spring	Low	Low	Low	Breeding	Low	Medium	Medium	Medium	Low
17/10/2017	4	Oct	2017	6.4	20.85	Egret, Cattle	0	0	0	Spring	Low	Low	Low	Breeding	Low	Medium	High	Medium	Medium
17/10/2017	7	Oct	2017	6.4	20.85	Egret, Cattle	2	0	2	Spring	Low	Low	Low	Breeding	Low	Medium	Medium	Medium	Low
17/10/2017	8	Oct	2017	6.4	20.85	Egret, Cattle	0	0	0	Spring	Low	Low	Low	Breeding	Low	Medium	Low	Medium	Low
17/10/2017	9	Oct	2017	6.4	20.85	Egret, Cattle	0	0	0	Spring	Low	Low	Low	Breeding	Low	Medium	Medium	Medium	Low
17/10/2017	10	Oct	2017	6.4	20.85	Egret, Cattle	0	0	0	Spring	Low	Low	Low	Breeding	Low	Medium	Medium	Medium	Low
17/10/2017	11	Oct	2017	6.4	20.85	Egret, Cattle	2	0	2	Spring	Low	Low	Low	Breeding	Low	Low	High	Medium	Medium
17/10/2017	1A	Oct	2017	6.4	20.85	Egret, Cattle	2	0	2	Spring	Low	Low	Low	Breeding	High	High	High	Medium	Medium
17/10/2017	1B	Oct	2017	6.4	20.85	Egret, Cattle	0	0	0	Spring	Low	Low	Low	Breeding	High	High	High	Medium	Medium
17/10/2017	6A	Oct	2017	6.4	20.85	Egret, Cattle	1	0	1	Spring	Low	Low	Low	Breeding	Low	Medium	Medium	Medium	Low
17/10/2017	6B	Oct	2017	6.4	20.85	Egret, Cattle	0	0	0	Spring	Low	Low	Low	Breeding	Low	High	High	Medium	Medium
18/10/2017	3	Oct	2017	13.2	21.1	Egret, Cattle	0	0	0	Spring	Medium	Medium	Low	Breeding	Low	Medium	Medium	Low	Low
18/10/2017	4	Oct	2017	13.2	21.1	Egret, Cattle	0	0	0	Spring	Medium	Medium	Low	Breeding	Low	Medium	High	Low	Low
18/10/2017	7	Oct	2017	13.2	21.1	Egret, Cattle	0	0	0	Spring	Medium	Medium	Low	Breeding	Low	Medium	Medium	Low	Low
18/10/2017	8	Oct	2017	13.2	21.1	Egret, Cattle	0	0	0	Spring	Medium	Medium	Low	Breeding	Low	Medium	Medium	Low	Low
18/10/2017	9	Oct	2017	13.2	21.1	Egret, Cattle	0	0	0	Spring	Medium	Medium	Low	Breeding	Low	Medium	Medium	Low	Low
18/10/2017	10	Oct	2017	13.2	21.1	Egret, Cattle	0	0	0	Spring	Medium	Medium	Low	Breeding	Low	Medium	Low	Low	Low
18/10/2017	11	Oct	2017	13.2	21.1	Egret, Cattle	0	0	0	Spring	Medium	Medium	Low	Breeding	Low	Low	Low	Low	Low
18/10/2017	1A	Oct	2017	13.2	21.1	Egret, Cattle	0	0	0	Spring	Medium	Medium	Low	Breeding	High	High	High	Low	Low
18/10/2017	1B	Oct	2017	13.2	21.1	Egret, Cattle	0	0	0	Spring	Medium	Medium	Low	Breeding	High	High	High	Low	Low
18/10/2017	6A	Oct	2017	13.2	21.1	Egret, Cattle	0	0	0	Spring	Medium	Medium	Low	Breeding	Low	Medium	Low	Low	Low
18/10/2017	6B	Oct	2017	13.2	21.1	Egret, Cattle	0	0	0	Spring	Medium	Medium	Low	Breeding	Low	High	High	Low	Low
19/10/2017	3	Oct	2017	5.2	20.8	Egret, Cattle	0	0	0	Spring	Low	Low	Low	Breeding	Low	Medium	High	High	Medium
19/10/2017	4	Oct	2017	5.2	20.8	Egret, Cattle	0	0	0	Spring	Low	Low	Low	Breeding	Low	Medium	High	High	Medium
19/10/2017	7	Oct	2017	5.2	20.8	Egret, Cattle	0	0	0	Spring	Low	Low	Low	Breeding	Low	Medium	Medium	High	Low
19/10/2017	8	Oct	2017	5.2	20.8	Egret, Cattle	0	0	0	Spring	Low	Low	Low	Breeding	Low	Medium	Medium	High	Low
19/10/2017	9	Oct	2017	5.2	20.8	Egret, Cattle	0	0	0	Spring	Low	Low	Low	Breeding	Low	Medium	High	High	Medium
19/10/2017	10	Oct	2017	5.2	20.8	Egret, Cattle	0	0	0	Spring	Low	Low	Low	Breeding	Low	Medium	Medium	High	Low
19/10/2017	11	Oct	2017	5.2	20.8	Egret, Cattle	12	0	12	Spring	Low	Low	High	Breeding	Low	Low	High	High	High
19/10/2017	1A	Oct	2017	5.2	20.8	Egret, Cattle	1	0	1	Spring	Low	Low	Low	Breeding	High	High	High	High	Medium
19/10/2017	1B	Oct	2017	5.2	20.8	Egret, Cattle	0	0	0	Spring	Low	Low	Low	Breeding	High	High	High	High	Medium
19/10/2017	6A	Oct	2017	5.2	20.8	Egret, Cattle	7	0	7	Spring	Low	Low	Medium	Breeding	Low	Medium	Medium	High	Medium
19/10/2017	6B	Oct	2017	5.2	20.8	Egret, Cattle	0	0	0	Spring	Low	Low	Low	Breeding	Low	High	High	High	Medium
20/10/2017	3	Oct	2017	0	22.45	Egret, Cattle	1	0	1	Spring	Medium	Low	Low	Breeding	Low	Medium	Medium	High	Low
20/10/2017	4	Oct	2017	0	22.45	Egret, Cattle	0	0	0	Spring	Medium	Low	Low	Breeding	Low	Medium	High	High	Medium
20/10/2017	7	Oct	2017	0	22.45	Egret, Cattle	2	0	2	Spring	Medium	Low	Low	Breeding	Low	Medium	Medium	High	Low
20/10/2017	8	Oct	2017	0	22.45	Egret, Cattle	1	0	1	Spring	Medium	Low	Low	Breeding	Low	Medium	Medium	High	Low
20/10/2017	9	Oct	2017	0	22.45	Egret, Cattle	0	0	0	Spring	Medium	Low	Low	Breeding	Low	Medium	Medium	High	Low
20/10/2017	10	Oct	2017	0	22.45	Egret, Cattle	8	0	8	Spring	Medium	Low	Medium	Breeding	Low	Medium	High	High	Medium
20/10/2017	11	Oct	2017	0	22.45	Egret, Cattle	12	0	12	Spring	Medium	Low	High	Breeding	Low	Low	High	High	High
20/10/2017	1A	Oct	2017	0	22.45	Egret, Cattle	2	2	4	Spring	Medium	Low	Low	Breeding	High	High	High	High	Medium
20/10/2017	1B	Oct	2017	0	22.45	Egret, Cattle	0	0	0	Spring	Medium	Low	Low	Breeding	High	High	High	High	Medium
20/10/2017	6A	Oct	2017	0	22.45	Egret, Cattle	0	0	0	Spring	Medium	Low	Low	Breeding	Low	Medium	High	High	Medium
20/10/2017	6B	Oct	2017	0	22.45	Egret, Cattle	0	0	0	Spring	Medium	Low	Low	Breeding	Low	High	High	High	Medium
21/10/2017	3	Oct	2017	3.4	19.5	Egret, Cattle	0	0	0	Spring	Low	Low	Low	Breeding	Low	Medium	High	Medium	Medium
21/10/2017	4	Oct	2017	3.4	19.5	Egret, Cattle	0	0	0	Spring	Low	Low	Low	Breeding	Low	Medium	Medium	Medium	Low
21/10/2017	7	Oct	2017	3.4	19.5	Egret, Cattle	0	0	0	Spring	Low	Low	Low	Breeding	Low	Medium	Low	Medium	Low
21/10/2017	8	Oct	2017	3.4	19.5	Egret, Cattle	7	0	7	Spring	Low	Low	Medium	Breeding	Low	Medium	Medium	Medium	Medium
21/10/2017	9	Oct	2017	3.4	19.5	Egret, Cattle	0	0	0	Spring	Low	Low	Low	Breeding	Low	Medium	Medium	Medium	Low
21/10/2017	10	Oct	2017	3.4	19.5	Egret, Cattle	4	0	4	Spring	Low	Low	Low	Breeding	Low	Medium	Medium	Medium	Low
21/10/2017	11	Oct	2017	3.4	19.5	Egret, Cattle	11	0	11	Spring	Low	Low	High	Breeding	Low	Low	Medium	Medium	High
21/10/2017	1A	Oct	2017	3.4	19.5	Egret, Cattle	0	0	0	Spring	Low	Low	Low	Breeding	High	High	Low	Medium	Low
21/10/2017	1B	Oct	2017	3.4	19.5	Egret, Cattle	0	2	2	Spring	Low	Low	Low	Breeding	High	High	Low	Medium	Low
21/10/2017	6A	Oct	2017	3.4	19.5	Egret, Cattle	0	0	0	Spring	Low	Low	Low	Breeding	Low	Medium	Medium	Medium	Low
21/10/2017	6B	Oct	2017	3.4	19.5	Egret, Cattle	0	0	0	Spring	Low	Low	Low	Breeding	Low	High	High	Medium	Medium
22/10/2017	3	Oct	2017	12	13.9	Egret, Cattle	0	0	0	Spring	Low	Medium	Low	Breeding	Low	Medium	Medium	Medium	Low
22/10/2017	4	Oct	2017	12	13.9	Egret, Cattle	0	0	0	Spring	Low	Medium	Low	Breeding	Low	Medium	Medium	Medium	Low
22/10/2017	7	Oct	2017	12	13.9	Egret, Cattle	0	0	0	Spring	Low	Medium	Low	Breeding	Low	Medium	Medium	Medium	Low
22/10/2017	8	Oct	2017	12	13.9	Egret, Cattle	0	0	0	Spring	Low	Medium	Low	Breeding	Low	Medium	Medium	Medium	Low
22/10/2017	9	Oct	2017	12	13.9	Egret, Cattle	1	0	1	Spring	Low	Medium	Low	Breeding	Low	Medium	Low	Medium	Low
22/10/2017	10	Oct	2017	12	13.9	Egret, Cattle	0	0	0	Spring	Low	Medium	Low	Breeding	Low	Medium	High	Medium	Medium
22/10/2017	11	Oct	2017	12	13.9	Egret, Cattle	0	0	0	Spring	Low	Medium	Low	Breeding	Low	Low	High	Medium	Medium
22/10/2017	1A	Oct	2017	12	13.9	Egret, Cattle	0	1	1	Spring	Low	Medium	Low	Breeding	High	High	High	Medium	Medium
22/10/2017	1B	Oct	2017	12	13.9	Egret, Cattle	0	0	0	Spring	Low	Medium	Low	Breeding	High	High	High	Medium	Medium
22/10/2017	6A	Oct	2017	12	13.9	Egret, Cattle	0	0	0	Spring	Low	Medium	Low	Breeding	Low	Medium	Low	Medium	Low
22/10/2017	6B	Oct	2017	12	13.9	Egret, Cattle	1	0	1	Spring	Low	Medium	Low	Breeding	Low	High	High	Medium	Medium
23/10/2017	3	Oct	2017	6.4	22.7	Egret, Cattle	0	0	0	Spring	Medium	Low	Low	Breeding	Low	Medium	High	High	Medium
23/10/2017	4	Oct	2017	6.4	22.7	Egret, Cattle	0	0	0	Spring	Medium	Low	Low	Breeding	Low	Medium	Low	High	Low
23/10/2017	7	Oct	2017	6.4	22.7	Egret, Cattle	2	0	2	Spring	Medium	Low	Low	Breeding	Low	Medium	Medium	High	Low
23/10/2017	8	Oct	2017	6.4	22.7	Egret, Cattle	0	0	0	Spring	Medium	Low	Low	Breeding	Low	Medium	Medium	High	Low
23/10/2017	9	Oct	2017	6.4	22.7	Egret, Cattle	0	0	0	Spring	Medium	Low	Low	Breeding	Low	Medium	Medium	High	Low
23/10/2017	10	Oct	2017	6.4	22.7	Egret, Cattle	8	0	8	Spring	Medium	Low	Medium	Breeding	Low	Medium	Medium	High	Medium
23/10/2017	11	Oct	2017	6.4	22.7	Egret, Cattle	7	0	7	Spring	Medium	Low	Medium	Breeding	Low	Low	High	High	Medium
23/10/2017	1A	Oct	2017	6.4	22.7	Egret, Cattle	0	0	0	Spring	Medium	Low	Low	Breeding	High	High	High	High	Medium
23/10/2017	1B	Oct	2017	6.4	22.7	Egret, Cattle	0	0	0	Spring	Medium	Low	Low	Breeding	High	High	High	High	Medium
23/10/2017	6A	Oct	2017	6.4	22.7	Egret, Cattle	6	0	6	Spring	Medium	Low	Medium	Breeding	Low	Medium	Medium	High	Medium
23/10/2017	6B	Oct	2017	6.4	22.7	Egret, Cattle	0	0	0	Spring	Medium	Low	Low	Breeding	Low	High	High	High	Medium
24/10/2017	3	Oct	2017	0.2	19.9	Egret, Cattle	1	0	1	Spring	Low	Low	Low	Breeding	Low	Medium	Medium	Medium	Low
24/10/2017	4	Oct	2017	0.2	19.9	Egret, Cattle	0	0	0	Spring	Low	Low	Low	Breeding	Low	Medium	Medium	Medium	Low
24/10/2017	7	Oct	2017	0.2	19.9	Egret, Cattle	0	0	0	Spring	Low	Low	Low	Breeding	Low	Medium	Medium	Medium	Low
24/10/2017	8	Oct	2017	0.2	19.9	Egret, Cattle	2	0	2	Spring	Low	Low	Low	Breeding	Low	Medium	Medium	Medium	Low
24/10/2017	9	Oct	2017	0.2	19.9	Egret, Cattle	0	0	0	Spring	Low	Low	Low	Breeding	Low	Medium	Medium	Medium	Low
24/10/2017	10	Oct	2017	0.2	19.9	Egret, Cattle	0	0	0	Spring	Low	Low	Low	Breeding	Low	Medium	Medium	Medium	Low
24/10/2017	11	Oct	2017	0.2	19.9	Egret, Cattle	2	0	2	Spring	Low	Low	Low	Breeding	Low	Low	Medium	Medium	Low
24/10/2017	1A	Oct	2017	0.2	19.9	Egret, Cattle	0	2	2	Spring	Low	Low	Low	Breeding	High	High	High	Medium	Medium
24/10/2017	1B	Oct	2017	0.2	19.9	Egret, Cattle	1	6	7	Spring	Low	Low	Medium	Breeding	High	High	High	Medium	Medium
24/10/2017	6A	Oct	2017	0.2	19.9	Egret, Cattle	0	0	0	Spring	Low	Low	Low	Breeding	Low	Medium	Medium	Medium	Low
24/10/2017	6B	Oct	2017	0.2	19.9	Egret, Cattle	2	0	2	Spring	Low	Low	Low	Breeding	Low	High	High	Medium	Medium
25/10/2017	3	Oct	2017	0	21.25	Egret, Cattle	0	0	0	Spring	Medium	Low	Low	Breeding	Low	Medium	Medium	Low	Low
25/10/2017	4	Oct	2017	0	21.25	Egret, Cattle	0	0	0	Spring	Medium	Low	Low	Breeding	Low	Medium	Low	Low	Low
25/10/2017	7	Oct	2017	0	21.25	Egret, Cattle	0	0	0	Spring	Medium	Low	Low	Breeding	Low	Medium	Low	Low	Low
25/10/2017	8	Oct	2017	0	21.25	Egret, Cattle	0	0	0	Spring	Medium	Low	Low	Breeding	Low	Medium	Low	Low	Low
25/10/2017	9	Oct	2017	0	21.25	Egret, Cattle	0	0	0	Spring	Medium	Low	Low	Breeding	Low	Medium	Low	Low	Low
25/10/2017	10	Oct	2017	0	21.25	Egret, Cattle	0	0	0	Spring	Medium	Low	Low	Breeding	Low	Medium	Medium	Low	Low
25/10/2017	11	Oct	2017	0	21.25	Egret, Cattle	0	0	0	Spring	Medium	Low	Low	Breeding	Low	Low	Medium	Low	Low
25/10/2017	1A	Oct	2017	0	21.25	Egret, Cattle	0	0	0	Spring	Medium	Low	Low	Breeding	High	High	High	Low	Low
25/10/2017	1B	Oct	2017	0	21.25	Egret, Cattle	0	0	0	Spring	Medium	Low	Low	Breeding	High	High	High	Low	Low
25/10/2017	6A	Oct	2017	0	21.25	Egret, Cattle	0	0	0	Spring	Medium	Low	Low	Breeding	Low	Medium	Medium	Low	Low
25/10/2017	6B	Oct	2017	0	21.25	Egret, Cattle	0	0	0	Spring	Medium	Low	Low	Breeding	Low	High	High	Low	Low
26/10/2017	3	Oct	2017	0	24.35	Egret, Cattle	0	0	0	Spring	Medium	Low	Low	Breeding	Low	Medium	High	High	Medium
26/10/2017	4	Oct	2017	0	24.35	Egret, Cattle	0	0	0	Spring	Medium	Low	Low	Breeding	Low	Medium	Medium	High	Low
26/10/2017	7	Oct	2017	0	24.35	Egret, Cattle	0	0	0	Spring	Medium	Low	Low	Breeding	Low	Medium	Medium	High	Low
26/10/2017	8	Oct	2017	0	24.35	Egret, Cattle	0	0	0	Spring	Medium	Low	Low	Breeding	Low	Medium	Medium	High	Low
26/10/2017	9	Oct	2017	0	24.35	Egret, Cattle	0	0	0	Spring	Medium	Low	Low	Breeding	Low	Medium	Medium	High	Low
26/10/2017	10	Oct	2017	0	24.35	Egret, Cattle	0	0	0	Spring	Medium	Low	Low	Breeding	Low	Medium	High	High	Medium
26/10/2017	11	Oct	2017	0	24.35	Egret, Cattle	0	0	0	Spring	Medium	Low	Low	Breeding	Low	Low	High	High	Medium
26/10/2017	1A	Oct	2017	0	24.35	Egret, Cattle	0	0	0	Spring	Medium	Low	Low	Breeding	High	High	High	High	Medium
26/10/2017	1B	Oct	2017	0	24.35	Egret, Cattle	0	0	0	Spring	Medium	Low	Low	Breeding	High	High	High	High	Medium
26/10/2017	6A	Oct	2017	0	24.35	Egret, Cattle	6	0	6	Spring	Medium	Low	Medium	Breeding	Low	Medium	Medium	High	Medium
26/10/2017	6B	Oct	2017	0	24.35	Egret, Cattle	0	0	0	Spring	Medium	Low	Low	Breeding	Low	High	High	High	Medium
27/10/2017	3	Oct	2017	0	24.95	Egret, Cattle	0	0	0	Spring	Medium	Low	Low	Breeding	Low	Medium	Medium	Low	Low
27/10/2017	4	Oct	2017	0	24.95	Egret, Cattle	0	0	0	Spring	Medium	Low	Low	Breeding	Low	Medium	Medium	Low	Low
27/10/2017	7	Oct	2017	0	24.95	Egret, Cattle	0	0	0	Spring	Medium	Low	Low	Breeding	Low	Medium	Medium	Low	Low
27/10/2017	8	Oct	2017	0	24.95	Egret, Cattle	0	0	0	Spring	Medium	Low	Low	Breeding	Low	Medium	Medium	Low	Low
27/10/2017	9	Oct	2017	0	24.95	Egret, Cattle	0	0	0	Spring	Medium	Low	Low	Breeding	Low	Medium	Medium	Low	Low
27/10/2017	10	Oct	2017	0	24.95	Egret, Cattle	0	0	0	Spring	Medium	Low	Low	Breeding	Low	Medium	Medium	Low	Low
27/10/2017	11	Oct	2017	0	24.95	Egret, Cattle	0	0	0	Spring	Medium	Low	Low	Breeding	Low	Low	Low	Low	Low
27/10/2017	1A	Oct	2017	0	24.95	Egret, Cattle	0	0	0	Spring	Medium	Low	Low	Breeding	High	High	High	Low	Low
27/10/2017	1B	Oct	2017	0	24.95	Egret, Cattle	0	0	0	Spring	Medium	Low	Low	Breeding	High	High	High	Low	Low
27/10/2017	6A	Oct	2017	0	24.95	Egret, Cattle	0	0	0	Spring	Medium	Low	Low	Breeding	Low	Medium	Medium	Low	Low
27/10/2017	6B	Oct	2017	0	24.95	Egret, Cattle	0	0	0	Spring	Medium	Low	Low	Breeding	Low	High	High	Low	Low
28/10/2017	3	Oct	2017	0	23.35	Egret, Cattle	0	0	0	Spring	Medium	Low	Low	Breeding	Low	Medium	High	Medium	Medium
28/10/2017	4	Oct	2017	0	23.35	Egret, Cattle	0	0	0	Spring	Medium	Low	Low	Breeding	Low	Medium	Low	Medium	Low
28/10/2017	7	Oct	2017	0	23.35	Egret, Cattle	0	0	0	Spring	Medium	Low	Low	Breeding	Low	Medium	Medium	Medium	Low
28/10/2017	8	Oct	2017	0	23.35	Egret, Cattle	0	0	0	Spring	Medium	Low	Low	Breeding	Low	Medium	Medium	Medium	Low
28/10/2017	9	Oct	2017	0	23.35	Egret, Cattle	0	0	0	Spring	Medium	Low	Low	Breeding	Low	Medium	Low	Medium	Low
28/10/2017	10	Oct	2017	0	23.35	Egret, Cattle	1	0	1	Spring	Medium	Low	Low	Breeding	Low	Medium	Medium	Medium	Low
28/10/2017	11	Oct	2017	0	23.35	Egret, Cattle	1	0	1	Spring	Medium	Low	Low	Breeding	Low	Low	Medium	Medium	Low
28/10/2017	1A	Oct	2017	0	23.35	Egret, Cattle	1	0	1	Spring	Medium	Low	Low	Breeding	High	High	High	Medium	Medium
28/10/2017	1B	Oct	2017	0	23.35	Egret, Cattle	0	0	0	Spring	Medium	Low	Low	Breeding	High	High	High	Medium	Medium
28/10/2017	6A	Oct	2017	0	23.35	Egret, Cattle	0	0	0	Spring	Medium	Low	Low	Breeding	Low	Medium	High	Medium	Medium
28/10/2017	6B	Oct	2017	0	23.35	Egret, Cattle	0	0	0	Spring	Medium	Low	Low	Breeding	Low	High	High	Medium	Medium
29/10/2017	3	Oct	2017	0	26.05	Egret, Cattle	0	0	0	Spring	High	Low	Low	Breeding	Low	Medium	High	Medium	Medium
29/10/2017	4	Oct	2017	0	26.05	Egret, Cattle	0	0	0	Spring	High	Low	Low	Breeding	Low	Medium	Medium	Medium	Low
29/10/2017	7	Oct	2017	0	26.05	Egret, Cattle	0	0	0	Spring	High	Low	Low	Breeding	Low	Medium	High	Medium	Medium
29/10/2017	8	Oct	2017	0	26.05	Egret, Cattle	2	0	2	Spring	High	Low	Low	Breeding	Low	Medium	Low	Medium	Low
29/10/2017	9	Oct	2017	0	26.05	Egret, Cattle	0	0	0	Spring	High	Low	Low	Breeding	Low	Medium	Low	Medium	Low
29/10/2017	10	Oct	2017	0	26.05	Egret, Cattle	0	0	0	Spring	High	Low	Low	Breeding	Low	Medium	Medium	Medium	Low
29/10/2017	11	Oct	2017	0	26.05	Egret, Cattle	2	0	2	Spring	High	Low	Low	Breeding	Low	Low	Medium	Medium	Low
29/10/2017	1A	Oct	2017	0	26.05	Egret, Cattle	0	0	0	Spring	High	Low	Low	Breeding	High	High	High	Medium	Medium
29/10/2017	1B	Oct	2017	0	26.05	Egret, Cattle	0	0	0	Spring	High	Low	Low	Breeding	High	High	High	Medium	Medium
29/10/2017	6A	Oct	2017	0	26.05	Egret, Cattle	2	0	2	Spring	High	Low	Low	Breeding	Low	Medium	Medium	Medium	Low
29/10/2017	6B	Oct	2017	0	26.05	Egret, Cattle	0	0	0	Spring	High	Low	Low	Breeding	Low	High	High	Medium	Medium
30/10/2017	3	Oct	2017	1.6	26.1	Egret, Cattle	5	0	5	Spring	High	Low	Low	Breeding	Low	Medium	Medium	Medium	Low
30/10/2017	4	Oct	2017	1.6	26.1	Egret, Cattle	0	0	0	Spring	High	Low	Low	Breeding	Low	Medium	Low	Medium	Low
30/10/2017	7	Oct	2017	1.6	26.1	Egret, Cattle	0	0	0	Spring	High	Low	Low	Breeding	Low	Medium	Low	Medium	Low
30/10/2017	8	Oct	2017	1.6	26.1	Egret, Cattle	0	0	0	Spring	High	Low	Low	Breeding	Low	Medium	Low	Medium	Low
30/10/2017	9	Oct	2017	1.6	26.1	Egret, Cattle	0	0	0	Spring	High	Low	Low	Breeding	Low	Medium	Low	Medium	Low
30/10/2017	10	Oct	2017	1.6	26.1	Egret, Cattle	3	0	3	Spring	High	Low	Low	Breeding	Low	Medium	Medium	Medium	Low
30/10/2017	11	Oct	2017	1.6	26.1	Egret, Cattle	9	0	9	Spring	High	Low	Medium	Breeding	Low	Low	Medium	Medium	Medium
30/10/2017	1A	Oct	2017	1.6	26.1	Egret, Cattle	0	0	0	Spring	High	Low	Low	Breeding	High	High	Low	Medium	Low
30/10/2017	1B	Oct	2017	1.6	26.1	Egret, Cattle	0	0	0	Spring	High	Low	Low	Breeding	High	High	High	Medium	Medium
30/10/2017	6A	Oct	2017	1.6	26.1	Egret, Cattle	2	0	2	Spring	High	Low	Low	Breeding	Low	Medium	High	Medium	Medium
30/10/2017	6B	Oct	2017	1.6	26.1	Egret, Cattle	0	0	0	Spring	High	Low	Low	Breeding	Low	High	High	Medium	Medium
31/10/2017	3	Oct	2017	0	25.7	Egret, Cattle	2	0	2	Spring	High	Low	Low	Breeding	Low	Medium	Medium	Medium	Low
31/10/2017	4	Oct	2017	0	25.7	Egret, Cattle	0	0	0	Spring	High	Low	Low	Breeding	Low	Medium	Medium	Medium	Low
31/10/2017	7	Nov	2017	0	25.7	Egret, Cattle	1	0	1	Spring	High	Low	Low	Breeding	Low	Medium	Medium	Medium	Low
31/10/2017	8	Nov	2017	0	25.7	Egret, Cattle	0	0	0	Spring	High	Low	Low	Breeding	Low	Medium	Medium	Medium	Low
31/10/2017	9	Nov	2017	0	25.7	Egret, Cattle	0	0	0	Spring	High	Low	Low	Breeding	Low	Medium	Medium	Medium	Low
31/10/2017	10	Nov	2017	0	25.7	Egret, Cattle	5	0	5	Spring	High	Low	Low	Breeding	Low	Medium	Medium	Medium	Low
31/10/2017	11	Nov	2017	0	25.7	Egret, Cattle	0	0	0	Spring	High	Low	Low	Breeding	Low	Low	Medium	Medium	Low
31/10/2017	1A	Oct	2017	0	25.7	Egret, Cattle	0	0	0	Spring	High	Low	Low	Breeding	High	High	High	Medium	Medium
[truncated: 6,031 more rows]
