# Supplementary material for: Three novel bird strike likelihood modelling techniques: The case of Brisbane Airport, Australia
Source: PLoS One. 2022 Dec 8;17(12):e0277794. doi: 10.1371/journal.pone.0277794 (PMC9731475; doi:10.1371/journal.pone.0277794)
Supplement: S1 Data — (ZIP) [file pone.0277794.s001.zip › BNM_Ibis.csv]

DATE	ZONE	MONTH	YEAR	RAIN1	TEMPERATURE1	SPECIES	COUNT	HARASS	OBSERVED1	Season	Temperature	Rain	SeasonalBehaviour	Observed	AircraftMovement	LocationRisk	PopulationPerZ	AllPopulation	Likelihood
3/05/2017	3	May	2017	0	22.8	Ibis, Straw-Necked	0	0	0	Autumn	Medium	Low	None	Low	Low	Medium	Medium	Medium	Low
3/05/2017	4	May	2017	0	22.8	Ibis, Straw-Necked	0	0	0	Autumn	Medium	Low	None	Low	Low	Medium	Low	Medium	Low
3/05/2017	7	May	2017	0	22.8	Ibis, Straw-Necked	0	0	0	Autumn	Medium	Low	None	Low	Low	Medium	Low	Medium	Low
3/05/2017	8	May	2017	0	22.8	Ibis, Straw-Necked	0	0	0	Autumn	Medium	Low	None	Low	Low	Medium	Low	Medium	Low
3/05/2017	9	May	2017	0	22.8	Ibis, Straw-Necked	0	0	0	Autumn	Medium	Low	None	Low	Low	Medium	Low	Medium	Low
3/05/2017	10	May	2017	0	22.8	Ibis, Straw-Necked	40	0	40	Autumn	Medium	Low	None	High	Low	Medium	Low	Medium	High
3/05/2017	11	May	2017	0	22.8	Ibis, Straw-Necked	0	0	0	Autumn	Medium	Low	None	Low	Low	Low	Low	Medium	Low
3/05/2017	1A	May	2017	0	22.8	Ibis, Straw-Necked	12	0	12	Autumn	Medium	Low	None	High	High	High	High	Medium	High
3/05/2017	1B	May	2017	0	22.8	Ibis, Straw-Necked	0	0	0	Autumn	Medium	Low	None	Low	High	High	High	Medium	Medium
3/05/2017	6A	May	2017	0	22.8	Ibis, Straw-Necked	0	0	0	Autumn	Medium	Low	None	Low	Low	Medium	Low	Medium	Low
3/05/2017	6B	May	2017	0	22.8	Ibis, Straw-Necked	0	0	0	Autumn	Medium	Low	None	Low	Low	High	High	Medium	Medium
4/05/2017	3	May	2017	0	20.3	Ibis, Straw-Necked	35	0	35	Autumn	Low	Low	None	High	Low	Medium	Medium	Medium	High
4/05/2017	4	May	2017	0	20.3	Ibis, Straw-Necked	0	3	3	Autumn	Low	Low	None	Low	Low	Medium	Medium	Medium	Low
4/05/2017	7	May	2017	0	20.3	Ibis, Straw-Necked	0	0	0	Autumn	Low	Low	None	Low	Low	Medium	Medium	Medium	Low
4/05/2017	8	May	2017	0	20.3	Ibis, Straw-Necked	0	0	0	Autumn	Low	Low	None	Low	Low	Medium	Medium	Medium	Low
4/05/2017	9	May	2017	0	20.3	Ibis, Straw-Necked	0	0	0	Autumn	Low	Low	None	Low	Low	Medium	Medium	Medium	Low
4/05/2017	10	May	2017	0	20.3	Ibis, Straw-Necked	15	0	15	Autumn	Low	Low	None	High	Low	Medium	Medium	Medium	High
4/05/2017	11	May	2017	0	20.3	Ibis, Straw-Necked	0	0	0	Autumn	Low	Low	None	Low	Low	Low	Medium	Medium	Low
4/05/2017	1A	May	2017	0	20.3	Ibis, Straw-Necked	0	35	35	Autumn	Low	Low	None	High	High	High	High	Medium	High
4/05/2017	1B	May	2017	0	20.3	Ibis, Straw-Necked	0	0	0	Autumn	Low	Low	None	Low	High	High	High	Medium	Medium
4/05/2017	6A	May	2017	0	20.3	Ibis, Straw-Necked	0	0	0	Autumn	Low	Low	None	Low	Low	Medium	Medium	Medium	Low
4/05/2017	6B	May	2017	0	20.3	Ibis, Straw-Necked	0	30	30	Autumn	Low	Low	None	High	Low	High	High	Medium	High
5/05/2017	3	May	2017	0	19.95	Ibis, Straw-Necked	5	0	5	Autumn	Low	Low	None	Low	Low	Medium	Medium	Low	Low
5/05/2017	4	May	2017	0	19.95	Ibis, Straw-Necked	0	11	11	Autumn	Low	Low	None	High	Low	Medium	Medium	Low	High
5/05/2017	7	May	2017	0	19.95	Ibis, Straw-Necked	0	0	0	Autumn	Low	Low	None	Low	Low	Medium	Medium	Low	Low
5/05/2017	8	May	2017	0	19.95	Ibis, Straw-Necked	0	0	0	Autumn	Low	Low	None	Low	Low	Medium	Medium	Low	Low
5/05/2017	9	May	2017	0	19.95	Ibis, Straw-Necked	0	0	0	Autumn	Low	Low	None	Low	Low	Medium	Medium	Low	Low
5/05/2017	10	May	2017	0	19.95	Ibis, Straw-Necked	0	0	0	Autumn	Low	Low	None	Low	Low	Medium	Medium	Low	Low
5/05/2017	11	May	2017	0	19.95	Ibis, Straw-Necked	0	0	0	Autumn	Low	Low	None	Low	Low	Low	Medium	Low	Low
5/05/2017	1A	May	2017	0	19.95	Ibis, Straw-Necked	0	0	0	Autumn	Low	Low	None	Low	High	High	High	Low	Low
5/05/2017	1B	May	2017	0	19.95	Ibis, Straw-Necked	0	0	0	Autumn	Low	Low	None	Low	High	High	High	Low	Low
5/05/2017	6A	May	2017	0	19.95	Ibis, Straw-Necked	0	0	0	Autumn	Low	Low	None	Low	Low	Medium	Medium	Low	Low
5/05/2017	6B	May	2017	0	19.95	Ibis, Straw-Necked	0	0	0	Autumn	Low	Low	None	Low	Low	High	High	Low	Low
6/05/2017	3	May	2017	0.2	19.8	Ibis, Straw-Necked	0	0	0	Autumn	Low	Low	None	Low	Low	Medium	Medium	Medium	Low
6/05/2017	4	May	2017	0.2	19.8	Ibis, Straw-Necked	0	0	0	Autumn	Low	Low	None	Low	Low	Medium	Medium	Medium	Low
6/05/2017	7	May	2017	0.2	19.8	Ibis, Straw-Necked	0	0	0	Autumn	Low	Low	None	Low	Low	Medium	Medium	Medium	Low
6/05/2017	8	May	2017	0.2	19.8	Ibis, Straw-Necked	0	0	0	Autumn	Low	Low	None	Low	Low	Medium	Medium	Medium	Low
6/05/2017	9	May	2017	0.2	19.8	Ibis, Straw-Necked	0	0	0	Autumn	Low	Low	None	Low	Low	Medium	Medium	Medium	Low
6/05/2017	10	May	2017	0.2	19.8	Ibis, Straw-Necked	0	0	0	Autumn	Low	Low	None	Low	Low	Medium	Medium	Medium	Low
6/05/2017	11	May	2017	0.2	19.8	Ibis, Straw-Necked	0	0	0	Autumn	Low	Low	None	Low	Low	Low	Medium	Medium	Low
6/05/2017	1A	May	2017	0.2	19.8	Ibis, Straw-Necked	0	0	0	Autumn	Low	Low	None	Low	High	High	High	Medium	Medium
6/05/2017	1B	May	2017	0.2	19.8	Ibis, Straw-Necked	0	0	0	Autumn	Low	Low	None	Low	High	High	High	Medium	Medium
6/05/2017	6A	May	2017	0.2	19.8	Ibis, Straw-Necked	0	0	0	Autumn	Low	Low	None	Low	Low	Medium	Medium	Medium	Low
6/05/2017	6B	May	2017	0.2	19.8	Ibis, Straw-Necked	0	0	0	Autumn	Low	Low	None	Low	Low	High	High	Medium	Medium
7/05/2017	3	May	2017	0	21.4	Ibis, Straw-Necked	0	0	0	Autumn	Medium	Low	None	Low	Low	Medium	Medium	Medium	Low
7/05/2017	4	May	2017	0	21.4	Ibis, Straw-Necked	0	41	41	Autumn	Medium	Low	None	High	Low	Medium	Medium	Medium	High
7/05/2017	7	May	2017	0	21.4	Ibis, Straw-Necked	0	0	0	Autumn	Medium	Low	None	Low	Low	Medium	Medium	Medium	Low
7/05/2017	8	May	2017	0	21.4	Ibis, Straw-Necked	0	0	0	Autumn	Medium	Low	None	Low	Low	Medium	Medium	Medium	Low
7/05/2017	9	May	2017	0	21.4	Ibis, Straw-Necked	0	0	0	Autumn	Medium	Low	None	Low	Low	Medium	Medium	Medium	Low
7/05/2017	10	May	2017	0	21.4	Ibis, Straw-Necked	0	0	0	Autumn	Medium	Low	None	Low	Low	Medium	Medium	Medium	Low
7/05/2017	11	May	2017	0	21.4	Ibis, Straw-Necked	0	0	0	Autumn	Medium	Low	None	Low	Low	Low	Medium	Medium	Low
7/05/2017	1A	May	2017	0	21.4	Ibis, Straw-Necked	0	0	0	Autumn	Medium	Low	None	Low	High	High	High	Medium	Medium
7/05/2017	1B	May	2017	0	21.4	Ibis, Straw-Necked	0	0	0	Autumn	Medium	Low	None	Low	High	High	High	Medium	Medium
7/05/2017	6A	May	2017	0	21.4	Ibis, Straw-Necked	0	0	0	Autumn	Medium	Low	None	Low	Low	Medium	Medium	Medium	Low
7/05/2017	6B	May	2017	0	21.4	Ibis, Straw-Necked	0	0	0	Autumn	Medium	Low	None	Low	Low	High	High	Medium	Medium
8/05/2017	3	May	2017	0.2	18.4	Ibis, Straw-Necked	0	0	0	Autumn	Low	Low	None	Low	Low	Medium	Medium	Medium	Low
8/05/2017	4	May	2017	0.2	18.4	Ibis, Straw-Necked	0	0	0	Autumn	Low	Low	None	Low	Low	Medium	Medium	Medium	Low
8/05/2017	7	May	2017	0.2	18.4	Ibis, Straw-Necked	0	0	0	Autumn	Low	Low	None	Low	Low	Medium	Medium	Medium	Low
8/05/2017	8	May	2017	0.2	18.4	Ibis, Straw-Necked	0	0	0	Autumn	Low	Low	None	Low	Low	Medium	Medium	Medium	Low
8/05/2017	9	May	2017	0.2	18.4	Ibis, Straw-Necked	0	0	0	Autumn	Low	Low	None	Low	Low	Medium	Medium	Medium	Low
8/05/2017	10	May	2017	0.2	18.4	Ibis, Straw-Necked	0	0	0	Autumn	Low	Low	None	Low	Low	Medium	Medium	Medium	Low
8/05/2017	11	May	2017	0.2	18.4	Ibis, Straw-Necked	0	0	0	Autumn	Low	Low	None	Low	Low	Low	Medium	Medium	Low
8/05/2017	1A	May	2017	0.2	18.4	Ibis, Straw-Necked	0	0	0	Autumn	Low	Low	None	Low	High	High	High	Medium	Medium
8/05/2017	1B	May	2017	0.2	18.4	Ibis, Straw-Necked	0	0	0	Autumn	Low	Low	None	Low	High	High	High	Medium	Medium
8/05/2017	6A	May	2017	0.2	18.4	Ibis, Straw-Necked	0	0	0	Autumn	Low	Low	None	Low	Low	Medium	Medium	Medium	Low
8/05/2017	6B	May	2017	0.2	18.4	Ibis, Straw-Necked	0	0	0	Autumn	Low	Low	None	Low	Low	High	High	Medium	Medium
9/05/2017	3	May	2017	5.2	19.95	Ibis, Straw-Necked	0	0	0	Autumn	Low	Low	None	Low	Low	Medium	Medium	Low	Low
9/05/2017	4	May	2017	5.2	19.95	Ibis, Straw-Necked	0	0	0	Autumn	Low	Low	None	Low	Low	Medium	Medium	Low	Low
9/05/2017	7	May	2017	5.2	19.95	Ibis, Straw-Necked	0	0	0	Autumn	Low	Low	None	Low	Low	Medium	Medium	Low	Low
9/05/2017	8	May	2017	5.2	19.95	Ibis, Straw-Necked	0	0	0	Autumn	Low	Low	None	Low	Low	Medium	Medium	Low	Low
9/05/2017	9	May	2017	5.2	19.95	Ibis, Straw-Necked	0	0	0	Autumn	Low	Low	None	Low	Low	Medium	Medium	Low	Low
9/05/2017	10	May	2017	5.2	19.95	Ibis, Straw-Necked	0	10	10	Autumn	Low	Low	None	Medium	Low	Medium	High	Low	Medium
9/05/2017	11	May	2017	5.2	19.95	Ibis, Straw-Necked	0	0	0	Autumn	Low	Low	None	Low	Low	Low	Medium	Low	Low
9/05/2017	1A	May	2017	5.2	19.95	Ibis, Straw-Necked	0	0	0	Autumn	Low	Low	None	Low	High	High	High	Low	Low
9/05/2017	1B	May	2017	5.2	19.95	Ibis, Straw-Necked	0	0	0	Autumn	Low	Low	None	Low	High	High	High	Low	Low
9/05/2017	6A	May	2017	5.2	19.95	Ibis, Straw-Necked	0	0	0	Autumn	Low	Low	None	Low	Low	Medium	Medium	Low	Low
9/05/2017	6B	May	2017	5.2	19.95	Ibis, Straw-Necked	3	0	3	Autumn	Low	Low	None	Low	Low	High	High	Low	Low
10/05/2017	3	May	2017	1.8	17.85	Ibis, Straw-Necked	0	0	0	Autumn	Low	Low	None	Low	Low	Medium	Medium	Medium	Low
10/05/2017	4	May	2017	1.8	17.85	Ibis, Straw-Necked	0	0	0	Autumn	Low	Low	None	Low	Low	Medium	Low	Medium	Low
10/05/2017	7	May	2017	1.8	17.85	Ibis, Straw-Necked	0	0	0	Autumn	Low	Low	None	Low	Low	Medium	Medium	Medium	Low
10/05/2017	8	May	2017	1.8	17.85	Ibis, Straw-Necked	0	0	0	Autumn	Low	Low	None	Low	Low	Medium	Medium	Medium	Low
10/05/2017	9	May	2017	1.8	17.85	Ibis, Straw-Necked	15	0	15	Autumn	Low	Low	None	High	Low	Medium	Medium	Medium	High
10/05/2017	10	May	2017	1.8	17.85	Ibis, Straw-Necked	7	0	7	Autumn	Low	Low	None	Medium	Low	Medium	Medium	Medium	Medium
10/05/2017	11	May	2017	1.8	17.85	Ibis, Straw-Necked	0	0	0	Autumn	Low	Low	None	Low	Low	Low	Medium	Medium	Low
10/05/2017	1A	May	2017	1.8	17.85	Ibis, Straw-Necked	0	0	0	Autumn	Low	Low	None	Low	High	High	Low	Medium	Low
10/05/2017	1B	May	2017	1.8	17.85	Ibis, Straw-Necked	0	0	0	Autumn	Low	Low	None	Low	High	High	High	Medium	Medium
10/05/2017	6A	May	2017	1.8	17.85	Ibis, Straw-Necked	0	0	0	Autumn	Low	Low	None	Low	Low	Medium	Low	Medium	Low
10/05/2017	6B	May	2017	1.8	17.85	Ibis, Straw-Necked	3	0	3	Autumn	Low	Low	None	Low	Low	High	High	Medium	Medium
11/05/2017	3	May	2017	2.6	19.5	Ibis, Straw-Necked	0	0	0	Autumn	Low	Low	None	Low	Low	Medium	Medium	Medium	Low
11/05/2017	4	May	2017	2.6	19.5	Ibis, Straw-Necked	0	0	0	Autumn	Low	Low	None	Low	Low	Medium	Medium	Medium	Low
11/05/2017	7	May	2017	2.6	19.5	Ibis, Straw-Necked	0	0	0	Autumn	Low	Low	None	Low	Low	Medium	Medium	Medium	Low
11/05/2017	8	May	2017	2.6	19.5	Ibis, Straw-Necked	0	0	0	Autumn	Low	Low	None	Low	Low	Medium	Medium	Medium	Low
11/05/2017	9	May	2017	2.6	19.5	Ibis, Straw-Necked	0	0	0	Autumn	Low	Low	None	Low	Low	Medium	Medium	Medium	Low
11/05/2017	10	May	2017	2.6	19.5	Ibis, Straw-Necked	0	0	0	Autumn	Low	Low	None	Low	Low	Medium	Medium	Medium	Low
11/05/2017	11	May	2017	2.6	19.5	Ibis, Straw-Necked	0	0	0	Autumn	Low	Low	None	Low	Low	Low	Medium	Medium	Low
11/05/2017	1A	May	2017	2.6	19.5	Ibis, Straw-Necked	0	4	4	Autumn	Low	Low	None	Low	High	High	High	Medium	Medium
11/05/2017	1B	May	2017	2.6	19.5	Ibis, Straw-Necked	0	25	25	Autumn	Low	Low	None	High	High	High	High	Medium	High
11/05/2017	6A	May	2017	2.6	19.5	Ibis, Straw-Necked	0	0	0	Autumn	Low	Low	None	Low	Low	Medium	Medium	Medium	Low
11/05/2017	6B	May	2017	2.6	19.5	Ibis, Straw-Necked	0	10	10	Autumn	Low	Low	None	Medium	Low	High	High	Medium	Medium
12/05/2017	3	May	2017	0	19.25	Ibis, Straw-Necked	0	0	0	Autumn	Low	Low	None	Low	Low	Medium	Medium	Low	Low
12/05/2017	4	May	2017	0	19.25	Ibis, Straw-Necked	0	0	0	Autumn	Low	Low	None	Low	Low	Medium	Low	Low	Low
12/05/2017	7	May	2017	0	19.25	Ibis, Straw-Necked	0	0	0	Autumn	Low	Low	None	Low	Low	Medium	Low	Low	Low
12/05/2017	8	May	2017	0	19.25	Ibis, Straw-Necked	0	0	0	Autumn	Low	Low	None	Low	Low	Medium	Low	Low	Low
12/05/2017	9	May	2017	0	19.25	Ibis, Straw-Necked	0	0	0	Autumn	Low	Low	None	Low	Low	Medium	Medium	Low	Low
12/05/2017	10	May	2017	0	19.25	Ibis, Straw-Necked	0	0	0	Autumn	Low	Low	None	Low	Low	Medium	Low	Low	Low
12/05/2017	11	May	2017	0	19.25	Ibis, Straw-Necked	0	0	0	Autumn	Low	Low	None	Low	Low	Low	Low	Low	Low
12/05/2017	1A	May	2017	0	19.25	Ibis, Straw-Necked	0	0	0	Autumn	Low	Low	None	Low	High	High	High	Low	Low
12/05/2017	1B	May	2017	0	19.25	Ibis, Straw-Necked	0	0	0	Autumn	Low	Low	None	Low	High	High	High	Low	Low
12/05/2017	6A	May	2017	0	19.25	Ibis, Straw-Necked	0	0	0	Autumn	Low	Low	None	Low	Low	Medium	Low	Low	Low
12/05/2017	6B	May	2017	0	19.25	Ibis, Straw-Necked	0	0	0	Autumn	Low	Low	None	Low	Low	High	High	Low	Low
13/05/2017	3	May	2017	0	19.8	Ibis, Straw-Necked	0	0	0	Autumn	Low	Low	None	Low	Low	Medium	Medium	Medium	Low
13/05/2017	4	May	2017	0	19.8	Ibis, Straw-Necked	0	15	15	Autumn	Low	Low	None	High	Low	Medium	Medium	Medium	High
13/05/2017	7	May	2017	0	19.8	Ibis, Straw-Necked	0	0	0	Autumn	Low	Low	None	Low	Low	Medium	Low	Medium	Low
13/05/2017	8	May	2017	0	19.8	Ibis, Straw-Necked	0	0	0	Autumn	Low	Low	None	Low	Low	Medium	Low	Medium	Low
13/05/2017	9	May	2017	0	19.8	Ibis, Straw-Necked	40	0	40	Autumn	Low	Low	None	High	Low	Medium	High	Medium	High
13/05/2017	10	May	2017	0	19.8	Ibis, Straw-Necked	2	0	2	Autumn	Low	Low	None	Low	Low	Medium	Medium	Medium	Low
13/05/2017	11	May	2017	0	19.8	Ibis, Straw-Necked	0	0	0	Autumn	Low	Low	None	Low	Low	Low	Medium	Medium	Low
13/05/2017	1A	May	2017	0	19.8	Ibis, Straw-Necked	0	0	0	Autumn	Low	Low	None	Low	High	High	High	Medium	Medium
13/05/2017	1B	May	2017	0	19.8	Ibis, Straw-Necked	0	24	24	Autumn	Low	Low	None	High	High	High	High	Medium	High
13/05/2017	6A	May	2017	0	19.8	Ibis, Straw-Necked	0	0	0	Autumn	Low	Low	None	Low	Low	Medium	Medium	Medium	Low
13/05/2017	6B	May	2017	0	19.8	Ibis, Straw-Necked	12	6	18	Autumn	Low	Low	None	High	Low	High	High	Medium	High
14/05/2017	3	May	2017	2.2	19.5	Ibis, Straw-Necked	0	0	0	Autumn	Low	Low	None	Low	Low	Medium	Low	Low	Low
14/05/2017	4	May	2017	2.2	19.5	Ibis, Straw-Necked	0	0	0	Autumn	Low	Low	None	Low	Low	Medium	Medium	Low	Low
14/05/2017	7	May	2017	2.2	19.5	Ibis, Straw-Necked	0	0	0	Autumn	Low	Low	None	Low	Low	Medium	Low	Low	Low
14/05/2017	8	May	2017	2.2	19.5	Ibis, Straw-Necked	0	0	0	Autumn	Low	Low	None	Low	Low	Medium	Low	Low	Low
14/05/2017	9	May	2017	2.2	19.5	Ibis, Straw-Necked	0	0	0	Autumn	Low	Low	None	Low	Low	Medium	Medium	Low	Low
14/05/2017	10	May	2017	2.2	19.5	Ibis, Straw-Necked	0	0	0	Autumn	Low	Low	None	Low	Low	Medium	Medium	Low	Low
14/05/2017	11	May	2017	2.2	19.5	Ibis, Straw-Necked	0	0	0	Autumn	Low	Low	None	Low	Low	Low	Medium	Low	Low
14/05/2017	1A	May	2017	2.2	19.5	Ibis, Straw-Necked	0	0	0	Autumn	Low	Low	None	Low	High	High	High	Low	Low
14/05/2017	1B	May	2017	2.2	19.5	Ibis, Straw-Necked	0	0	0	Autumn	Low	Low	None	Low	High	High	High	Low	Low
14/05/2017	6A	May	2017	2.2	19.5	Ibis, Straw-Necked	0	0	0	Autumn	Low	Low	None	Low	Low	Medium	Low	Low	Low
14/05/2017	6B	May	2017	2.2	19.5	Ibis, Straw-Necked	3	0	3	Autumn	Low	Low	None	Low	Low	High	High	Low	Low
15/05/2017	3	May	2017	1	21.25	Ibis, Straw-Necked	0	0	0	Autumn	Medium	Low	None	Low	Low	Medium	Medium	Medium	Low
15/05/2017	4	May	2017	1	21.25	Ibis, Straw-Necked	0	0	0	Autumn	Medium	Low	None	Low	Low	Medium	Medium	Medium	Low
15/05/2017	7	May	2017	1	21.25	Ibis, Straw-Necked	0	0	0	Autumn	Medium	Low	None	Low	Low	Medium	Medium	Medium	Low
15/05/2017	8	May	2017	1	21.25	Ibis, Straw-Necked	0	0	0	Autumn	Medium	Low	None	Low	Low	Medium	Medium	Medium	Low
15/05/2017	9	May	2017	1	21.25	Ibis, Straw-Necked	0	0	0	Autumn	Medium	Low	None	Low	Low	Medium	Medium	Medium	Low
15/05/2017	10	May	2017	1	21.25	Ibis, Straw-Necked	0	0	0	Autumn	Medium	Low	None	Low	Low	Medium	Medium	Medium	Low
15/05/2017	11	May	2017	1	21.25	Ibis, Straw-Necked	0	0	0	Autumn	Medium	Low	None	Low	Low	Low	Medium	Medium	Low
15/05/2017	1A	May	2017	1	21.25	Ibis, Straw-Necked	0	25	25	Autumn	Medium	Low	None	High	High	High	High	Medium	High
15/05/2017	1B	May	2017	1	21.25	Ibis, Straw-Necked	0	0	0	Autumn	Medium	Low	None	Low	High	High	High	Medium	Medium
15/05/2017	6A	May	2017	1	21.25	Ibis, Straw-Necked	2	0	2	Autumn	Medium	Low	None	Low	Low	Medium	Medium	Medium	Low
15/05/2017	6B	May	2017	1	21.25	Ibis, Straw-Necked	3	0	3	Autumn	Medium	Low	None	Low	Low	High	High	Medium	Medium
16/05/2017	3	May	2017	0	19.15	Ibis, Straw-Necked	0	0	0	Autumn	Low	Low	None	Low	Low	Medium	High	Medium	Medium
16/05/2017	4	May	2017	0	19.15	Ibis, Straw-Necked	0	0	0	Autumn	Low	Low	None	Low	Low	Medium	Low	Medium	Low
16/05/2017	7	May	2017	0	19.15	Ibis, Straw-Necked	0	0	0	Autumn	Low	Low	None	Low	Low	Medium	Medium	Medium	Low
16/05/2017	8	May	2017	0	19.15	Ibis, Straw-Necked	0	0	0	Autumn	Low	Low	None	Low	Low	Medium	Medium	Medium	Low
16/05/2017	9	May	2017	0	19.15	Ibis, Straw-Necked	0	0	0	Autumn	Low	Low	None	Low	Low	Medium	High	Medium	Medium
16/05/2017	10	May	2017	0	19.15	Ibis, Straw-Necked	0	0	0	Autumn	Low	Low	None	Low	Low	Medium	Medium	Medium	Low
16/05/2017	11	May	2017	0	19.15	Ibis, Straw-Necked	0	0	0	Autumn	Low	Low	None	Low	Low	Low	Medium	Medium	Low
16/05/2017	1A	May	2017	0	19.15	Ibis, Straw-Necked	0	0	0	Autumn	Low	Low	None	Low	High	High	High	Medium	Medium
16/05/2017	1B	May	2017	0	19.15	Ibis, Straw-Necked	0	0	0	Autumn	Low	Low	None	Low	High	High	High	Medium	Medium
16/05/2017	6A	May	2017	0	19.15	Ibis, Straw-Necked	1	0	1	Autumn	Low	Low	None	Low	Low	Medium	Medium	Medium	Low
16/05/2017	6B	May	2017	0	19.15	Ibis, Straw-Necked	0	0	0	Autumn	Low	Low	None	Low	Low	High	High	Medium	Medium
17/05/2017	3	May	2017	0	18.9	Ibis, Straw-Necked	0	0	0	Autumn	Low	Low	None	Low	Low	Medium	Medium	Low	Low
17/05/2017	4	May	2017	0	18.9	Ibis, Straw-Necked	0	0	0	Autumn	Low	Low	None	Low	Low	Medium	Medium	Low	Low
17/05/2017	7	May	2017	0	18.9	Ibis, Straw-Necked	0	0	0	Autumn	Low	Low	None	Low	Low	Medium	Medium	Low	Low
17/05/2017	8	May	2017	0	18.9	Ibis, Straw-Necked	0	0	0	Autumn	Low	Low	None	Low	Low	Medium	Medium	Low	Low
17/05/2017	9	May	2017	0	18.9	Ibis, Straw-Necked	0	0	0	Autumn	Low	Low	None	Low	Low	Medium	Medium	Low	Low
17/05/2017	10	May	2017	0	18.9	Ibis, Straw-Necked	0	0	0	Autumn	Low	Low	None	Low	Low	Medium	Medium	Low	Low
17/05/2017	11	May	2017	0	18.9	Ibis, Straw-Necked	1	0	1	Autumn	Low	Low	None	Low	Low	Low	Medium	Low	Low
17/05/2017	1A	May	2017	0	18.9	Ibis, Straw-Necked	0	0	0	Autumn	Low	Low	None	Low	High	High	High	Low	Low
17/05/2017	1B	May	2017	0	18.9	Ibis, Straw-Necked	0	0	0	Autumn	Low	Low	None	Low	High	High	High	Low	Low
17/05/2017	6A	May	2017	0	18.9	Ibis, Straw-Necked	0	0	0	Autumn	Low	Low	None	Low	Low	Medium	Low	Low	Low
17/05/2017	6B	May	2017	0	18.9	Ibis, Straw-Necked	0	0	0	Autumn	Low	Low	None	Low	Low	High	High	Low	Low
18/05/2017	3	May	2017	0	19.7	Ibis, Straw-Necked	0	0	0	Autumn	Low	Low	None	Low	Low	Medium	Medium	Low	Low
18/05/2017	4	May	2017	0	19.7	Ibis, Straw-Necked	0	0	0	Autumn	Low	Low	None	Low	Low	Medium	Low	Low	Low
18/05/2017	7	May	2017	0	19.7	Ibis, Straw-Necked	0	0	0	Autumn	Low	Low	None	Low	Low	Medium	Low	Low	Low
18/05/2017	8	May	2017	0	19.7	Ibis, Straw-Necked	0	0	0	Autumn	Low	Low	None	Low	Low	Medium	Low	Low	Low
18/05/2017	9	May	2017	0	19.7	Ibis, Straw-Necked	0	0	0	Autumn	Low	Low	None	Low	Low	Medium	Medium	Low	Low
18/05/2017	10	May	2017	0	19.7	Ibis, Straw-Necked	0	0	0	Autumn	Low	Low	None	Low	Low	Medium	Low	Low	Low
18/05/2017	11	May	2017	0	19.7	Ibis, Straw-Necked	8	0	8	Autumn	Low	Low	None	Medium	Low	Low	Medium	Low	Medium
18/05/2017	1A	May	2017	0	19.7	Ibis, Straw-Necked	0	0	0	Autumn	Low	Low	None	Low	High	High	High	Low	Low
18/05/2017	1B	May	2017	0	19.7	Ibis, Straw-Necked	0	0	0	Autumn	Low	Low	None	Low	High	High	High	Low	Low
18/05/2017	6A	May	2017	0	19.7	Ibis, Straw-Necked	0	0	0	Autumn	Low	Low	None	Low	Low	Medium	Low	Low	Low
18/05/2017	6B	May	2017	0	19.7	Ibis, Straw-Necked	0	0	0	Autumn	Low	Low	None	Low	Low	High	High	Low	Low
19/05/2017	3	May	2017	18.8	18.95	Ibis, Straw-Necked	0	0	0	Autumn	Low	Medium	Breeding	Low	Low	Medium	Medium	Medium	Low
19/05/2017	4	May	2017	18.8	18.95	Ibis, Straw-Necked	0	0	0	Autumn	Low	Medium	Breeding	Low	Low	Medium	Low	Medium	Low
19/05/2017	7	May	2017	18.8	18.95	Ibis, Straw-Necked	0	0	0	Autumn	Low	Medium	Breeding	Low	Low	Medium	Medium	Medium	Low
19/05/2017	8	May	2017	18.8	18.95	Ibis, Straw-Necked	0	0	0	Autumn	Low	Medium	Breeding	Low	Low	Medium	Medium	Medium	Low
19/05/2017	9	May	2017	18.8	18.95	Ibis, Straw-Necked	0	0	0	Autumn	Low	Medium	Breeding	Low	Low	Medium	Low	Medium	Low
19/05/2017	10	May	2017	18.8	18.95	Ibis, Straw-Necked	1	0	1	Autumn	Low	Medium	Breeding	Low	Low	Medium	Medium	Medium	Low
19/05/2017	11	May	2017	18.8	18.95	Ibis, Straw-Necked	0	0	0	Autumn	Low	Medium	Breeding	Low	Low	Low	High	Medium	Medium
19/05/2017	1A	May	2017	18.8	18.95	Ibis, Straw-Necked	0	9	9	Autumn	Low	Medium	Breeding	Medium	High	High	High	Medium	Medium
19/05/2017	1B	May	2017	18.8	18.95	Ibis, Straw-Necked	0	0	0	Autumn	Low	Medium	Breeding	Low	High	High	High	Medium	Medium
19/05/2017	6A	May	2017	18.8	18.95	Ibis, Straw-Necked	0	0	0	Autumn	Low	Medium	Breeding	Low	Low	Medium	Low	Medium	Low
19/05/2017	6B	May	2017	18.8	18.95	Ibis, Straw-Necked	2	7	9	Autumn	Low	Medium	Breeding	Medium	Low	High	High	Medium	Medium
20/05/2017	3	May	2017	2	20.75	Ibis, Straw-Necked	0	0	0	Autumn	Low	Low	None	Low	Low	Medium	Medium	Low	Low
20/05/2017	4	May	2017	2	20.75	Ibis, Straw-Necked	0	0	0	Autumn	Low	Low	None	Low	Low	Medium	Medium	Low	Low
20/05/2017	7	May	2017	2	20.75	Ibis, Straw-Necked	0	0	0	Autumn	Low	Low	None	Low	Low	Medium	Low	Low	Low
20/05/2017	8	May	2017	2	20.75	Ibis, Straw-Necked	0	0	0	Autumn	Low	Low	None	Low	Low	Medium	Low	Low	Low
20/05/2017	9	May	2017	2	20.75	Ibis, Straw-Necked	11	0	11	Autumn	Low	Low	None	High	Low	Medium	Medium	Low	High
20/05/2017	10	May	2017	2	20.75	Ibis, Straw-Necked	0	0	0	Autumn	Low	Low	None	Low	Low	Medium	Medium	Low	Low
20/05/2017	11	May	2017	2	20.75	Ibis, Straw-Necked	0	0	0	Autumn	Low	Low	None	Low	Low	Low	Medium	Low	Low
20/05/2017	1A	May	2017	2	20.75	Ibis, Straw-Necked	0	0	0	Autumn	Low	Low	None	Low	High	High	High	Low	Low
20/05/2017	1B	May	2017	2	20.75	Ibis, Straw-Necked	0	0	0	Autumn	Low	Low	None	Low	High	High	High	Low	Low
20/05/2017	6A	May	2017	2	20.75	Ibis, Straw-Necked	0	0	0	Autumn	Low	Low	None	Low	Low	Medium	Medium	Low	Low
20/05/2017	6B	May	2017	2	20.75	Ibis, Straw-Necked	2	0	2	Autumn	Low	Low	None	Low	Low	High	High	Low	Low
21/05/2017	3	May	2017	0.2	20.95	Ibis, Straw-Necked	0	0	0	Autumn	Low	Low	None	Low	Low	Medium	Medium	Medium	Low
21/05/2017	4	May	2017	0.2	20.95	Ibis, Straw-Necked	0	0	0	Autumn	Low	Low	None	Low	Low	Medium	Low	Medium	Low
21/05/2017	7	May	2017	0.2	20.95	Ibis, Straw-Necked	0	0	0	Autumn	Low	Low	None	Low	Low	Medium	Medium	Medium	Low
21/05/2017	8	May	2017	0.2	20.95	Ibis, Straw-Necked	0	0	0	Autumn	Low	Low	None	Low	Low	Medium	Low	Medium	Low
21/05/2017	9	May	2017	0.2	20.95	Ibis, Straw-Necked	32	0	32	Autumn	Low	Low	None	High	Low	Medium	High	Medium	High
21/05/2017	10	May	2017	0.2	20.95	Ibis, Straw-Necked	18	0	18	Autumn	Low	Low	None	High	Low	Medium	Medium	Medium	High
21/05/2017	11	May	2017	0.2	20.95	Ibis, Straw-Necked	0	0	0	Autumn	Low	Low	None	Low	Low	Low	Medium	Medium	Low
21/05/2017	1A	May	2017	0.2	20.95	Ibis, Straw-Necked	0	0	0	Autumn	Low	Low	None	Low	High	High	High	Medium	Medium
21/05/2017	1B	May	2017	0.2	20.95	Ibis, Straw-Necked	0	0	0	Autumn	Low	Low	None	Low	High	High	High	Medium	Medium
21/05/2017	6A	May	2017	0.2	20.95	Ibis, Straw-Necked	0	0	0	Autumn	Low	Low	None	Low	Low	Medium	Medium	Medium	Low
21/05/2017	6B	May	2017	0.2	20.95	Ibis, Straw-Necked	1	0	1	Autumn	Low	Low	None	Low	Low	High	High	Medium	Medium
22/05/2017	3	May	2017	0.2	21.1	Ibis, Straw-Necked	0	0	0	Autumn	Medium	Low	None	Low	Low	Medium	High	Low	Low
22/05/2017	4	May	2017	0.2	21.1	Ibis, Straw-Necked	0	0	0	Autumn	Medium	Low	None	Low	Low	Medium	Medium	Low	Low
22/05/2017	7	May	2017	0.2	21.1	Ibis, Straw-Necked	0	0	0	Autumn	Medium	Low	None	Low	Low	Medium	Low	Low	Low
22/05/2017	8	May	2017	0.2	21.1	Ibis, Straw-Necked	0	30	30	Autumn	Medium	Low	None	High	Low	Medium	Medium	Low	High
22/05/2017	9	May	2017	0.2	21.1	Ibis, Straw-Necked	0	0	0	Autumn	Medium	Low	None	Low	Low	Medium	Low	Low	Low
22/05/2017	10	May	2017	0.2	21.1	Ibis, Straw-Necked	0	0	0	Autumn	Medium	Low	None	Low	Low	Medium	Medium	Low	Low
22/05/2017	11	May	2017	0.2	21.1	Ibis, Straw-Necked	0	0	0	Autumn	Medium	Low	None	Low	Low	Low	Medium	Low	Low
22/05/2017	1A	May	2017	0.2	21.1	Ibis, Straw-Necked	0	0	0	Autumn	Medium	Low	None	Low	High	High	High	Low	Low
22/05/2017	1B	May	2017	0.2	21.1	Ibis, Straw-Necked	0	0	0	Autumn	Medium	Low	None	Low	High	High	High	Low	Low
22/05/2017	6A	May	2017	0.2	21.1	Ibis, Straw-Necked	0	0	0	Autumn	Medium	Low	None	Low	Low	Medium	Medium	Low	Low
22/05/2017	6B	May	2017	0.2	21.1	Ibis, Straw-Necked	0	0	0	Autumn	Medium	Low	None	Low	Low	High	High	Low	Low
23/05/2017	3	May	2017	0	21.15	Ibis, Straw-Necked	0	0	0	Autumn	Medium	Low	None	Low	Low	Medium	High	Medium	Medium
23/05/2017	4	May	2017	0	21.15	Ibis, Straw-Necked	0	0	0	Autumn	Medium	Low	None	Low	Low	Medium	Medium	Medium	Low
23/05/2017	7	May	2017	0	21.15	Ibis, Straw-Necked	0	0	0	Autumn	Medium	Low	None	Low	Low	Medium	Low	Medium	Low
23/05/2017	8	May	2017	0	21.15	Ibis, Straw-Necked	0	12	12	Autumn	Medium	Low	None	High	Low	Medium	Medium	Medium	High
23/05/2017	9	May	2017	0	21.15	Ibis, Straw-Necked	0	0	0	Autumn	Medium	Low	None	Low	Low	Medium	Medium	Medium	Low
23/05/2017	10	May	2017	0	21.15	Ibis, Straw-Necked	0	0	0	Autumn	Medium	Low	None	Low	Low	Medium	Medium	Medium	Low
23/05/2017	11	May	2017	0	21.15	Ibis, Straw-Necked	0	0	0	Autumn	Medium	Low	None	Low	Low	Low	Medium	Medium	Low
23/05/2017	1A	May	2017	0	21.15	Ibis, Straw-Necked	0	0	0	Autumn	Medium	Low	None	Low	High	High	High	Medium	Medium
23/05/2017	1B	May	2017	0	21.15	Ibis, Straw-Necked	0	0	0	Autumn	Medium	Low	None	Low	High	High	High	Medium	Medium
23/05/2017	6A	May	2017	0	21.15	Ibis, Straw-Necked	0	0	0	Autumn	Medium	Low	None	Low	Low	Medium	Medium	Medium	Low
23/05/2017	6B	May	2017	0	21.15	Ibis, Straw-Necked	0	0	0	Autumn	Medium	Low	None	Low	Low	High	High	Medium	Medium
24/05/2017	3	May	2017	0	21.75	Ibis, Straw-Necked	0	0	0	Autumn	Medium	Low	None	Low	Low	Medium	High	Medium	Medium
24/05/2017	4	May	2017	0	21.75	Ibis, Straw-Necked	0	0	0	Autumn	Medium	Low	None	Low	Low	Medium	Medium	Medium	Low
24/05/2017	7	May	2017	0	21.75	Ibis, Straw-Necked	0	0	0	Autumn	Medium	Low	None	Low	Low	Medium	Low	Medium	Low
24/05/2017	8	May	2017	0	21.75	Ibis, Straw-Necked	0	0	0	Autumn	Medium	Low	None	Low	Low	Medium	High	Medium	Medium
24/05/2017	9	May	2017	0	21.75	Ibis, Straw-Necked	20	0	20	Autumn	Medium	Low	None	High	Low	Medium	Medium	Medium	High
24/05/2017	10	May	2017	0	21.75	Ibis, Straw-Necked	20	0	20	Autumn	Medium	Low	None	High	Low	Medium	Medium	Medium	High
24/05/2017	11	May	2017	0	21.75	Ibis, Straw-Necked	2	0	2	Autumn	Medium	Low	None	Low	Low	Low	Medium	Medium	Low
24/05/2017	1A	May	2017	0	21.75	Ibis, Straw-Necked	0	0	0	Autumn	Medium	Low	None	Low	High	High	High	Medium	Medium
24/05/2017	1B	May	2017	0	21.75	Ibis, Straw-Necked	0	0	0	Autumn	Medium	Low	None	Low	High	High	High	Medium	Medium
24/05/2017	6A	May	2017	0	21.75	Ibis, Straw-Necked	0	0	0	Autumn	Medium	Low	None	Low	Low	Medium	Medium	Medium	Low
24/05/2017	6B	May	2017	0	21.75	Ibis, Straw-Necked	25	0	25	Autumn	Medium	Low	None	High	Low	High	High	Medium	High
25/05/2017	3	May	2017	0	19.3	Ibis, Straw-Necked	0	0	0	Autumn	Low	Low	None	Low	Low	Medium	Medium	Medium	Low
25/05/2017	4	May	2017	0	19.3	Ibis, Straw-Necked	0	0	0	Autumn	Low	Low	None	Low	Low	Medium	Medium	Medium	Low
25/05/2017	7	May	2017	0	19.3	Ibis, Straw-Necked	0	0	0	Autumn	Low	Low	None	Low	Low	Medium	Medium	Medium	Low
25/05/2017	8	May	2017	0	19.3	Ibis, Straw-Necked	0	20	20	Autumn	Low	Low	None	High	Low	Medium	Medium	Medium	High
25/05/2017	9	May	2017	0	19.3	Ibis, Straw-Necked	0	0	0	Autumn	Low	Low	None	Low	Low	Medium	Medium	Medium	Low
25/05/2017	10	May	2017	0	19.3	Ibis, Straw-Necked	0	0	0	Autumn	Low	Low	None	Low	Low	Medium	Medium	Medium	Low
25/05/2017	11	May	2017	0	19.3	Ibis, Straw-Necked	0	0	0	Autumn	Low	Low	None	Low	Low	Low	Medium	Medium	Low
25/05/2017	1A	May	2017	0	19.3	Ibis, Straw-Necked	0	0	0	Autumn	Low	Low	None	Low	High	High	High	Medium	Medium
25/05/2017	1B	May	2017	0	19.3	Ibis, Straw-Necked	50	83	133	Autumn	Low	Low	None	High	High	High	High	Medium	High
25/05/2017	6A	May	2017	0	19.3	Ibis, Straw-Necked	0	0	0	Autumn	Low	Low	None	Low	Low	Medium	Low	Medium	Low
25/05/2017	6B	May	2017	0	19.3	Ibis, Straw-Necked	1	0	1	Autumn	Low	Low	None	Low	Low	High	High	Medium	Medium
26/05/2017	3	May	2017	0	19.9	Ibis, Straw-Necked	3	0	3	Autumn	Low	Low	None	Low	Low	Medium	Medium	Low	Low
26/05/2017	4	May	2017	0	19.9	Ibis, Straw-Necked	0	0	0	Autumn	Low	Low	None	Low	Low	Medium	Low	Low	Low
26/05/2017	7	May	2017	0	19.9	Ibis, Straw-Necked	0	0	0	Autumn	Low	Low	None	Low	Low	Medium	Medium	Low	Low
26/05/2017	8	May	2017	0	19.9	Ibis, Straw-Necked	0	0	0	Autumn	Low	Low	None	Low	Low	Medium	Medium	Low	Low
26/05/2017	9	May	2017	0	19.9	Ibis, Straw-Necked	0	0	0	Autumn	Low	Low	None	Low	Low	Medium	Low	Low	Low
26/05/2017	10	May	2017	0	19.9	Ibis, Straw-Necked	0	0	0	Autumn	Low	Low	None	Low	Low	Medium	Medium	Low	Low
26/05/2017	11	May	2017	0	19.9	Ibis, Straw-Necked	0	0	0	Autumn	Low	Low	None	Low	Low	Low	Medium	Low	Low
26/05/2017	1A	May	2017	0	19.9	Ibis, Straw-Necked	0	0	0	Autumn	Low	Low	None	Low	High	High	High	Low	Low
26/05/2017	1B	May	2017	0	19.9	Ibis, Straw-Necked	0	0	0	Autumn	Low	Low	None	Low	High	High	High	Low	Low
26/05/2017	6A	May	2017	0	19.9	Ibis, Straw-Necked	0	0	0	Autumn	Low	Low	None	Low	Low	Medium	Medium	Low	Low
26/05/2017	6B	May	2017	0	19.9	Ibis, Straw-Necked	0	0	0	Autumn	Low	Low	None	Low	Low	High	High	Low	Low
27/05/2017	3	May	2017	0	19.05	Ibis, Straw-Necked	0	0	0	Autumn	Low	Low	None	Low	Low	Medium	Medium	Low	Low
27/05/2017	4	May	2017	0	19.05	Ibis, Straw-Necked	0	0	0	Autumn	Low	Low	None	Low	Low	Medium	Low	Low	Low
27/05/2017	7	May	2017	0	19.05	Ibis, Straw-Necked	0	0	0	Autumn	Low	Low	None	Low	Low	Medium	Medium	Low	Low
27/05/2017	8	May	2017	0	19.05	Ibis, Straw-Necked	0	0	0	Autumn	Low	Low	None	Low	Low	Medium	Low	Low	Low
27/05/2017	9	May	2017	0	19.05	Ibis, Straw-Necked	0	0	0	Autumn	Low	Low	None	Low	Low	Medium	Medium	Low	Low
27/05/2017	10	May	2017	0	19.05	Ibis, Straw-Necked	0	0	0	Autumn	Low	Low	None	Low	Low	Medium	Medium	Low	Low
27/05/2017	11	May	2017	0	19.05	Ibis, Straw-Necked	0	0	0	Autumn	Low	Low	None	Low	Low	Low	Medium	Low	Low
27/05/2017	1A	May	2017	0	19.05	Ibis, Straw-Necked	0	0	0	Autumn	Low	Low	None	Low	High	High	High	Low	Low
27/05/2017	1B	May	2017	0	19.05	Ibis, Straw-Necked	0	0	0	Autumn	Low	Low	None	Low	High	High	High	Low	Low
27/05/2017	6A	May	2017	0	19.05	Ibis, Straw-Necked	0	0	0	Autumn	Low	Low	None	Low	Low	Medium	Medium	Low	Low
27/05/2017	6B	May	2017	0	19.05	Ibis, Straw-Necked	1	0	1	Autumn	Low	Low	None	Low	Low	High	High	Low	Low
28/05/2017	3	May	2017	0	19.55	Ibis, Straw-Necked	0	0	0	Autumn	Low	Low	None	Low	Low	Medium	Medium	Low	Low
28/05/2017	4	May	2017	0	19.55	Ibis, Straw-Necked	0	0	0	Autumn	Low	Low	None	Low	Low	Medium	Medium	Low	Low
28/05/2017	7	May	2017	0	19.55	Ibis, Straw-Necked	0	0	0	Autumn	Low	Low	None	Low	Low	Medium	Low	Low	Low
28/05/2017	8	May	2017	0	19.55	Ibis, Straw-Necked	0	0	0	Autumn	Low	Low	None	Low	Low	Medium	Low	Low	Low
28/05/2017	9	May	2017	0	19.55	Ibis, Straw-Necked	0	0	0	Autumn	Low	Low	None	Low	Low	Medium	Low	Low	Low
28/05/2017	10	May	2017	0	19.55	Ibis, Straw-Necked	0	0	0	Autumn	Low	Low	None	Low	Low	Medium	Low	Low	Low
28/05/2017	11	May	2017	0	19.55	Ibis, Straw-Necked	0	0	0	Autumn	Low	Low	None	Low	Low	Low	Medium	Low	Low
28/05/2017	1A	May	2017	0	19.55	Ibis, Straw-Necked	0	0	0	Autumn	Low	Low	None	Low	High	High	Low	Low	Low
28/05/2017	1B	May	2017	0	19.55	Ibis, Straw-Necked	0	0	0	Autumn	Low	Low	None	Low	High	High	Low	Low	Low
28/05/2017	6A	May	2017	0	19.55	Ibis, Straw-Necked	0	0	0	Autumn	Low	Low	None	Low	Low	Medium	Low	Low	Low
28/05/2017	6B	May	2017	0	19.55	Ibis, Straw-Necked	0	0	0	Autumn	Low	Low	None	Low	Low	High	High	Low	Low
29/05/2017	3	May	2017	0	19.95	Ibis, Straw-Necked	0	0	0	Autumn	Low	Low	None	Low	Low	Medium	Medium	Low	Low
29/05/2017	4	May	2017	0	19.95	Ibis, Straw-Necked	0	0	0	Autumn	Low	Low	None	Low	Low	Medium	Medium	Low	Low
29/05/2017	7	May	2017	0	19.95	Ibis, Straw-Necked	0	0	0	Autumn	Low	Low	None	Low	Low	Medium	Low	Low	Low
29/05/2017	8	May	2017	0	19.95	Ibis, Straw-Necked	0	0	0	Autumn	Low	Low	None	Low	Low	Medium	Low	Low	Low
29/05/2017	9	May	2017	0	19.95	Ibis, Straw-Necked	0	0	0	Autumn	Low	Low	None	Low	Low	Medium	Medium	Low	Low
29/05/2017	10	May	2017	0	19.95	Ibis, Straw-Necked	0	0	0	Autumn	Low	Low	None	Low	Low	Medium	Medium	Low	Low
29/05/2017	11	May	2017	0	19.95	Ibis, Straw-Necked	0	0	0	Autumn	Low	Low	None	Low	Low	Low	Medium	Low	Low
29/05/2017	1A	May	2017	0	19.95	Ibis, Straw-Necked	0	0	0	Autumn	Low	Low	None	Low	High	High	High	Low	Low
29/05/2017	1B	May	2017	0	19.95	Ibis, Straw-Necked	0	0	0	Autumn	Low	Low	None	Low	High	High	High	Low	Low
29/05/2017	6A	May	2017	0	19.95	Ibis, Straw-Necked	0	0	0	Autumn	Low	Low	None	Low	Low	Medium	Medium	Low	Low
29/05/2017	6B	May	2017	0	19.95	Ibis, Straw-Necked	0	0	0	Autumn	Low	Low	None	Low	Low	High	High	Low	Low
30/05/2017	3	May	2017	0	19.05	Ibis, Straw-Necked	0	0	0	Autumn	Low	Low	None	Low	Low	Medium	Medium	Low	Low
30/05/2017	4	May	2017	0	19.05	Ibis, Straw-Necked	0	0	0	Autumn	Low	Low	None	Low	Low	Medium	Low	Low	Low
30/05/2017	7	May	2017	0	19.05	Ibis, Straw-Necked	0	0	0	Autumn	Low	Low	None	Low	Low	Medium	Low	Low	Low
30/05/2017	8	May	2017	0	19.05	Ibis, Straw-Necked	0	0	0	Autumn	Low	Low	None	Low	Low	Medium	Low	Low	Low
30/05/2017	9	May	2017	0	19.05	Ibis, Straw-Necked	0	0	0	Autumn	Low	Low	None	Low	Low	Medium	Medium	Low	Low
30/05/2017	10	May	2017	0	19.05	Ibis, Straw-Necked	0	0	0	Autumn	Low	Low	None	Low	Low	Medium	Medium	Low	Low
30/05/2017	11	May	2017	0	19.05	Ibis, Straw-Necked	0	0	0	Autumn	Low	Low	None	Low	Low	Low	Medium	Low	Low
30/05/2017	1A	May	2017	0	19.05	Ibis, Straw-Necked	0	0	0	Autumn	Low	Low	None	Low	High	High	High	Low	Low
30/05/2017	1B	May	2017	0	19.05	Ibis, Straw-Necked	0	0	0	Autumn	Low	Low	None	Low	High	High	High	Low	Low
30/05/2017	6A	May	2017	0	19.05	Ibis, Straw-Necked	0	0	0	Autumn	Low	Low	None	Low	Low	Medium	Low	Low	Low
30/05/2017	6B	May	2017	0	19.05	Ibis, Straw-Necked	0	0	0	Autumn	Low	Low	None	Low	Low	High	High	Low	Low
31/05/2017	3	May	2017	0	16.8	Ibis, Straw-Necked	0	0	0	Autumn	Low	Low	None	Low	Low	Medium	Medium	Medium	Low
31/05/2017	4	May	2017	0	16.8	Ibis, Straw-Necked	0	0	0	Autumn	Low	Low	None	Low	Low	Medium	Medium	Medium	Low
31/05/2017	7	May	2017	0	16.8	Ibis, Straw-Necked	0	0	0	Autumn	Low	Low	None	Low	Low	Medium	Low	Medium	Low
31/05/2017	8	May	2017	0	16.8	Ibis, Straw-Necked	0	0	0	Autumn	Low	Low	None	Low	Low	Medium	Medium	Medium	Low
31/05/2017	9	May	2017	0	16.8	Ibis, Straw-Necked	45	0	45	Autumn	Low	Low	None	High	Low	Medium	High	Medium	High
31/05/2017	10	May	2017	0	16.8	Ibis, Straw-Necked	2	0	2	Autumn	Low	Low	None	Low	Low	Medium	Low	Medium	Low
31/05/2017	11	May	2017	0	16.8	Ibis, Straw-Necked	0	0	0	Autumn	Low	Low	None	Low	Low	Low	Low	Medium	Low
31/05/2017	1A	May	2017	0	16.8	Ibis, Straw-Necked	0	0	0	Autumn	Low	Low	None	Low	High	High	High	Medium	Medium
31/05/2017	1B	May	2017	0	16.8	Ibis, Straw-Necked	0	0	0	Autumn	Low	Low	None	Low	High	High	High	Medium	Medium
31/05/2017	6A	May	2017	0	16.8	Ibis, Straw-Necked	0	0	0	Autumn	Low	Low	None	Low	Low	Medium	Low	Medium	Low
31/05/2017	6B	May	2017	0	16.8	Ibis, Straw-Necked	1	0	1	Autumn	Low	Low	None	Low	Low	High	High	Medium	Medium
1/06/2017	3	Jun	2017	0	16.05	Ibis, Straw-Necked	0	0	0	Winter	Low	Low	None	Low	Low	Medium	High	Low	Low
1/06/2017	4	Jun	2017	0	16.05	Ibis, Straw-Necked	0	22	22	Winter	Low	Low	None	High	Low	Medium	Low	Low	Medium
1/06/2017	7	Jun	2017	0	16.05	Ibis, Straw-Necked	7	0	7	Winter	Low	Low	None	Medium	Low	Medium	Medium	Low	Medium
1/06/2017	8	Jun	2017	0	16.05	Ibis, Straw-Necked	0	0	0	Winter	Low	Low	None	Low	Low	Medium	Low	Low	Low
1/06/2017	9	Jun	2017	0	16.05	Ibis, Straw-Necked	0	24	24	Winter	Low	Low	None	High	Low	Medium	Low	Low	Medium
1/06/2017	10	Jun	2017	0	16.05	Ibis, Straw-Necked	0	0	0	Winter	Low	Low	None	Low	Low	Medium	Low	Low	Low
1/06/2017	11	Jun	2017	0	16.05	Ibis, Straw-Necked	0	0	0	Winter	Low	Low	None	Low	Low	Low	Low	Low	Low
1/06/2017	1A	Jun	2017	0	16.05	Ibis, Straw-Necked	0	0	0	Winter	Low	Low	None	Low	High	High	Low	Low	Low
1/06/2017	1B	Jun	2017	0	16.05	Ibis, Straw-Necked	0	0	0	Winter	Low	Low	None	Low	High	High	High	Low	Low
1/06/2017	6A	Jun	2017	0	16.05	Ibis, Straw-Necked	10	0	10	Winter	Low	Low	None	Medium	Low	Medium	Medium	Low	Medium
1/06/2017	6B	Jun	2017	0	16.05	Ibis, Straw-Necked	1	0	1	Winter	Low	Low	None	Low	Low	High	High	Low	Low
2/06/2017	3	Jun	2017	0	17	Ibis, Straw-Necked	0	0	0	Winter	Low	Low	None	Low	Low	Medium	Medium	Medium	Low
2/06/2017	4	Jun	2017	0	17	Ibis, Straw-Necked	0	0	0	Winter	Low	Low	None	Low	Low	Medium	Medium	Medium	Low
2/06/2017	7	Jun	2017	0	17	Ibis, Straw-Necked	0	0	0	Winter	Low	Low	None	Low	Low	Medium	Low	Medium	Low
2/06/2017	8	Jun	2017	0	17	Ibis, Straw-Necked	0	0	0	Winter	Low	Low	None	Low	Low	Medium	Low	Medium	Low
2/06/2017	9	Jun	2017	0	17	Ibis, Straw-Necked	40	80	120	Winter	Low	Low	None	High	Low	Medium	High	Medium	High
2/06/2017	10	Jun	2017	0	17	Ibis, Straw-Necked	0	0	0	Winter	Low	Low	None	Low	Low	Medium	Medium	Medium	Low
2/06/2017	11	Jun	2017	0	17	Ibis, Straw-Necked	0	0	0	Winter	Low	Low	None	Low	Low	Low	Low	Medium	Low
2/06/2017	1A	Jun	2017	0	17	Ibis, Straw-Necked	40	0	40	Winter	Low	Low	None	High	High	High	High	Medium	High
2/06/2017	1B	Jun	2017	0	17	Ibis, Straw-Necked	0	0	0	Winter	Low	Low	None	Low	High	High	High	Medium	Medium
2/06/2017	6A	Jun	2017	0	17	Ibis, Straw-Necked	0	0	0	Winter	Low	Low	None	Low	Low	Medium	High	Medium	Medium
2/06/2017	6B	Jun	2017	0	17	Ibis, Straw-Necked	0	9	9	Winter	Low	Low	None	Medium	Low	High	High	Medium	Medium
3/06/2017	3	Jun	2017	0	17.1	Ibis, Straw-Necked	0	0	0	Winter	Low	Low	None	Low	Low	Medium	High	High	Medium
3/06/2017	4	Jun	2017	0	17.1	Ibis, Straw-Necked	0	0	0	Winter	Low	Low	None	Low	Low	Medium	Medium	High	Low
3/06/2017	7	Jun	2017	0	17.1	Ibis, Straw-Necked	0	0	0	Winter	Low	Low	None	Low	Low	Medium	Medium	High	Low
3/06/2017	8	Jun	2017	0	17.1	Ibis, Straw-Necked	0	0	0	Winter	Low	Low	None	Low	Low	Medium	Low	High	Low
3/06/2017	9	Jun	2017	0	17.1	Ibis, Straw-Necked	20	0	20	Winter	Low	Low	None	High	Low	Medium	Medium	High	High
3/06/2017	10	Jun	2017	0	17.1	Ibis, Straw-Necked	0	0	0	Winter	Low	Low	None	Low	Low	Medium	High	High	Medium
3/06/2017	11	Jun	2017	0	17.1	Ibis, Straw-Necked	0	0	0	Winter	Low	Low	None	Low	Low	Low	Medium	High	Low
3/06/2017	1A	Jun	2017	0	17.1	Ibis, Straw-Necked	0	0	0	Winter	Low	Low	None	Low	High	High	High	High	Medium
3/06/2017	1B	Jun	2017	0	17.1	Ibis, Straw-Necked	0	0	0	Winter	Low	Low	None	Low	High	High	High	High	Medium
3/06/2017	6A	Jun	2017	0	17.1	Ibis, Straw-Necked	0	0	0	Winter	Low	Low	None	Low	Low	Medium	High	High	Medium
3/06/2017	6B	Jun	2017	0	17.1	Ibis, Straw-Necked	0	0	0	Winter	Low	Low	None	Low	Low	High	High	High	Medium
4/06/2017	3	Jun	2017	0	17.8	Ibis, Straw-Necked	0	0	0	Winter	Low	Low	None	Low	Low	Medium	Low	Low	Low
4/06/2017	4	Jun	2017	0	17.8	Ibis, Straw-Necked	0	0	0	Winter	Low	Low	None	Low	Low	Medium	Low	Low	Low
4/06/2017	7	Jun	2017	0	17.8	Ibis, Straw-Necked	0	0	0	Winter	Low	Low	None	Low	Low	Medium	Low	Low	Low
4/06/2017	8	Jun	2017	0	17.8	Ibis, Straw-Necked	0	0	0	Winter	Low	Low	None	Low	Low	Medium	Medium	Low	Low
4/06/2017	9	Jun	2017	0	17.8	Ibis, Straw-Necked	0	0	0	Winter	Low	Low	None	Low	Low	Medium	Low	Low	Low
4/06/2017	10	Jun	2017	0	17.8	Ibis, Straw-Necked	0	0	0	Winter	Low	Low	None	Low	Low	Medium	Low	Low	Low
4/06/2017	11	Jun	2017	0	17.8	Ibis, Straw-Necked	0	0	0	Winter	Low	Low	None	Low	Low	Low	Medium	Low	Low
4/06/2017	1A	Jun	2017	0	17.8	Ibis, Straw-Necked	0	0	0	Winter	Low	Low	None	Low	High	High	High	Low	Low
4/06/2017	1B	Jun	2017	0	17.8	Ibis, Straw-Necked	0	0	0	Winter	Low	Low	None	Low	High	High	High	Low	Low
4/06/2017	6A	Jun	2017	0	17.8	Ibis, Straw-Necked	0	0	0	Winter	Low	Low	None	Low	Low	Medium	Medium	Low	Low
4/06/2017	6B	Jun	2017	0	17.8	Ibis, Straw-Necked	0	1	1	Winter	Low	Low	None	Low	Low	High	High	Low	Low
5/06/2017	3	Jun	2017	0	17.05	Ibis, Straw-Necked	0	0	0	Winter	Low	Low	None	Low	Low	Medium	High	Medium	Medium
5/06/2017	4	Jun	2017	0	17.05	Ibis, Straw-Necked	0	0	0	Winter	Low	Low	None	Low	Low	Medium	Medium	Medium	Low
5/06/2017	7	Jun	2017	0	17.05	Ibis, Straw-Necked	0	0	0	Winter	Low	Low	None	Low	Low	Medium	Medium	Medium	Low
5/06/2017	8	Jun	2017	0	17.05	Ibis, Straw-Necked	0	0	0	Winter	Low	Low	None	Low	Low	Medium	Low	Medium	Low
5/06/2017	9	Jun	2017	0	17.05	Ibis, Straw-Necked	50	0	50	Winter	Low	Low	None	High	Low	Medium	High	Medium	High
5/06/2017	10	Jun	2017	0	17.05	Ibis, Straw-Necked	0	0	0	Winter	Low	Low	None	Low	Low	Medium	Medium	Medium	Low
5/06/2017	11	Jun	2017	0	17.05	Ibis, Straw-Necked	0	0	0	Winter	Low	Low	None	Low	Low	Low	Medium	Medium	Low
5/06/2017	1A	Jun	2017	0	17.05	Ibis, Straw-Necked	0	0	0	Winter	Low	Low	None	Low	High	High	High	Medium	Medium
5/06/2017	1B	Jun	2017	0	17.05	Ibis, Straw-Necked	0	0	0	Winter	Low	Low	None	Low	High	High	High	Medium	Medium
5/06/2017	6A	Jun	2017	0	17.05	Ibis, Straw-Necked	0	0	0	Winter	Low	Low	None	Low	Low	Medium	Medium	Medium	Low
5/06/2017	6B	Jun	2017	0	17.05	Ibis, Straw-Necked	1	0	1	Winter	Low	Low	None	Low	Low	High	High	Medium	Medium
6/06/2017	3	Jun	2017	0	16.7	Ibis, Straw-Necked	0	0	0	Winter	Low	Low	None	Low	Low	Medium	Medium	Medium	Low
6/06/2017	4	Jun	2017	0	16.7	Ibis, Straw-Necked	0	0	0	Winter	Low	Low	None	Low	Low	Medium	Low	Medium	Low
6/06/2017	7	Jun	2017	0	16.7	Ibis, Straw-Necked	0	0	0	Winter	Low	Low	None	Low	Low	Medium	Low	Medium	Low
6/06/2017	8	Jun	2017	0	16.7	Ibis, Straw-Necked	0	0	0	Winter	Low	Low	None	Low	Low	Medium	Low	Medium	Low
6/06/2017	9	Jun	2017	0	16.7	Ibis, Straw-Necked	50	35	85	Winter	Low	Low	None	High	Low	Medium	High	Medium	High
6/06/2017	10	Jun	2017	0	16.7	Ibis, Straw-Necked	0	0	0	Winter	Low	Low	None	Low	Low	Medium	High	Medium	Medium
6/06/2017	11	Jun	2017	0	16.7	Ibis, Straw-Necked	0	0	0	Winter	Low	Low	None	Low	Low	Low	Low	Medium	Low
6/06/2017	1A	Jun	2017	0	16.7	Ibis, Straw-Necked	0	0	0	Winter	Low	Low	None	Low	High	High	High	Medium	Medium
6/06/2017	1B	Jun	2017	0	16.7	Ibis, Straw-Necked	0	0	0	Winter	Low	Low	None	Low	High	High	High	Medium	Medium
6/06/2017	6A	Jun	2017	0	16.7	Ibis, Straw-Necked	0	0	0	Winter	Low	Low	None	Low	Low	Medium	Low	Medium	Low
6/06/2017	6B	Jun	2017	0	16.7	Ibis, Straw-Necked	2	0	2	Winter	Low	Low	None	Low	Low	High	High	Medium	Medium
7/06/2017	3	Jun	2017	0	14.95	Ibis, Straw-Necked	0	0	0	Winter	Low	Low	None	Low	Low	Medium	Medium	Low	Low
7/06/2017	4	Jun	2017	0	14.95	Ibis, Straw-Necked	0	0	0	Winter	Low	Low	None	Low	Low	Medium	Low	Low	Low
7/06/2017	7	Jun	2017	0	14.95	Ibis, Straw-Necked	0	0	0	Winter	Low	Low	None	Low	Low	Medium	Low	Low	Low
7/06/2017	8	Jun	2017	0	14.95	Ibis, Straw-Necked	0	0	0	Winter	Low	Low	None	Low	Low	Medium	Low	Low	Low
7/06/2017	9	Jun	2017	0	14.95	Ibis, Straw-Necked	0	0	0	Winter	Low	Low	None	Low	Low	Medium	Medium	Low	Low
7/06/2017	10	Jun	2017	0	14.95	Ibis, Straw-Necked	0	0	0	Winter	Low	Low	None	Low	Low	Medium	Low	Low	Low
7/06/2017	11	Jun	2017	0	14.95	Ibis, Straw-Necked	0	0	0	Winter	Low	Low	None	Low	Low	Low	Low	Low	Low
7/06/2017	1A	Jun	2017	0	14.95	Ibis, Straw-Necked	0	0	0	Winter	Low	Low	None	Low	High	High	High	Low	Low
7/06/2017	1B	Jun	2017	0	14.95	Ibis, Straw-Necked	0	0	0	Winter	Low	Low	None	Low	High	High	High	Low	Low
7/06/2017	6A	Jun	2017	0	14.95	Ibis, Straw-Necked	0	0	0	Winter	Low	Low	None	Low	Low	Medium	Low	Low	Low
7/06/2017	6B	Jun	2017	0	14.95	Ibis, Straw-Necked	0	0	0	Winter	Low	Low	None	Low	Low	High	High	Low	Low
8/06/2017	3	Jun	2017	0	15.6	Ibis, Straw-Necked	0	0	0	Winter	Low	Low	None	Low	Low	Medium	High	Medium	Medium
8/06/2017	4	Jun	2017	0	15.6	Ibis, Straw-Necked	0	0	0	Winter	Low	Low	None	Low	Low	Medium	Medium	Medium	Low
8/06/2017	7	Jun	2017	0	15.6	Ibis, Straw-Necked	0	0	0	Winter	Low	Low	None	Low	Low	Medium	Low	Medium	Low
8/06/2017	8	Jun	2017	0	15.6	Ibis, Straw-Necked	0	0	0	Winter	Low	Low	None	Low	Low	Medium	Low	Medium	Low
8/06/2017	9	Jun	2017	0	15.6	Ibis, Straw-Necked	0	0	0	Winter	Low	Low	None	Low	Low	Medium	Low	Medium	Low
8/06/2017	10	Jun	2017	0	15.6	Ibis, Straw-Necked	0	0	0	Winter	Low	Low	None	Low	Low	Medium	Low	Medium	Low
8/06/2017	11	Jun	2017	0	15.6	Ibis, Straw-Necked	0	0	0	Winter	Low	Low	None	Low	Low	Low	Medium	Medium	Low
8/06/2017	1A	Jun	2017	0	15.6	Ibis, Straw-Necked	0	0	0	Winter	Low	Low	None	Low	High	High	High	Medium	Medium
8/06/2017	1B	Jun	2017	0	15.6	Ibis, Straw-Necked	0	20	20	Winter	Low	Low	None	High	High	High	High	Medium	High
8/06/2017	6A	Jun	2017	0	15.6	Ibis, Straw-Necked	0	0	0	Winter	Low	Low	None	Low	Low	Medium	Medium	Medium	Low
8/06/2017	6B	Jun	2017	0	15.6	Ibis, Straw-Necked	3	0	3	Winter	Low	Low	None	Low	Low	High	High	Medium	Medium
9/06/2017	3	Jun	2017	0	17.05	Ibis, Straw-Necked	3	0	3	Winter	Low	Low	None	Low	Low	Medium	Low	Low	Low
9/06/2017	4	Jun	2017	0	17.05	Ibis, Straw-Necked	0	0	0	Winter	Low	Low	None	Low	Low	Medium	Medium	Low	Low
9/06/2017	7	Jun	2017	0	17.05	Ibis, Straw-Necked	0	0	0	Winter	Low	Low	None	Low	Low	Medium	Medium	Low	Low
9/06/2017	8	Jun	2017	0	17.05	Ibis, Straw-Necked	0	0	0	Winter	Low	Low	None	Low	Low	Medium	Medium	Low	Low
9/06/2017	9	Jun	2017	0	17.05	Ibis, Straw-Necked	0	0	0	Winter	Low	Low	None	Low	Low	Medium	Medium	Low	Low
9/06/2017	10	Jun	2017	0	17.05	Ibis, Straw-Necked	0	0	0	Winter	Low	Low	None	Low	Low	Medium	Low	Low	Low
9/06/2017	11	Jun	2017	0	17.05	Ibis, Straw-Necked	0	0	0	Winter	Low	Low	None	Low	Low	Low	Medium	Low	Low
9/06/2017	1A	Jun	2017	0	17.05	Ibis, Straw-Necked	0	0	0	Winter	Low	Low	None	Low	High	High	Low	Low	Low
9/06/2017	1B	Jun	2017	0	17.05	Ibis, Straw-Necked	0	0	0	Winter	Low	Low	None	Low	High	High	Low	Low	Low
9/06/2017	6A	Jun	2017	0	17.05	Ibis, Straw-Necked	2	0	2	Winter	Low	Low	None	Low	Low	Medium	Medium	Low	Low
9/06/2017	6B	Jun	2017	0	17.05	Ibis, Straw-Necked	0	25	25	Winter	Low	Low	None	High	Low	High	High	Low	High
10/06/2017	3	Jun	2017	0.2	19.05	Ibis, Straw-Necked	0	0	0	Winter	Low	Low	None	Low	Low	Medium	Medium	Medium	Low
10/06/2017	4	Jun	2017	0.2	19.05	Ibis, Straw-Necked	0	0	0	Winter	Low	Low	None	Low	Low	Medium	Low	Medium	Low
10/06/2017	7	Jun	2017	0.2	19.05	Ibis, Straw-Necked	0	0	0	Winter	Low	Low	None	Low	Low	Medium	Low	Medium	Low
10/06/2017	8	Jun	2017	0.2	19.05	Ibis, Straw-Necked	0	0	0	Winter	Low	Low	None	Low	Low	Medium	Low	Medium	Low
10/06/2017	9	Jun	2017	0.2	19.05	Ibis, Straw-Necked	45	0	45	Winter	Low	Low	None	High	Low	Medium	High	Medium	High
10/06/2017	10	Jun	2017	0.2	19.05	Ibis, Straw-Necked	8	0	8	Winter	Low	Low	None	Medium	Low	Medium	Medium	Medium	Medium
10/06/2017	11	Jun	2017	0.2	19.05	Ibis, Straw-Necked	0	0	0	Winter	Low	Low	None	Low	Low	Low	Medium	Medium	Low
10/06/2017	1A	Jun	2017	0.2	19.05	Ibis, Straw-Necked	0	20	20	Winter	Low	Low	None	High	High	High	Low	Medium	High
10/06/2017	1B	Jun	2017	0.2	19.05	Ibis, Straw-Necked	0	10	10	Winter	Low	Low	None	Medium	High	High	High	Medium	Medium
10/06/2017	6A	Jun	2017	0.2	19.05	Ibis, Straw-Necked	0	0	0	Winter	Low	Low	None	Low	Low	Medium	Medium	Medium	Low
10/06/2017	6B	Jun	2017	0.2	19.05	Ibis, Straw-Necked	0	5	5	Winter	Low	Low	None	Low	Low	High	High	Medium	Medium
11/06/2017	3	Jun	2017	22.6	18.2	Ibis, Straw-Necked	0	0	0	Winter	Low	High	Breeding	Low	Low	Medium	High	High	Medium
11/06/2017	4	Jun	2017	22.6	18.2	Ibis, Straw-Necked	0	0	0	Winter	Low	High	Breeding	Low	Low	Medium	Low	High	Low
11/06/2017	7	Jun	2017	22.6	18.2	Ibis, Straw-Necked	0	0	0	Winter	Low	High	Breeding	Low	Low	Medium	Low	High	Low
11/06/2017	8	Jun	2017	22.6	18.2	Ibis, Straw-Necked	0	0	0	Winter	Low	High	Breeding	Low	Low	Medium	Low	High	Low
11/06/2017	9	Jun	2017	22.6	18.2	Ibis, Straw-Necked	1	0	1	Winter	Low	High	Breeding	Low	Low	Medium	Low	High	Low
11/06/2017	10	Jun	2017	22.6	18.2	Ibis, Straw-Necked	0	0	0	Winter	Low	High	Breeding	Low	Low	Medium	Low	High	Low
11/06/2017	11	Jun	2017	22.6	18.2	Ibis, Straw-Necked	40	0	40	Winter	Low	High	Breeding	High	Low	Low	High	High	High
11/06/2017	1A	Jun	2017	22.6	18.2	Ibis, Straw-Necked	0	89	89	Winter	Low	High	Breeding	High	High	High	High	High	High
11/06/2017	1B	Jun	2017	22.6	18.2	Ibis, Straw-Necked	0	0	0	Winter	Low	High	Breeding	Low	High	High	High	High	Medium
11/06/2017	6A	Jun	2017	22.6	18.2	Ibis, Straw-Necked	0	0	0	Winter	Low	High	Breeding	Low	Low	Medium	High	High	Medium
11/06/2017	6B	Jun	2017	22.6	18.2	Ibis, Straw-Necked	0	0	0	Winter	Low	High	Breeding	Low	Low	High	High	High	Medium
12/06/2017	3	Jun	2017	16.8	18.15	Ibis, Straw-Necked	0	0	0	Winter	Low	Medium	Breeding	Low	Low	Medium	Medium	Medium	Low
12/06/2017	4	Jun	2017	16.8	18.15	Ibis, Straw-Necked	0	0	0	Winter	Low	Medium	Breeding	Low	Low	Medium	Medium	Medium	Low
12/06/2017	7	Jun	2017	16.8	18.15	Ibis, Straw-Necked	0	0	0	Winter	Low	Medium	Breeding	Low	Low	Medium	Medium	Medium	Low
12/06/2017	8	Jun	2017	16.8	18.15	Ibis, Straw-Necked	0	0	0	Winter	Low	Medium	Breeding	Low	Low	Medium	Medium	Medium	Low
12/06/2017	9	Jun	2017	16.8	18.15	Ibis, Straw-Necked	40	0	40	Winter	Low	Medium	Breeding	High	Low	Medium	High	Medium	High
12/06/2017	10	Jun	2017	16.8	18.15	Ibis, Straw-Necked	0	0	0	Winter	Low	Medium	Breeding	Low	Low	Medium	Medium	Medium	Low
12/06/2017	11	Jun	2017	16.8	18.15	Ibis, Straw-Necked	0	0	0	Winter	Low	Medium	Breeding	Low	Low	Low	Medium	Medium	Low
12/06/2017	1A	Jun	2017	16.8	18.15	Ibis, Straw-Necked	7	53	60	Winter	Low	Medium	Breeding	High	High	High	High	Medium	High
12/06/2017	1B	Jun	2017	16.8	18.15	Ibis, Straw-Necked	0	0	0	Winter	Low	Medium	Breeding	Low	High	High	High	Medium	Medium
12/06/2017	6A	Jun	2017	16.8	18.15	Ibis, Straw-Necked	0	0	0	Winter	Low	Medium	Breeding	Low	Low	Medium	Medium	Medium	Low
12/06/2017	6B	Jun	2017	16.8	18.15	Ibis, Straw-Necked	0	0	0	Winter	Low	Medium	Breeding	Low	Low	High	High	Medium	Medium
13/06/2017	3	Jun	2017	3.4	16.6	Ibis, Straw-Necked	0	0	0	Winter	Low	Low	None	Low	Low	Medium	High	High	Medium
13/06/2017	4	Jun	2017	3.4	16.6	Ibis, Straw-Necked	7	0	7	Winter	Low	Low	None	Medium	Low	Medium	High	High	Medium
13/06/2017	7	Jun	2017	3.4	16.6	Ibis, Straw-Necked	0	0	0	Winter	Low	Low	None	Low	Low	Medium	Low	High	Low
13/06/2017	8	Jun	2017	3.4	16.6	Ibis, Straw-Necked	0	0	0	Winter	Low	Low	None	Low	Low	Medium	Low	High	Low
13/06/2017	9	Jun	2017	3.4	16.6	Ibis, Straw-Necked	0	0	0	Winter	Low	Low	None	Low	Low	Medium	Low	High	Low
13/06/2017	10	Jun	2017	3.4	16.6	Ibis, Straw-Necked	50	0	50	Winter	Low	Low	None	High	Low	Medium	High	High	High
13/06/2017	11	Jun	2017	3.4	16.6	Ibis, Straw-Necked	0	0	0	Winter	Low	Low	None	Low	Low	Low	High	High	Medium
13/06/2017	1A	Jun	2017	3.4	16.6	Ibis, Straw-Necked	0	0	0	Winter	Low	Low	None	Low	High	High	High	High	Medium
13/06/2017	1B	Jun	2017	3.4	16.6	Ibis, Straw-Necked	0	0	0	Winter	Low	Low	None	Low	High	High	High	High	Medium
13/06/2017	6A	Jun	2017	3.4	16.6	Ibis, Straw-Necked	0	0	0	Winter	Low	Low	None	Low	Low	Medium	Medium	High	Low
13/06/2017	6B	Jun	2017	3.4	16.6	Ibis, Straw-Necked	2	5	7	Winter	Low	Low	None	Medium	Low	High	High	High	Medium
14/06/2017	3	Jun	2017	19.2	18.05	Ibis, Straw-Necked	10	0	10	Winter	Low	Medium	Breeding	Medium	Low	Medium	High	Medium	Medium
14/06/2017	4	Jun	2017	19.2	18.05	Ibis, Straw-Necked	0	0	0	Winter	Low	Medium	Breeding	Low	Low	Medium	Medium	Medium	Low
14/06/2017	7	Jun	2017	19.2	18.05	Ibis, Straw-Necked	0	0	0	Winter	Low	Medium	Breeding	Low	Low	Medium	Low	Medium	Low
14/06/2017	8	Jun	2017	19.2	18.05	Ibis, Straw-Necked	0	0	0	Winter	Low	Medium	Breeding	Low	Low	Medium	Low	Medium	Low
14/06/2017	9	Jun	2017	19.2	18.05	Ibis, Straw-Necked	0	0	0	Winter	Low	Medium	Breeding	Low	Low	Medium	High	Medium	Medium
14/06/2017	10	Jun	2017	19.2	18.05	Ibis, Straw-Necked	0	0	0	Winter	Low	Medium	Breeding	Low	Low	Medium	Low	Medium	Low
14/06/2017	11	Jun	2017	19.2	18.05	Ibis, Straw-Necked	0	0	0	Winter	Low	Medium	Breeding	Low	Low	Low	Medium	Medium	Low
14/06/2017	1A	Jun	2017	19.2	18.05	Ibis, Straw-Necked	25	235	260	Winter	Low	Medium	Breeding	High	High	High	High	Medium	High
14/06/2017	1B	Jun	2017	19.2	18.05	Ibis, Straw-Necked	0	0	0	Winter	Low	Medium	Breeding	Low	High	High	High	Medium	Medium
14/06/2017	6A	Jun	2017	19.2	18.05	Ibis, Straw-Necked	0	0	0	Winter	Low	Medium	Breeding	Low	Low	Medium	Medium	Medium	Low
14/06/2017	6B	Jun	2017	19.2	18.05	Ibis, Straw-Necked	0	0	0	Winter	Low	Medium	Breeding	Low	Low	High	High	Medium	Medium
15/06/2017	3	Jun	2017	25.8	18.85	Ibis, Straw-Necked	0	0	0	Winter	Low	High	Breeding	Low	Low	Medium	Medium	Medium	Low
15/06/2017	4	Jun	2017	25.8	18.85	Ibis, Straw-Necked	0	0	0	Winter	Low	High	Breeding	Low	Low	Medium	Medium	Medium	Low
15/06/2017	7	Jun	2017	25.8	18.85	Ibis, Straw-Necked	0	0	0	Winter	Low	High	Breeding	Low	Low	Medium	Medium	Medium	Low
15/06/2017	8	Jun	2017	25.8	18.85	Ibis, Straw-Necked	6	0	6	Winter	Low	High	Breeding	Medium	Low	Medium	Medium	Medium	Medium
15/06/2017	9	Jun	2017	25.8	18.85	Ibis, Straw-Necked	0	0	0	Winter	Low	High	Breeding	Low	Low	Medium	High	Medium	Medium
15/06/2017	10	Jun	2017	25.8	18.85	Ibis, Straw-Necked	0	0	0	Winter	Low	High	Breeding	Low	Low	Medium	Medium	Medium	Low
15/06/2017	11	Jun	2017	25.8	18.85	Ibis, Straw-Necked	0	0	0	Winter	Low	High	Breeding	Low	Low	Low	Low	Medium	Low
15/06/2017	1A	Jun	2017	25.8	18.85	Ibis, Straw-Necked	10	90	100	Winter	Low	High	Breeding	High	High	High	High	Medium	High
15/06/2017	1B	Jun	2017	25.8	18.85	Ibis, Straw-Necked	0	0	0	Winter	Low	High	Breeding	Low	High	High	High	Medium	Medium
15/06/2017	6A	Jun	2017	25.8	18.85	Ibis, Straw-Necked	0	0	0	Winter	Low	High	Breeding	Low	Low	Medium	Medium	Medium	Low
15/06/2017	6B	Jun	2017	25.8	18.85	Ibis, Straw-Necked	0	0	0	Winter	Low	High	Breeding	Low	Low	High	High	Medium	Medium
16/06/2017	3	Jun	2017	0	19.45	Ibis, Straw-Necked	0	0	0	Winter	Low	Low	None	Low	Low	Medium	Medium	Medium	Low
16/06/2017	4	Jun	2017	0	19.45	Ibis, Straw-Necked	0	0	0	Winter	Low	Low	None	Low	Low	Medium	Medium	Medium	Low
16/06/2017	7	Jun	2017	0	19.45	Ibis, Straw-Necked	0	0	0	Winter	Low	Low	None	Low	Low	Medium	Low	Medium	Low
16/06/2017	8	Jun	2017	0	19.45	Ibis, Straw-Necked	0	0	0	Winter	Low	Low	None	Low	Low	Medium	Low	Medium	Low
16/06/2017	9	Jun	2017	0	19.45	Ibis, Straw-Necked	0	0	0	Winter	Low	Low	None	Low	Low	Medium	Medium	Medium	Low
16/06/2017	10	Jun	2017	0	19.45	Ibis, Straw-Necked	0	0	0	Winter	Low	Low	None	Low	Low	Medium	Medium	Medium	Low
16/06/2017	11	Jun	2017	0	19.45	Ibis, Straw-Necked	0	0	0	Winter	Low	Low	None	Low	Low	Low	Medium	Medium	Low
16/06/2017	1A	Jun	2017	0	19.45	Ibis, Straw-Necked	0	0	0	Winter	Low	Low	None	Low	High	High	High	Medium	Medium
16/06/2017	1B	Jun	2017	0	19.45	Ibis, Straw-Necked	0	0	0	Winter	Low	Low	None	Low	High	High	High	Medium	Medium
16/06/2017	6A	Jun	2017	0	19.45	Ibis, Straw-Necked	0	0	0	Winter	Low	Low	None	Low	Low	Medium	High	Medium	Medium
16/06/2017	6B	Jun	2017	0	19.45	Ibis, Straw-Necked	0	0	0	Winter	Low	Low	None	Low	Low	High	High	Medium	Medium
17/06/2017	3	Jun	2017	1	20.85	Ibis, Straw-Necked	0	0	0	Winter	Low	Low	None	Low	Low	Medium	High	High	Medium
17/06/2017	4	Jun	2017	1	20.85	Ibis, Straw-Necked	0	0	0	Winter	Low	Low	None	Low	Low	Medium	High	High	Medium
17/06/2017	7	Jun	2017	1	20.85	Ibis, Straw-Necked	0	0	0	Winter	Low	Low	None	Low	Low	Medium	Low	High	Low
17/06/2017	8	Jun	2017	1	20.85	Ibis, Straw-Necked	0	0	0	Winter	Low	Low	None	Low	Low	Medium	Medium	High	Low
17/06/2017	9	Jun	2017	1	20.85	Ibis, Straw-Necked	0	0	0	Winter	Low	Low	None	Low	Low	Medium	High	High	Medium
17/06/2017	10	Jun	2017	1	20.85	Ibis, Straw-Necked	2	0	2	Winter	Low	Low	None	Low	Low	Medium	High	High	Medium
17/06/2017	11	Jun	2017	1	20.85	Ibis, Straw-Necked	0	0	0	Winter	Low	Low	None	Low	Low	Low	Medium	High	Low
17/06/2017	1A	Jun	2017	1	20.85	Ibis, Straw-Necked	70	155	225	Winter	Low	Low	None	High	High	High	High	High	High
17/06/2017	1B	Jun	2017	1	20.85	Ibis, Straw-Necked	0	0	0	Winter	Low	Low	None	Low	High	High	High	High	Medium
17/06/2017	6A	Jun	2017	1	20.85	Ibis, Straw-Necked	0	0	0	Winter	Low	Low	None	Low	Low	Medium	High	High	Medium
17/06/2017	6B	Jun	2017	1	20.85	Ibis, Straw-Necked	1	0	1	Winter	Low	Low	None	Low	Low	High	High	High	Medium
18/06/2017	3	Jun	2017	0	18.75	Ibis, Straw-Necked	0	0	0	Winter	Low	Low	None	Low	Low	Medium	Medium	High	Low
18/06/2017	4	Jun	2017	0	18.75	Ibis, Straw-Necked	0	0	0	Winter	Low	Low	None	Low	Low	Medium	High	High	Medium
18/06/2017	7	Jun	2017	0	18.75	Ibis, Straw-Necked	30	0	30	Winter	Low	Low	None	High	Low	Medium	High	High	High
18/06/2017	8	Jun	2017	0	18.75	Ibis, Straw-Necked	0	0	0	Winter	Low	Low	None	Low	Low	Medium	Low	High	Low
18/06/2017	9	Jun	2017	0	18.75	Ibis, Straw-Necked	0	0	0	Winter	Low	Low	None	Low	Low	Medium	Medium	High	Low
18/06/2017	10	Jun	2017	0	18.75	Ibis, Straw-Necked	0	0	0	Winter	Low	Low	None	Low	Low	Medium	High	High	Medium
18/06/2017	11	Jun	2017	0	18.75	Ibis, Straw-Necked	0	0	0	Winter	Low	Low	None	Low	Low	Low	Medium	High	Low
18/06/2017	1A	Jun	2017	0	18.75	Ibis, Straw-Necked	80	15	95	Winter	Low	Low	None	High	High	High	High	High	High
18/06/2017	1B	Jun	2017	0	18.75	Ibis, Straw-Necked	0	0	0	Winter	Low	Low	None	Low	High	High	High	High	Medium
18/06/2017	6A	Jun	2017	0	18.75	Ibis, Straw-Necked	20	0	20	Winter	Low	Low	None	High	Low	Medium	High	High	High
18/06/2017	6B	Jun	2017	0	18.75	Ibis, Straw-Necked	1	0	1	Winter	Low	Low	None	Low	Low	High	High	High	Medium
19/06/2017	3	Jun	2017	0	19.05	Ibis, Straw-Necked	0	0	0	Winter	Low	Low	None	Low	Low	Medium	High	High	Medium
19/06/2017	4	Jun	2017	0	19.05	Ibis, Straw-Necked	0	0	0	Winter	Low	Low	None	Low	Low	Medium	Low	High	Low
19/06/2017	7	Jun	2017	0	19.05	Ibis, Straw-Necked	0	0	0	Winter	Low	Low	None	Low	Low	Medium	Low	High	Low
19/06/2017	8	Jun	2017	0	19.05	Ibis, Straw-Necked	0	0	0	Winter	Low	Low	None	Low	Low	Medium	Medium	High	Low
19/06/2017	9	Jun	2017	0	19.05	Ibis, Straw-Necked	0	0	0	Winter	Low	Low	None	Low	Low	Medium	Medium	High	Low
19/06/2017	10	Jun	2017	0	19.05	Ibis, Straw-Necked	0	0	0	Winter	Low	Low	None	Low	Low	Medium	Medium	High	Low
19/06/2017	11	Jun	2017	0	19.05	Ibis, Straw-Necked	0	0	0	Winter	Low	Low	None	Low	Low	Low	High	High	Medium
19/06/2017	1A	Jun	2017	0	19.05	Ibis, Straw-Necked	10	0	10	Winter	Low	Low	None	Medium	High	High	High	High	Medium
19/06/2017	1B	Jun	2017	0	19.05	Ibis, Straw-Necked	0	0	0	Winter	Low	Low	None	Low	High	High	High	High	Medium
19/06/2017	6A	Jun	2017	0	19.05	Ibis, Straw-Necked	2	0	2	Winter	Low	Low	None	Low	Low	Medium	High	High	Medium
19/06/2017	6B	Jun	2017	0	19.05	Ibis, Straw-Necked	60	0	60	Winter	Low	Low	None	High	Low	High	High	High	High
20/06/2017	3	Jun	2017	0	18.4	Ibis, Straw-Necked	0	0	0	Winter	Low	Low	None	Low	Low	Medium	High	High	Medium
20/06/2017	4	Jun	2017	0	18.4	Ibis, Straw-Necked	0	0	0	Winter	Low	Low	None	Low	Low	Medium	High	High	Medium
20/06/2017	7	Jun	2017	0	18.4	Ibis, Straw-Necked	0	0	0	Winter	Low	Low	None	Low	Low	Medium	Low	High	Low
20/06/2017	8	Jun	2017	0	18.4	Ibis, Straw-Necked	0	0	0	Winter	Low	Low	None	Low	Low	Medium	Low	High	Low
20/06/2017	9	Jun	2017	0	18.4	Ibis, Straw-Necked	0	0	0	Winter	Low	Low	None	Low	Low	Medium	Medium	High	Low
20/06/2017	10	Jun	2017	0	18.4	Ibis, Straw-Necked	30	0	30	Winter	Low	Low	None	High	Low	Medium	High	High	High
20/06/2017	11	Jun	2017	0	18.4	Ibis, Straw-Necked	0	0	0	Winter	Low	Low	None	Low	Low	Low	High	High	Medium
20/06/2017	1A	Jun	2017	0	18.4	Ibis, Straw-Necked	0	0	0	Winter	Low	Low	None	Low	High	High	High	High	Medium
20/06/2017	1B	Jun	2017	0	18.4	Ibis, Straw-Necked	0	5	5	Winter	Low	Low	None	Low	High	High	High	High	Medium
20/06/2017	6A	Jun	2017	0	18.4	Ibis, Straw-Necked	0	0	0	Winter	Low	Low	None	Low	Low	Medium	Low	High	Low
20/06/2017	6B	Jun	2017	0	18.4	Ibis, Straw-Necked	0	0	0	Winter	Low	Low	None	Low	Low	High	High	High	Medium
21/06/2017	3	Jun	2017	0.2	17.8	Ibis, Straw-Necked	0	0	0	Winter	Low	Low	None	Low	Low	Medium	High	High	Medium
21/06/2017	4	Jun	2017	0.2	17.8	Ibis, Straw-Necked	0	0	0	Winter	Low	Low	None	Low	Low	Medium	High	High	Medium
21/06/2017	7	Jun	2017	0.2	17.8	Ibis, Straw-Necked	0	0	0	Winter	Low	Low	None	Low	Low	Medium	Medium	High	Low
21/06/2017	8	Jun	2017	0.2	17.8	Ibis, Straw-Necked	0	0	0	Winter	Low	Low	None	Low	Low	Medium	Low	High	Low
21/06/2017	9	Jun	2017	0.2	17.8	Ibis, Straw-Necked	0	0	0	Winter	Low	Low	None	Low	Low	Medium	High	High	Medium
21/06/2017	10	Jun	2017	0.2	17.8	Ibis, Straw-Necked	0	0	0	Winter	Low	Low	None	Low	Low	Medium	High	High	Medium
21/06/2017	11	Jun	2017	0.2	17.8	Ibis, Straw-Necked	0	0	0	Winter	Low	Low	None	Low	Low	Low	High	High	Medium
21/06/2017	1A	Jun	2017	0.2	17.8	Ibis, Straw-Necked	0	0	0	Winter	Low	Low	None	Low	High	High	High	High	Medium
21/06/2017	1B	Jun	2017	0.2	17.8	Ibis, Straw-Necked	0	0	0	Winter	Low	Low	None	Low	High	High	High	High	Medium
21/06/2017	6A	Jun	2017	0.2	17.8	Ibis, Straw-Necked	12	0	12	Winter	Low	Low	None	High	Low	Medium	Medium	High	High
21/06/2017	6B	Jun	2017	0.2	17.8	Ibis, Straw-Necked	30	0	30	Winter	Low	Low	None	High	Low	High	High	High	High
22/06/2017	3	Jun	2017	0	18.2	Ibis, Straw-Necked	0	0	0	Winter	Low	Low	None	Low	Low	Medium	Medium	Low	Low
22/06/2017	4	Jun	2017	0	18.2	Ibis, Straw-Necked	0	0	0	Winter	Low	Low	None	Low	Low	Medium	Medium	Low	Low
22/06/2017	7	Jun	2017	0	18.2	Ibis, Straw-Necked	0	0	0	Winter	Low	Low	None	Low	Low	Medium	Low	Low	Low
22/06/2017	8	Jun	2017	0	18.2	Ibis, Straw-Necked	0	0	0	Winter	Low	Low	None	Low	Low	Medium	Low	Low	Low
22/06/2017	9	Jun	2017	0	18.2	Ibis, Straw-Necked	0	0	0	Winter	Low	Low	None	Low	Low	Medium	Low	Low	Low
22/06/2017	10	Jun	2017	0	18.2	Ibis, Straw-Necked	0	0	0	Winter	Low	Low	None	Low	Low	Medium	Low	Low	Low
22/06/2017	11	Jun	2017	0	18.2	Ibis, Straw-Necked	0	0	0	Winter	Low	Low	None	Low	Low	Low	Medium	Low	Low
22/06/2017	1A	Jun	2017	0	18.2	Ibis, Straw-Necked	0	0	0	Winter	Low	Low	None	Low	High	High	High	Low	Low
22/06/2017	1B	Jun	2017	0	18.2	Ibis, Straw-Necked	0	0	0	Winter	Low	Low	None	Low	High	High	Low	Low	Low
22/06/2017	6A	Jun	2017	0	18.2	Ibis, Straw-Necked	0	0	0	Winter	Low	Low	None	Low	Low	Medium	Low	Low	Low
22/06/2017	6B	Jun	2017	0	18.2	Ibis, Straw-Necked	0	0	0	Winter	Low	Low	None	Low	Low	High	High	Low	Low
23/06/2017	3	Jun	2017	0	17	Ibis, Straw-Necked	0	0	0	Winter	Low	Low	None	Low	Low	Medium	Low	Low	Low
23/06/2017	4	Jun	2017	0	17	Ibis, Straw-Necked	0	0	0	Winter	Low	Low	None	Low	Low	Medium	Medium	Low	Low
23/06/2017	7	Jun	2017	0	17	Ibis, Straw-Necked	0	0	0	Winter	Low	Low	None	Low	Low	Medium	Low	Low	Low
23/06/2017	8	Jun	2017	0	17	Ibis, Straw-Necked	0	0	0	Winter	Low	Low	None	Low	Low	Medium	Low	Low	Low
23/06/2017	9	Jun	2017	0	17	Ibis, Straw-Necked	0	0	0	Winter	Low	Low	None	Low	Low	Medium	Low	Low	Low
23/06/2017	10	Jun	2017	0	17	Ibis, Straw-Necked	0	0	0	Winter	Low	Low	None	Low	Low	Medium	Low	Low	Low
23/06/2017	11	Jun	2017	0	17	Ibis, Straw-Necked	0	0	0	Winter	Low	Low	None	Low	Low	Low	Medium	Low	Low
23/06/2017	1A	Jun	2017	0	17	Ibis, Straw-Necked	0	0	0	Winter	Low	Low	None	Low	High	High	Low	Low	Low
23/06/2017	1B	Jun	2017	0	17	Ibis, Straw-Necked	0	0	0	Winter	Low	Low	None	Low	High	High	High	Low	Low
23/06/2017	6A	Jun	2017	0	17	Ibis, Straw-Necked	0	0	0	Winter	Low	Low	None	Low	Low	Medium	Medium	Low	Low
23/06/2017	6B	Jun	2017	0	17	Ibis, Straw-Necked	11	35	46	Winter	Low	Low	None	High	Low	High	High	Low	High
24/06/2017	3	Jun	2017	0	17.45	Ibis, Straw-Necked	0	0	0	Winter	Low	Low	None	Low	Low	Medium	Medium	Low	Low
24/06/2017	4	Jun	2017	0	17.45	Ibis, Straw-Necked	0	0	0	Winter	Low	Low	None	Low	Low	Medium	Low	Low	Low
24/06/2017	7	Jun	2017	0	17.45	Ibis, Straw-Necked	0	0	0	Winter	Low	Low	None	Low	Low	Medium	Low	Low	Low
24/06/2017	8	Jun	2017	0	17.45	Ibis, Straw-Necked	0	0	0	Winter	Low	Low	None	Low	Low	Medium	Low	Low	Low
24/06/2017	9	Jun	2017	0	17.45	Ibis, Straw-Necked	0	0	0	Winter	Low	Low	None	Low	Low	Medium	Low	Low	Low
24/06/2017	10	Jun	2017	0	17.45	Ibis, Straw-Necked	0	0	0	Winter	Low	Low	None	Low	Low	Medium	Low	Low	Low
24/06/2017	11	Jun	2017	0	17.45	Ibis, Straw-Necked	0	0	0	Winter	Low	Low	None	Low	Low	Low	Medium	Low	Low
24/06/2017	1A	Jun	2017	0	17.45	Ibis, Straw-Necked	0	0	0	Winter	Low	Low	None	Low	High	High	High	Low	Low
24/06/2017	1B	Jun	2017	0	17.45	Ibis, Straw-Necked	0	0	0	Winter	Low	Low	None	Low	High	High	Low	Low	Low
24/06/2017	6A	Jun	2017	0	17.45	Ibis, Straw-Necked	0	0	0	Winter	Low	Low	None	Low	Low	Medium	Medium	Low	Low
24/06/2017	6B	Jun	2017	0	17.45	Ibis, Straw-Necked	0	5	5	Winter	Low	Low	None	Low	Low	High	High	Low	Low
25/06/2017	3	Jun	2017	0	17.6	Ibis, Straw-Necked	0	0	0	Winter	Low	Low	None	Low	Low	Medium	Medium	Low	Low
25/06/2017	4	Jun	2017	0	17.6	Ibis, Straw-Necked	0	0	0	Winter	Low	Low	None	Low	Low	Medium	Low	Low	Low
25/06/2017	7	Jun	2017	0	17.6	Ibis, Straw-Necked	0	0	0	Winter	Low	Low	None	Low	Low	Medium	Low	Low	Low
25/06/2017	8	Jun	2017	0	17.6	Ibis, Straw-Necked	0	0	0	Winter	Low	Low	None	Low	Low	Medium	Low	Low	Low
25/06/2017	9	Jun	2017	0	17.6	Ibis, Straw-Necked	1	0	1	Winter	Low	Low	None	Low	Low	Medium	Medium	Low	Low
25/06/2017	10	Jun	2017	0	17.6	Ibis, Straw-Necked	0	0	0	Winter	Low	Low	None	Low	Low	Medium	Medium	Low	Low
25/06/2017	11	Jun	2017	0	17.6	Ibis, Straw-Necked	0	0	0	Winter	Low	Low	None	Low	Low	Low	Low	Low	Low
25/06/2017	1A	Jun	2017	0	17.6	Ibis, Straw-Necked	0	29	29	Winter	Low	Low	None	High	High	High	High	Low	High
25/06/2017	1B	Jun	2017	0	17.6	Ibis, Straw-Necked	0	50	50	Winter	Low	Low	None	High	High	High	High	Low	High
25/06/2017	6A	Jun	2017	0	17.6	Ibis, Straw-Necked	0	0	0	Winter	Low	Low	None	Low	Low	Medium	Low	Low	Low
25/06/2017	6B	Jun	2017	0	17.6	Ibis, Straw-Necked	8	0	8	Winter	Low	Low	None	Medium	Low	High	High	Low	Medium
26/06/2017	3	Jun	2017	0	18.65	Ibis, Straw-Necked	0	0	0	Winter	Low	Low	None	Low	Low	Medium	Low	Low	Low
26/06/2017	4	Jun	2017	0	18.65	Ibis, Straw-Necked	0	0	0	Winter	Low	Low	None	Low	Low	Medium	Medium	Low	Low
26/06/2017	7	Jun	2017	0	18.65	Ibis, Straw-Necked	0	0	0	Winter	Low	Low	None	Low	Low	Medium	Medium	Low	Low
26/06/2017	8	Jun	2017	0	18.65	Ibis, Straw-Necked	0	0	0	Winter	Low	Low	None	Low	Low	Medium	Medium	Low	Low
26/06/2017	9	Jun	2017	0	18.65	Ibis, Straw-Necked	0	0	0	Winter	Low	Low	None	Low	Low	Medium	Low	Low	Low
26/06/2017	10	Jun	2017	0	18.65	Ibis, Straw-Necked	0	0	0	Winter	Low	Low	None	Low	Low	Medium	Low	Low	Low
26/06/2017	11	Jun	2017	0	18.65	Ibis, Straw-Necked	0	0	0	Winter	Low	Low	None	Low	Low	Low	Medium	Low	Low
26/06/2017	1A	Jun	2017	0	18.65	Ibis, Straw-Necked	0	0	0	Winter	Low	Low	None	Low	High	High	High	Low	Low
26/06/2017	1B	Jun	2017	0	18.65	Ibis, Straw-Necked	0	0	0	Winter	Low	Low	None	Low	High	High	High	Low	Low
26/06/2017	6A	Jun	2017	0	18.65	Ibis, Straw-Necked	0	40	40	Winter	Low	Low	None	High	Low	Medium	Low	Low	Medium
26/06/2017	6B	Jun	2017	0	18.65	Ibis, Straw-Necked	3	0	3	Winter	Low	Low	None	Low	Low	High	High	Low	Low
27/06/2017	3	Jun	2017	0	17.25	Ibis, Straw-Necked	0	0	0	Winter	Low	Low	None	Low	Low	Medium	Medium	Low	Low
27/06/2017	4	Jun	2017	0	17.25	Ibis, Straw-Necked	0	0	0	Winter	Low	Low	None	Low	Low	Medium	Medium	Low	Low
27/06/2017	7	Jun	2017	0	17.25	Ibis, Straw-Necked	0	0	0	Winter	Low	Low	None	Low	Low	Medium	Low	Low	Low
27/06/2017	8	Jun	2017	0	17.25	Ibis, Straw-Necked	0	0	0	Winter	Low	Low	None	Low	Low	Medium	Medium	Low	Low
27/06/2017	9	Jun	2017	0	17.25	Ibis, Straw-Necked	0	0	0	Winter	Low	Low	None	Low	Low	Medium	Medium	Low	Low
27/06/2017	10	Jun	2017	0	17.25	Ibis, Straw-Necked	0	0	0	Winter	Low	Low	None	Low	Low	Medium	Medium	Low	Low
27/06/2017	11	Jun	2017	0	17.25	Ibis, Straw-Necked	0	0	0	Winter	Low	Low	None	Low	Low	Low	Medium	Low	Low
27/06/2017	1A	Jun	2017	0	17.25	Ibis, Straw-Necked	0	0	0	Winter	Low	Low	None	Low	High	High	High	Low	Low
27/06/2017	1B	Jun	2017	0	17.25	Ibis, Straw-Necked	0	0	0	Winter	Low	Low	None	Low	High	High	High	Low	Low
27/06/2017	6A	Jun	2017	0	17.25	Ibis, Straw-Necked	0	0	0	Winter	Low	Low	None	Low	Low	Medium	Low	Low	Low
27/06/2017	6B	Jun	2017	0	17.25	Ibis, Straw-Necked	9	10	19	Winter	Low	Low	None	High	Low	High	High	Low	High
28/06/2017	3	Jun	2017	0	18.65	Ibis, Straw-Necked	0	0	0	Winter	Low	Low	None	Low	Low	Medium	Medium	Low	Low
28/06/2017	4	Jun	2017	0	18.65	Ibis, Straw-Necked	9	0	9	Winter	Low	Low	None	Medium	Low	Medium	Medium	Low	Medium
28/06/2017	7	Jun	2017	0	18.65	Ibis, Straw-Necked	0	0	0	Winter	Low	Low	None	Low	Low	Medium	Low	Low	Low
28/06/2017	8	Jun	2017	0	18.65	Ibis, Straw-Necked	0	0	0	Winter	Low	Low	None	Low	Low	Medium	Low	Low	Low
28/06/2017	9	Jun	2017	0	18.65	Ibis, Straw-Necked	0	0	0	Winter	Low	Low	None	Low	Low	Medium	Low	Low	Low
28/06/2017	10	Jun	2017	0	18.65	Ibis, Straw-Necked	0	0	0	Winter	Low	Low	None	Low	Low	Medium	Low	Low	Low
28/06/2017	11	Jun	2017	0	18.65	Ibis, Straw-Necked	0	0	0	Winter	Low	Low	None	Low	Low	Low	Low	Low	Low
28/06/2017	1A	Jun	2017	0	18.65	Ibis, Straw-Necked	0	0	0	Winter	Low	Low	None	Low	High	High	High	Low	Low
28/06/2017	1B	Jun	2017	0	18.65	Ibis, Straw-Necked	0	0	0	Winter	Low	Low	None	Low	High	High	Low	Low	Low
28/06/2017	6A	Jun	2017	0	18.65	Ibis, Straw-Necked	0	0	0	Winter	Low	Low	None	Low	Low	Medium	Medium	Low	Low
28/06/2017	6B	Jun	2017	0	18.65	Ibis, Straw-Necked	0	30	30	Winter	Low	Low	None	High	Low	High	High	Low	High
29/06/2017	3	Jun	2017	0	19.15	Ibis, Straw-Necked	0	0	0	Winter	Low	Low	None	Low	Low	Medium	High	High	Medium
29/06/2017	4	Jun	2017	0	19.15	Ibis, Straw-Necked	0	0	0	Winter	Low	Low	None	Low	Low	Medium	High	High	Medium
29/06/2017	7	Jun	2017	0	19.15	Ibis, Straw-Necked	0	0	0	Winter	Low	Low	None	Low	Low	Medium	High	High	Medium
29/06/2017	8	Jun	2017	0	19.15	Ibis, Straw-Necked	0	0	0	Winter	Low	Low	None	Low	Low	Medium	Medium	High	Low
29/06/2017	9	Jun	2017	0	19.15	Ibis, Straw-Necked	0	0	0	Winter	Low	Low	None	Low	Low	Medium	High	High	Medium
29/06/2017	10	Jun	2017	0	19.15	Ibis, Straw-Necked	4	0	4	Winter	Low	Low	None	Low	Low	Medium	High	High	Medium
29/06/2017	11	Jun	2017	0	19.15	Ibis, Straw-Necked	0	0	0	Winter	Low	Low	None	Low	Low	Low	Medium	High	Low
29/06/2017	1A	Jun	2017	0	19.15	Ibis, Straw-Necked	0	0	0	Winter	Low	Low	None	Low	High	High	High	High	Medium
29/06/2017	1B	Jun	2017	0	19.15	Ibis, Straw-Necked	0	0	0	Winter	Low	Low	None	Low	High	High	High	High	Medium
29/06/2017	6A	Jun	2017	0	19.15	Ibis, Straw-Necked	0	0	0	Winter	Low	Low	None	Low	Low	Medium	High	High	Medium
29/06/2017	6B	Jun	2017	0	19.15	Ibis, Straw-Necked	0	8	8	Winter	Low	Low	None	Medium	Low	High	High	High	Medium
30/06/2017	3	Jun	2017	5.6	19.3	Ibis, Straw-Necked	9	0	9	Winter	Low	Low	None	Medium	Low	Medium	Medium	Medium	Medium
30/06/2017	4	Jun	2017	5.6	19.3	Ibis, Straw-Necked	3	0	3	Winter	Low	Low	None	Low	Low	Medium	High	Medium	Medium
30/06/2017	7	Jun	2017	5.6	19.3	Ibis, Straw-Necked	0	0	0	Winter	Low	Low	None	Low	Low	Medium	Low	Medium	Low
30/06/2017	8	Jun	2017	5.6	19.3	Ibis, Straw-Necked	0	0	0	Winter	Low	Low	None	Low	Low	Medium	Low	Medium	Low
30/06/2017	9	Jun	2017	5.6	19.3	Ibis, Straw-Necked	0	0	0	Winter	Low	Low	None	Low	Low	Medium	Low	Medium	Low
30/06/2017	10	Jun	2017	5.6	19.3	Ibis, Straw-Necked	0	0	0	Winter	Low	Low	None	Low	Low	Medium	Medium	Medium	Low
30/06/2017	11	Jul	2017	5.6	19.3	Ibis, Straw-Necked	0	0	0	Winter	Low	Low	None	Low	Low	Low	Medium	Medium	Low
30/06/2017	1A	Jun	2017	5.6	19.3	Ibis, Straw-Necked	0	20	20	Winter	Low	Low	None	High	High	High	High	Medium	High
30/06/2017	1B	Jun	2017	5.6	19.3	Ibis, Straw-Necked	0	0	0	Winter	Low	Low	None	Low	High	High	High	Medium	Medium
30/06/2017	6A	Jun	2017	5.6	19.3	Ibis, Straw-Necked	0	0	0	Winter	Low	Low	None	Low	Low	Medium	Medium	Medium	Low
30/06/2017	6B	Jun	2017	5.6	19.3	Ibis, Straw-Necked	0	0	0	Winter	Low	Low	None	Low	Low	High	High	Medium	Medium
1/07/2017	3	Jul	2017	0	15.2	Ibis, Straw-Necked	0	0	0	Winter	Low	Low	None	Low	Low	Medium	Medium	Low	Low
1/07/2017	4	Jul	2017	0	15.2	Ibis, Straw-Necked	0	0	0	Winter	Low	Low	None	Low	Low	Medium	Medium	Low	Low
1/07/2017	7	Jul	2017	0	15.2	Ibis, Straw-Necked	0	0	0	Winter	Low	Low	None	Low	Low	Medium	Low	Low	Low
1/07/2017	8	Jul	2017	0	15.2	Ibis, Straw-Necked	0	0	0	Winter	Low	Low	None	Low	Low	Medium	Low	Low	Low
1/07/2017	9	Jul	2017	0	15.2	Ibis, Straw-Necked	0	0	0	Winter	Low	Low	None	Low	Low	Medium	Medium	Low	Low
1/07/2017	10	Jul	2017	0	15.2	Ibis, Straw-Necked	0	0	0	Winter	Low	Low	None	Low	Low	Medium	Medium	Low	Low
1/07/2017	11	Jul	2017	0	15.2	Ibis, Straw-Necked	0	0	0	Winter	Low	Low	None	Low	Low	Low	Medium	Low	Low
1/07/2017	1A	Jul	2017	0	15.2	Ibis, Straw-Necked	0	0	0	Winter	Low	Low	None	Low	High	High	High	Low	Low
1/07/2017	1B	Jul	2017	0	15.2	Ibis, Straw-Necked	0	0	0	Winter	Low	Low	None	Low	High	High	High	Low	Low
1/07/2017	6A	Jul	2017	0	15.2	Ibis, Straw-Necked	4	0	4	Winter	Low	Low	None	Low	Low	Medium	Medium	Low	Low
1/07/2017	6B	Jul	2017	0	15.2	Ibis, Straw-Necked	9	16	25	Winter	Low	Low	None	High	Medium	High	High	Low	High
2/07/2017	3	Jul	2017	0	14.6	Ibis, Straw-Necked	0	0	0	Winter	Low	Low	None	Low	Low	Medium	Medium	Low	Low
2/07/2017	4	Jul	2017	0	14.6	Ibis, Straw-Necked	0	0	0	Winter	Low	Low	None	Low	Low	Medium	Low	Low	Low
2/07/2017	7	Jul	2017	0	14.6	Ibis, Straw-Necked	0	0	0	Winter	Low	Low	None	Low	Low	Medium	Medium	Low	Low
2/07/2017	8	Jul	2017	0	14.6	Ibis, Straw-Necked	12	0	12	Winter	Low	Low	None	High	Low	Medium	Medium	Low	High
2/07/2017	9	Jul	2017	0	14.6	Ibis, Straw-Necked	0	0	0	Winter	Low	Low	None	Low	Low	Medium	Medium	Low	Low
2/07/2017	10	Jul	2017	0	14.6	Ibis, Straw-Necked	0	0	0	Winter	Low	Low	None	Low	Low	Medium	Medium	Low	Low
2/07/2017	11	Jul	2017	0	14.6	Ibis, Straw-Necked	0	0	0	Winter	Low	Low	None	Low	Low	Low	Low	Low	Low
2/07/2017	1A	Jul	2017	0	14.6	Ibis, Straw-Necked	0	0	0	Winter	Low	Low	None	Low	High	High	High	Low	Low
2/07/2017	1B	Jul	2017	0	14.6	Ibis, Straw-Necked	0	0	0	Winter	Low	Low	None	Low	High	High	High	Low	Low
2/07/2017	6A	Jul	2017	0	14.6	Ibis, Straw-Necked	0	0	0	Winter	Low	Low	None	Low	Low	Medium	Low	Low	Low
2/07/2017	6B	Jul	2017	0	14.6	Ibis, Straw-Necked	8	12	20	Winter	Low	Low	None	High	Medium	High	High	Low	High
3/07/2017	3	Jul	2017	0	22.3	Ibis, Straw-Necked	0	0	0	Winter	Medium	Low	None	Low	Low	Medium	High	Low	Low
3/07/2017	4	Jul	2017	0	22.3	Ibis, Straw-Necked	2	0	2	Winter	Medium	Low	None	Low	Low	Medium	Medium	Low	Low
3/07/2017	7	Jul	2017	0	22.3	Ibis, Straw-Necked	0	0	0	Winter	Medium	Low	None	Low	Low	Medium	Medium	Low	Low
3/07/2017	8	Jul	2017	0	22.3	Ibis, Straw-Necked	0	0	0	Winter	Medium	Low	None	Low	Low	Medium	Medium	Low	Low
3/07/2017	9	Jul	2017	0	22.3	Ibis, Straw-Necked	0	0	0	Winter	Medium	Low	None	Low	Low	Medium	Low	Low	Low
3/07/2017	10	Jul	2017	0	22.3	Ibis, Straw-Necked	0	0	0	Winter	Medium	Low	None	Low	Low	Medium	Medium	Low	Low
3/07/2017	11	Jul	2017	0	22.3	Ibis, Straw-Necked	0	0	0	Winter	Medium	Low	None	Low	Low	Low	Medium	Low	Low
3/07/2017	1A	Jul	2017	0	22.3	Ibis, Straw-Necked	0	25	25	Winter	Medium	Low	None	High	High	High	High	Low	High
3/07/2017	1B	Jul	2017	0	22.3	Ibis, Straw-Necked	0	0	0	Winter	Medium	Low	None	Low	High	High	High	Low	Low
3/07/2017	6A	Jul	2017	0	22.3	Ibis, Straw-Necked	0	0	0	Winter	Medium	Low	None	Low	Low	Medium	Low	Low	Low
3/07/2017	6B	Jul	2017	0	22.3	Ibis, Straw-Necked	0	0	0	Winter	Medium	Low	None	Low	Medium	High	High	Low	Low
4/07/2017	3	Jul	2017	0.2	13.9	Ibis, Straw-Necked	0	0	0	Winter	Low	Low	None	Low	Low	Medium	Medium	Medium	Low
4/07/2017	4	Jul	2017	0.2	13.9	Ibis, Straw-Necked	0	0	0	Winter	Low	Low	None	Low	Low	Medium	Medium	Medium	Low
4/07/2017	7	Jul	2017	0.2	13.9	Ibis, Straw-Necked	0	0	0	Winter	Low	Low	None	Low	Low	Medium	Medium	Medium	Low
4/07/2017	8	Jul	2017	0.2	13.9	Ibis, Straw-Necked	0	0	0	Winter	Low	Low	None	Low	Low	Medium	Low	Medium	Low
4/07/2017	9	Jul	2017	0.2	13.9	Ibis, Straw-Necked	0	0	0	Winter	Low	Low	None	Low	Low	Medium	Medium	Medium	Low
4/07/2017	10	Jul	2017	0.2	13.9	Ibis, Straw-Necked	0	0	0	Winter	Low	Low	None	Low	Low	Medium	Medium	Medium	Low
4/07/2017	11	Jul	2017	0.2	13.9	Ibis, Straw-Necked	0	0	0	Winter	Low	Low	None	Low	Low	Low	Medium	Medium	Low
4/07/2017	1A	Jul	2017	0.2	13.9	Ibis, Straw-Necked	0	0	0	Winter	Low	Low	None	Low	High	High	High	Medium	Medium
4/07/2017	1B	Jul	2017	0.2	13.9	Ibis, Straw-Necked	20	100	120	Winter	Low	Low	None	High	High	High	High	Medium	High
4/07/2017	6A	Jul	2017	0.2	13.9	Ibis, Straw-Necked	0	0	0	Winter	Low	Low	None	Low	Low	Medium	Medium	Medium	Low
4/07/2017	6B	Jul	2017	0.2	13.9	Ibis, Straw-Necked	0	0	0	Winter	Low	Low	None	Low	Medium	High	High	Medium	Medium
5/07/2017	3	Jul	2017	0	17.85	Ibis, Straw-Necked	0	0	0	Winter	Low	Low	None	Low	Low	Medium	Low	Low	Low
5/07/2017	4	Jul	2017	0	17.85	Ibis, Straw-Necked	1	0	1	Winter	Low	Low	None	Low	Low	Medium	Medium	Low	Low
5/07/2017	7	Jul	2017	0	17.85	Ibis, Straw-Necked	0	0	0	Winter	Low	Low	None	Low	Low	Medium	Low	Low	Low
5/07/2017	8	Jul	2017	0	17.85	Ibis, Straw-Necked	0	0	0	Winter	Low	Low	None	Low	Low	Medium	Low	Low	Low
5/07/2017	9	Jul	2017	0	17.85	Ibis, Straw-Necked	0	0	0	Winter	Low	Low	None	Low	Low	Medium	Medium	Low	Low
5/07/2017	10	Jul	2017	0	17.85	Ibis, Straw-Necked	0	0	0	Winter	Low	Low	None	Low	Low	Medium	Low	Low	Low
5/07/2017	11	Jul	2017	0	17.85	Ibis, Straw-Necked	0	0	0	Winter	Low	Low	None	Low	Low	Low	Low	Low	Low
5/07/2017	1A	Jul	2017	0	17.85	Ibis, Straw-Necked	0	20	20	Winter	Low	Low	None	High	High	High	High	Low	High
5/07/2017	1B	Jul	2017	0	17.85	Ibis, Straw-Necked	0	0	0	Winter	Low	Low	None	Low	High	High	High	Low	Low
5/07/2017	6A	Jul	2017	0	17.85	Ibis, Straw-Necked	0	0	0	Winter	Low	Low	None	Low	Low	Medium	Low	Low	Low
5/07/2017	6B	Jul	2017	0	17.85	Ibis, Straw-Necked	0	0	0	Winter	Low	Low	None	Low	Medium	High	High	Low	Low
6/07/2017	3	Jul	2017	0.6	17.9	Ibis, Straw-Necked	0	0	0	Winter	Low	Low	None	Low	Low	Medium	Medium	Medium	Low
6/07/2017	4	Jul	2017	0.6	17.9	Ibis, Straw-Necked	10	0	10	Winter	Low	Low	None	Medium	Low	Medium	High	Medium	Medium
6/07/2017	7	Jul	2017	0.6	17.9	Ibis, Straw-Necked	0	0	0	Winter	Low	Low	None	Low	Low	Medium	Medium	Medium	Low
6/07/2017	8	Jul	2017	0.6	17.9	Ibis, Straw-Necked	0	0	0	Winter	Low	Low	None	Low	Low	Medium	Medium	Medium	Low
6/07/2017	9	Jul	2017	0.6	17.9	Ibis, Straw-Necked	0	0	0	Winter	Low	Low	None	Low	Low	Medium	Medium	Medium	Low
6/07/2017	10	Jul	2017	0.6	17.9	Ibis, Straw-Necked	47	0	47	Winter	Low	Low	None	High	Low	Medium	High	Medium	High
6/07/2017	11	Jul	2017	0.6	17.9	Ibis, Straw-Necked	0	0	0	Winter	Low	Low	None	Low	Low	Low	Medium	Medium	Low
6/07/2017	1A	Jul	2017	0.6	17.9	Ibis, Straw-Necked	0	0	0	Winter	Low	Low	None	Low	High	High	High	Medium	Medium
6/07/2017	1B	Jul	2017	0.6	17.9	Ibis, Straw-Necked	0	6	6	Winter	Low	Low	None	Medium	High	High	High	Medium	Medium
6/07/2017	6A	Jul	2017	0.6	17.9	Ibis, Straw-Necked	0	0	0	Winter	Low	Low	None	Low	Low	Medium	Low	Medium	Low
6/07/2017	6B	Jul	2017	0.6	17.9	Ibis, Straw-Necked	0	0	0	Winter	Low	Low	None	Low	Medium	High	High	Medium	Medium
7/07/2017	3	Jul	2017	12.6	14.15	Ibis, Straw-Necked	0	0	0	Winter	Low	Medium	Breeding	Low	Low	Medium	High	Medium	Medium
7/07/2017	4	Jul	2017	12.6	14.15	Ibis, Straw-Necked	6	6	12	Winter	Low	Medium	Breeding	High	Low	Medium	Medium	Medium	High
7/07/2017	7	Jul	2017	12.6	14.15	Ibis, Straw-Necked	0	0	0	Winter	Low	Medium	Breeding	Low	Low	Medium	Low	Medium	Low
7/07/2017	8	Jul	2017	12.6	14.15	Ibis, Straw-Necked	0	0	0	Winter	Low	Medium	Breeding	Low	Low	Medium	Low	Medium	Low
7/07/2017	9	Jul	2017	12.6	14.15	Ibis, Straw-Necked	0	0	0	Winter	Low	Medium	Breeding	Low	Low	Medium	Low	Medium	Low
7/07/2017	10	Jul	2017	12.6	14.15	Ibis, Straw-Necked	60	0	60	Winter	Low	Medium	Breeding	High	Low	Medium	High	Medium	High
7/07/2017	11	Jul	2017	12.6	14.15	Ibis, Straw-Necked	0	0	0	Winter	Low	Medium	Breeding	Low	Low	Low	Medium	Medium	Low
7/07/2017	1A	Jul	2017	12.6	14.15	Ibis, Straw-Necked	0	60	60	Winter	Low	Medium	Breeding	High	High	High	High	Medium	High
7/07/2017	1B	Jul	2017	12.6	14.15	Ibis, Straw-Necked	0	0	0	Winter	Low	Medium	Breeding	Low	High	High	High	Medium	Medium
7/07/2017	6A	Jul	2017	12.6	14.15	Ibis, Straw-Necked	0	0	0	Winter	Low	Medium	Breeding	Low	Low	Medium	Low	Medium	Low
7/07/2017	6B	Jul	2017	12.6	14.15	Ibis, Straw-Necked	3	0	3	Winter	Low	Medium	Breeding	Low	Medium	High	High	Medium	Medium
8/07/2017	3	Jul	2017	4	15.3	Ibis, Straw-Necked	0	0	0	Winter	Low	Low	None	Low	Low	Medium	Medium	Medium	Low
8/07/2017	4	Jul	2017	4	15.3	Ibis, Straw-Necked	0	0	0	Winter	Low	Low	None	Low	Low	Medium	High	Medium	Medium
8/07/2017	7	Jul	2017	4	15.3	Ibis, Straw-Necked	0	0	0	Winter	Low	Low	None	Low	Low	Medium	Medium	Medium	Low
8/07/2017	8	Jul	2017	4	15.3	Ibis, Straw-Necked	0	0	0	Winter	Low	Low	None	Low	Low	Medium	Medium	Medium	Low
8/07/2017	9	Jul	2017	4	15.3	Ibis, Straw-Necked	40	40	80	Winter	Low	Low	None	High	Low	Medium	High	Medium	High
8/07/2017	10	Jul	2017	4	15.3	Ibis, Straw-Necked	3	0	3	Winter	Low	Low	None	Low	Low	Medium	High	Medium	Medium
8/07/2017	11	Jul	2017	4	15.3	Ibis, Straw-Necked	0	0	0	Winter	Low	Low	None	Low	Low	Low	Medium	Medium	Low
8/07/2017	1A	Jul	2017	4	15.3	Ibis, Straw-Necked	0	50	50	Winter	Low	Low	None	High	High	High	High	Medium	High
8/07/2017	1B	Jul	2017	4	15.3	Ibis, Straw-Necked	0	0	0	Winter	Low	Low	None	Low	High	High	High	Medium	Medium
8/07/2017	6A	Jul	2017	4	15.3	Ibis, Straw-Necked	0	0	0	Winter	Low	Low	None	Low	Low	Medium	Medium	Medium	Low
8/07/2017	6B	Jul	2017	4	15.3	Ibis, Straw-Necked	5	0	5	Winter	Low	Low	None	Low	Medium	High	High	Medium	Medium
9/07/2017	3	Jul	2017	0	14.15	Ibis, Straw-Necked	0	0	0	Winter	Low	Low	None	Low	Low	Medium	High	Medium	Medium
9/07/2017	4	Jul	2017	0	14.15	Ibis, Straw-Necked	0	0	0	Winter	Low	Low	None	Low	Low	Medium	Medium	Medium	Low
9/07/2017	7	Jul	2017	0	14.15	Ibis, Straw-Necked	0	0	0	Winter	Low	Low	None	Low	Low	Medium	Low	Medium	Low
9/07/2017	8	Jul	2017	0	14.15	Ibis, Straw-Necked	0	0	0	Winter	Low	Low	None	Low	Low	Medium	Low	Medium	Low
9/07/2017	9	Jul	2017	0	14.15	Ibis, Straw-Necked	0	0	0	Winter	Low	Low	None	Low	Low	Medium	Medium	Medium	Low
9/07/2017	10	Jul	2017	0	14.15	Ibis, Straw-Necked	64	45	109	Winter	Low	Low	None	High	Low	Medium	High	Medium	High
9/07/2017	11	Jul	2017	0	14.15	Ibis, Straw-Necked	1	0	1	Winter	Low	Low	None	Low	Low	Low	Medium	Medium	Low
9/07/2017	1A	Jul	2017	0	14.15	Ibis, Straw-Necked	0	30	30	Winter	Low	Low	None	High	High	High	High	Medium	High
9/07/2017	1B	Jul	2017	0	14.15	Ibis, Straw-Necked	0	70	70	Winter	Low	Low	None	High	High	High	High	Medium	High
9/07/2017	6A	Jul	2017	0	14.15	Ibis, Straw-Necked	0	0	0	Winter	Low	Low	None	Low	Low	Medium	Medium	Medium	Low
9/07/2017	6B	Jul	2017	0	14.15	Ibis, Straw-Necked	1	0	1	Winter	Low	Low	None	Low	Medium	High	High	Medium	Medium
10/07/2017	3	Jul	2017	0	16.65	Ibis, Straw-Necked	0	0	0	Winter	Low	Low	None	Low	Low	Medium	Medium	Medium	Low
10/07/2017	4	Jul	2017	0	16.65	Ibis, Straw-Necked	1	0	1	Winter	Low	Low	None	Low	Low	Medium	High	Medium	Medium
10/07/2017	7	Jul	2017	0	16.65	Ibis, Straw-Necked	0	0	0	Winter	Low	Low	None	Low	Low	Medium	Low	Medium	Low
10/07/2017	8	Jul	2017	0	16.65	Ibis, Straw-Necked	0	0	0	Winter	Low	Low	None	Low	Low	Medium	Low	Medium	Low
10/07/2017	9	Jul	2017	0	16.65	Ibis, Straw-Necked	0	0	0	Winter	Low	Low	None	Low	Low	Medium	Medium	Medium	Low
10/07/2017	10	Jul	2017	0	16.65	Ibis, Straw-Necked	0	0	0	Winter	Low	Low	None	Low	Low	Medium	Medium	Medium	Low
10/07/2017	11	Jul	2017	0	16.65	Ibis, Straw-Necked	0	0	0	Winter	Low	Low	None	Low	Low	Low	High	Medium	Medium
10/07/2017	1A	Jul	2017	0	16.65	Ibis, Straw-Necked	0	0	0	Winter	Low	Low	None	Low	High	High	High	Medium	Medium
10/07/2017	1B	Jul	2017	0	16.65	Ibis, Straw-Necked	7	35	42	Winter	Low	Low	None	High	High	High	High	Medium	High
10/07/2017	6A	Jul	2017	0	16.65	Ibis, Straw-Necked	3	0	3	Winter	Low	Low	None	Low	Low	Medium	Medium	Medium	Low
10/07/2017	6B	Jul	2017	0	16.65	Ibis, Straw-Necked	0	0	0	Winter	Low	Low	None	Low	Medium	High	High	Medium	Medium
11/07/2017	3	Jul	2017	0.8	18.15	Ibis, Straw-Necked	0	0	0	Winter	Low	Low	None	Low	Low	Medium	Medium	Medium	Low
11/07/2017	4	Jul	2017	0.8	18.15	Ibis, Straw-Necked	0	0	0	Winter	Low	Low	None	Low	Low	Medium	Medium	Medium	Low
11/07/2017	7	Jul	2017	0.8	18.15	Ibis, Straw-Necked	0	0	0	Winter	Low	Low	None	Low	Low	Medium	Low	Medium	Low
11/07/2017	8	Jul	2017	0.8	18.15	Ibis, Straw-Necked	0	0	0	Winter	Low	Low	None	Low	Low	Medium	Low	Medium	Low
11/07/2017	9	Jul	2017	0.8	18.15	Ibis, Straw-Necked	0	0	0	Winter	Low	Low	None	Low	Low	Medium	Low	Medium	Low
11/07/2017	10	Jul	2017	0.8	18.15	Ibis, Straw-Necked	55	0	55	Winter	Low	Low	None	High	Low	Medium	High	Medium	High
11/07/2017	11	Jul	2017	0.8	18.15	Ibis, Straw-Necked	2	0	2	Winter	Low	Low	None	Low	Low	Low	Medium	Medium	Low
11/07/2017	1A	Jul	2017	0.8	18.15	Ibis, Straw-Necked	0	0	0	Winter	Low	Low	None	Low	High	High	High	Medium	Medium
11/07/2017	1B	Jul	2017	0.8	18.15	Ibis, Straw-Necked	0	0	0	Winter	Low	Low	None	Low	High	High	High	Medium	Medium
11/07/2017	6A	Jul	2017	0.8	18.15	Ibis, Straw-Necked	0	0	0	Winter	Low	Low	None	Low	Low	Medium	Medium	Medium	Low
11/07/2017	6B	Jul	2017	0.8	18.15	Ibis, Straw-Necked	15	0	15	Winter	Low	Low	None	High	Medium	High	High	Medium	High
12/07/2017	3	Jul	2017	0	16	Ibis, Straw-Necked	0	0	0	Winter	Low	Low	None	Low	Low	Medium	High	High	Medium
12/07/2017	4	Jul	2017	0	16	Ibis, Straw-Necked	0	0	0	Winter	Low	Low	None	Low	Low	Medium	Medium	High	Low
12/07/2017	7	Jul	2017	0	16	Ibis, Straw-Necked	0	0	0	Winter	Low	Low	None	Low	Low	Medium	Medium	High	Low
12/07/2017	8	Jul	2017	0	16	Ibis, Straw-Necked	0	0	0	Winter	Low	Low	None	Low	Low	Medium	Medium	High	Low
12/07/2017	9	Jul	2017	0	16	Ibis, Straw-Necked	0	0	0	Winter	Low	Low	None	Low	Low	Medium	Medium	High	Low
12/07/2017	10	Jul	2017	0	16	Ibis, Straw-Necked	0	0	0	Winter	Low	Low	None	Low	Low	Medium	Medium	High	Low
12/07/2017	11	Jul	2017	0	16	Ibis, Straw-Necked	0	0	0	Winter	Low	Low	None	Low	Low	Low	High	High	Medium
12/07/2017	1A	Jul	2017	0	16	Ibis, Straw-Necked	0	0	0	Winter	Low	Low	None	Low	High	High	High	High	Medium
12/07/2017	1B	Jul	2017	0	16	Ibis, Straw-Necked	0	0	0	Winter	Low	Low	None	Low	High	High	High	High	Medium
12/07/2017	6A	Jul	2017	0	16	Ibis, Straw-Necked	0	0	0	Winter	Low	Low	None	Low	Low	Medium	Medium	High	Low
12/07/2017	6B	Jul	2017	0	16	Ibis, Straw-Necked	2	0	2	Winter	Low	Low	None	Low	Medium	High	High	High	Medium
13/07/2017	3	Jul	2017	0	15.8	Ibis, Straw-Necked	0	0	0	Winter	Low	Low	None	Low	Low	Medium	Low	Low	Low
13/07/2017	4	Jul	2017	0	15.8	Ibis, Straw-Necked	1	0	1	Winter	Low	Low	None	Low	Low	Medium	Medium	Low	Low
13/07/2017	7	Jul	2017	0	15.8	Ibis, Straw-Necked	0	0	0	Winter	Low	Low	None	Low	Low	Medium	Low	Low	Low
13/07/2017	8	Jul	2017	0	15.8	Ibis, Straw-Necked	0	0	0	Winter	Low	Low	None	Low	Low	Medium	Low	Low	Low
13/07/2017	9	Jul	2017	0	15.8	Ibis, Straw-Necked	0	0	0	Winter	Low	Low	None	Low	Low	Medium	Low	Low	Low
13/07/2017	10	Jul	2017	0	15.8	Ibis, Straw-Necked	0	0	0	Winter	Low	Low	None	Low	Low	Medium	Low	Low	Low
13/07/2017	11	Jul	2017	0	15.8	Ibis, Straw-Necked	50	0	50	Winter	Low	Low	None	High	Low	Low	Medium	Low	High
13/07/2017	1A	Jul	2017	0	15.8	Ibis, Straw-Necked	0	0	0	Winter	Low	Low	None	Low	High	High	Low	Low	Low
13/07/2017	1B	Jul	2017	0	15.8	Ibis, Straw-Necked	0	0	0	Winter	Low	Low	None	Low	High	High	High	Low	Low
13/07/2017	6A	Jul	2017	0	15.8	Ibis, Straw-Necked	0	0	0	Winter	Low	Low	None	Low	Low	Medium	Medium	Low	Low
13/07/2017	6B	Jul	2017	0	15.8	Ibis, Straw-Necked	0	0	0	Winter	Low	Low	None	Low	Medium	High	High	Low	Low
14/07/2017	3	Jul	2017	0	16	Ibis, Straw-Necked	0	0	0	Winter	Low	Low	None	Low	Low	Medium	Medium	Medium	Low
14/07/2017	4	Jul	2017	0	16	Ibis, Straw-Necked	0	0	0	Winter	Low	Low	None	Low	Low	Medium	Low	Medium	Low
14/07/2017	7	Jul	2017	0	16	Ibis, Straw-Necked	0	0	0	Winter	Low	Low	None	Low	Low	Medium	Medium	Medium	Low
14/07/2017	8	Jul	2017	0	16	Ibis, Straw-Necked	0	0	0	Winter	Low	Low	None	Low	Low	Medium	Low	Medium	Low
14/07/2017	9	Jul	2017	0	16	Ibis, Straw-Necked	30	0	30	Winter	Low	Low	None	High	Low	Medium	High	Medium	High
14/07/2017	10	Jul	2017	0	16	Ibis, Straw-Necked	3	0	3	Winter	Low	Low	None	Low	Low	Medium	Low	Medium	Low
14/07/2017	11	Jul	2017	0	16	Ibis, Straw-Necked	36	0	36	Winter	Low	Low	None	High	Low	Low	High	Medium	High
14/07/2017	1A	Jul	2017	0	16	Ibis, Straw-Necked	0	0	0	Winter	Low	Low	None	Low	High	High	High	Medium	Medium
14/07/2017	1B	Jul	2017	0	16	Ibis, Straw-Necked	0	0	0	Winter	Low	Low	None	Low	High	High	Low	Medium	Low
14/07/2017	6A	Jul	2017	0	16	Ibis, Straw-Necked	0	0	0	Winter	Low	Low	None	Low	Low	Medium	Medium	Medium	Low
14/07/2017	6B	Jul	2017	0	16	Ibis, Straw-Necked	7	8	15	Winter	Low	Low	None	High	Medium	High	High	Medium	High
15/07/2017	3	Jul	2017	0	18	Ibis, Straw-Necked	0	0	0	Winter	Low	Low	None	Low	Low	Medium	Medium	Medium	Low
15/07/2017	4	Jul	2017	0	18	Ibis, Straw-Necked	1	0	1	Winter	Low	Low	None	Low	Low	Medium	Medium	Medium	Low
15/07/2017	7	Jul	2017	0	18	Ibis, Straw-Necked	0	0	0	Winter	Low	Low	None	Low	Low	Medium	Low	Medium	Low
15/07/2017	8	Jul	2017	0	18	Ibis, Straw-Necked	0	0	0	Winter	Low	Low	None	Low	Low	Medium	Low	Medium	Low
15/07/2017	9	Jul	2017	0	18	Ibis, Straw-Necked	0	0	0	Winter	Low	Low	None	Low	Low	Medium	Medium	Medium	Low
15/07/2017	10	Jul	2017	0	18	Ibis, Straw-Necked	0	0	0	Winter	Low	Low	None	Low	Low	Medium	Medium	Medium	Low
15/07/2017	11	Jul	2017	0	18	Ibis, Straw-Necked	13	0	13	Winter	Low	Low	None	High	Low	Low	Medium	Medium	High
15/07/2017	1A	Jul	2017	0	18	Ibis, Straw-Necked	0	0	0	Winter	Low	Low	None	Low	High	High	High	Medium	Medium
15/07/2017	1B	Jul	2017	0	18	Ibis, Straw-Necked	0	0	0	Winter	Low	Low	None	Low	High	High	High	Medium	Medium
15/07/2017	6A	Jul	2017	0	18	Ibis, Straw-Necked	2	0	2	Winter	Low	Low	None	Low	Low	Medium	Low	Medium	Low
15/07/2017	6B	Jul	2017	0	18	Ibis, Straw-Necked	10	0	10	Winter	Low	Low	None	Medium	Medium	High	High	Medium	Medium
16/07/2017	3	Jul	2017	2.6	19	Ibis, Straw-Necked	0	0	0	Winter	Low	Low	None	Low	Low	Medium	Medium	Medium	Low
16/07/2017	4	Jul	2017	2.6	19	Ibis, Straw-Necked	0	0	0	Winter	Low	Low	None	Low	Low	Medium	High	Medium	Medium
16/07/2017	7	Jul	2017	2.6	19	Ibis, Straw-Necked	0	0	0	Winter	Low	Low	None	Low	Low	Medium	Low	Medium	Low
16/07/2017	8	Jul	2017	2.6	19	Ibis, Straw-Necked	0	0	0	Winter	Low	Low	None	Low	Low	Medium	Medium	Medium	Low
16/07/2017	9	Jul	2017	2.6	19	Ibis, Straw-Necked	0	0	0	Winter	Low	Low	None	Low	Low	Medium	Low	Medium	Low
16/07/2017	10	Jul	2017	2.6	19	Ibis, Straw-Necked	15	0	15	Winter	Low	Low	None	High	Low	Medium	Medium	Medium	High
16/07/2017	11	Jul	2017	2.6	19	Ibis, Straw-Necked	0	0	0	Winter	Low	Low	None	Low	Low	Low	Medium	Medium	Low
16/07/2017	1A	Jul	2017	2.6	19	Ibis, Straw-Necked	0	0	0	Winter	Low	Low	None	Low	High	High	High	Medium	Medium
16/07/2017	1B	Jul	2017	2.6	19	Ibis, Straw-Necked	0	0	0	Winter	Low	Low	None	Low	High	High	High	Medium	Medium
16/07/2017	6A	Jul	2017	2.6	19	Ibis, Straw-Necked	0	0	0	Winter	Low	Low	None	Low	Low	Medium	Medium	Medium	Low
16/07/2017	6B	Jul	2017	2.6	19	Ibis, Straw-Necked	0	0	0	Winter	Low	Low	None	Low	Medium	High	High	Medium	Medium
17/07/2017	3	Jul	2017	0	11.8	Ibis, Straw-Necked	3	0	3	Winter	Low	Low	None	Low	Low	Medium	Medium	Medium	Low
17/07/2017	4	Jul	2017	0	11.8	Ibis, Straw-Necked	0	0	0	Winter	Low	Low	None	Low	Low	Medium	Medium	Medium	Low
17/07/2017	7	Jul	2017	0	11.8	Ibis, Straw-Necked	31	0	31	Winter	Low	Low	None	High	Low	Medium	High	Medium	High
17/07/2017	8	Jul	2017	0	11.8	Ibis, Straw-Necked	0	0	0	Winter	Low	Low	None	Low	Low	Medium	Medium	Medium	Low
17/07/2017	9	Jul	2017	0	11.8	Ibis, Straw-Necked	29	0	29	Winter	Low	Low	None	High	Low	Medium	High	Medium	High
17/07/2017	10	Jul	2017	0	11.8	Ibis, Straw-Necked	9	0	9	Winter	Low	Low	None	Medium	Low	Medium	Medium	Medium	Medium
17/07/2017	11	Jul	2017	0	11.8	Ibis, Straw-Necked	0	0	0	Winter	Low	Low	None	Low	Low	Low	Medium	Medium	Low
17/07/2017	1A	Jul	2017	0	11.8	Ibis, Straw-Necked	0	0	0	Winter	Low	Low	None	Low	High	High	High	Medium	Medium
17/07/2017	1B	Jul	2017	0	11.8	Ibis, Straw-Necked	0	0	0	Winter	Low	Low	None	Low	High	High	High	Medium	Medium
17/07/2017	6A	Jul	2017	0	11.8	Ibis, Straw-Necked	0	0	0	Winter	Low	Low	None	Low	Low	Medium	Medium	Medium	Low
17/07/2017	6B	Jul	2017	0	11.8	Ibis, Straw-Necked	2	80	82	Winter	Low	Low	None	High	Medium	High	High	Medium	High
18/07/2017	3	Jul	2017	0	20.25	Ibis, Straw-Necked	3	0	3	Winter	Low	Low	None	Low	Low	Medium	Medium	Medium	Low
18/07/2017	4	Jul	2017	0	20.25	Ibis, Straw-Necked	1	0	1	Winter	Low	Low	None	Low	Low	Medium	High	Medium	Medium
18/07/2017	7	Jul	2017	0	20.25	Ibis, Straw-Necked	0	0	0	Winter	Low	Low	None	Low	Low	Medium	Low	Medium	Low
18/07/2017	8	Jul	2017	0	20.25	Ibis, Straw-Necked	0	0	0	Winter	Low	Low	None	Low	Low	Medium	Medium	Medium	Low
18/07/2017	9	Jul	2017	0	20.25	Ibis, Straw-Necked	0	0	0	Winter	Low	Low	None	Low	Low	Medium	Medium	Medium	Low
18/07/2017	10	Jul	2017	0	20.25	Ibis, Straw-Necked	0	0	0	Winter	Low	Low	None	Low	Low	Medium	Medium	Medium	Low
18/07/2017	11	Jul	2017	0	20.25	Ibis, Straw-Necked	1	0	1	Winter	Low	Low	None	Low	Low	Low	Medium	Medium	Low
18/07/2017	1A	Jul	2017	0	20.25	Ibis, Straw-Necked	0	0	0	Winter	Low	Low	None	Low	High	High	High	Medium	Medium
18/07/2017	1B	Jul	2017	0	20.25	Ibis, Straw-Necked	0	0	0	Winter	Low	Low	None	Low	High	High	High	Medium	Medium
18/07/2017	6A	Jul	2017	0	20.25	Ibis, Straw-Necked	0	0	0	Winter	Low	Low	None	Low	Low	Medium	Low	Medium	Low
18/07/2017	6B	Jul	2017	0	20.25	Ibis, Straw-Necked	2	0	2	Winter	Low	Low	None	Low	Medium	High	High	Medium	Medium
19/07/2017	3	Jul	2017	3.6	16.7	Ibis, Straw-Necked	0	0	0	Winter	Low	Low	None	Low	Low	Medium	High	High	Medium
19/07/2017	4	Jul	2017	3.6	16.7	Ibis, Straw-Necked	2	0	2	Winter	Low	Low	None	Low	Low	Medium	High	High	Medium
19/07/2017	7	Jul	2017	3.6	16.7	Ibis, Straw-Necked	0	0	0	Winter	Low	Low	None	Low	Low	Medium	Medium	High	Low
19/07/2017	8	Jul	2017	3.6	16.7	Ibis, Straw-Necked	0	0	0	Winter	Low	Low	None	Low	Low	Medium	Low	High	Low
19/07/2017	9	Jul	2017	3.6	16.7	Ibis, Straw-Necked	0	0	0	Winter	Low	Low	None	Low	Low	Medium	Medium	High	Low
19/07/2017	10	Jul	2017	3.6	16.7	Ibis, Straw-Necked	0	0	0	Winter	Low	Low	None	Low	Low	Medium	High	High	Medium
19/07/2017	11	Jul	2017	3.6	16.7	Ibis, Straw-Necked	6	0	6	Winter	Low	Low	None	Medium	Low	Low	High	High	Medium
19/07/2017	1A	Jul	2017	3.6	16.7	Ibis, Straw-Necked	0	0	0	Winter	Low	Low	None	Low	High	High	High	High	Medium
19/07/2017	1B	Jul	2017	3.6	16.7	Ibis, Straw-Necked	0	55	55	Winter	Low	Low	None	High	High	High	High	High	High
19/07/2017	6A	Jul	2017	3.6	16.7	Ibis, Straw-Necked	0	0	0	Winter	Low	Low	None	Low	Low	Medium	Medium	High	Low
19/07/2017	6B	Jul	2017	3.6	16.7	Ibis, Straw-Necked	0	0	0	Winter	Low	Low	None	Low	Medium	High	High	High	Medium
20/07/2017	3	Jul	2017	0	15.05	Ibis, Straw-Necked	0	0	0	Winter	Low	Low	None	Low	Low	Medium	Medium	Low	Low
20/07/2017	4	Jul	2017	0	15.05	Ibis, Straw-Necked	0	0	0	Winter	Low	Low	None	Low	Low	Medium	Medium	Low	Low
20/07/2017	7	Jul	2017	0	15.05	Ibis, Straw-Necked	0	0	0	Winter	Low	Low	None	Low	Low	Medium	Medium	Low	Low
20/07/2017	8	Jul	2017	0	15.05	Ibis, Straw-Necked	0	0	0	Winter	Low	Low	None	Low	Low	Medium	Medium	Low	Low
20/07/2017	9	Jul	2017	0	15.05	Ibis, Straw-Necked	0	0	0	Winter	Low	Low	None	Low	Low	Medium	Medium	Low	Low
20/07/2017	10	Jul	2017	0	15.05	Ibis, Straw-Necked	0	0	0	Winter	Low	Low	None	Low	Low	Medium	Low	Low	Low
20/07/2017	11	Jul	2017	0	15.05	Ibis, Straw-Necked	0	0	0	Winter	Low	Low	None	Low	Low	Low	Low	Low	Low
20/07/2017	1A	Jul	2017	0	15.05	Ibis, Straw-Necked	0	0	0	Winter	Low	Low	None	Low	High	High	High	Low	Low
20/07/2017	1B	Jul	2017	0	15.05	Ibis, Straw-Necked	0	0	0	Winter	Low	Low	None	Low	High	High	High	Low	Low
20/07/2017	6A	Jul	2017	0	15.05	Ibis, Straw-Necked	0	0	0	Winter	Low	Low	None	Low	Low	Medium	Low	Low	Low
20/07/2017	6B	Jul	2017	0	15.05	Ibis, Straw-Necked	2	0	2	Winter	Low	Low	None	Low	Medium	High	High	Low	Low
21/07/2017	3	Jul	2017	0	21.6	Ibis, Straw-Necked	4	0	4	Winter	Medium	Low	None	Low	Low	Medium	Medium	Low	Low
21/07/2017	4	Jul	2017	0	21.6	Ibis, Straw-Necked	0	0	0	Winter	Medium	Low	None	Low	Low	Medium	Low	Low	Low
21/07/2017	7	Jul	2017	0	21.6	Ibis, Straw-Necked	0	0	0	Winter	Medium	Low	None	Low	Low	Medium	Low	Low	Low
21/07/2017	8	Jul	2017	0	21.6	Ibis, Straw-Necked	0	0	0	Winter	Medium	Low	None	Low	Low	Medium	Low	Low	Low
21/07/2017	9	Jul	2017	0	21.6	Ibis, Straw-Necked	40	0	40	Winter	Medium	Low	None	High	Low	Medium	High	Low	High
21/07/2017	10	Jul	2017	0	21.6	Ibis, Straw-Necked	12	0	12	Winter	Medium	Low	None	High	Low	Medium	Medium	Low	High
21/07/2017	11	Jul	2017	0	21.6	Ibis, Straw-Necked	0	0	0	Winter	Medium	Low	None	Low	Low	Low	Low	Low	Low
21/07/2017	1A	Jul	2017	0	21.6	Ibis, Straw-Necked	0	0	0	Winter	Medium	Low	None	Low	High	High	High	Low	Low
21/07/2017	1B	Jul	2017	0	21.6	Ibis, Straw-Necked	0	0	0	Winter	Medium	Low	None	Low	High	High	High	Low	Low
21/07/2017	6A	Jul	2017	0	21.6	Ibis, Straw-Necked	0	80	80	Winter	Medium	Low	None	High	Low	Medium	Low	Low	Medium
21/07/2017	6B	Jul	2017	0	21.6	Ibis, Straw-Necked	0	0	0	Winter	Medium	Low	None	Low	Medium	High	High	Low	Low
22/07/2017	3	Jul	2017	0	14.65	Ibis, Straw-Necked	0	0	0	Winter	Low	Low	None	Low	Low	Medium	High	Medium	Medium
22/07/2017	4	Jul	2017	0	14.65	Ibis, Straw-Necked	0	30	30	Winter	Low	Low	None	High	Low	Medium	Medium	Medium	High
22/07/2017	7	Jul	2017	0	14.65	Ibis, Straw-Necked	0	0	0	Winter	Low	Low	None	Low	Low	Medium	Low	Medium	Low
22/07/2017	8	Jul	2017	0	14.65	Ibis, Straw-Necked	0	0	0	Winter	Low	Low	None	Low	Low	Medium	Low	Medium	Low
22/07/2017	9	Jul	2017	0	14.65	Ibis, Straw-Necked	0	0	0	Winter	Low	Low	None	Low	Low	Medium	Medium	Medium	Low
22/07/2017	10	Jul	2017	0	14.65	Ibis, Straw-Necked	0	0	0	Winter	Low	Low	None	Low	Low	Medium	Medium	Medium	Low
22/07/2017	11	Jul	2017	0	14.65	Ibis, Straw-Necked	0	0	0	Winter	Low	Low	None	Low	Low	Low	Medium	Medium	Low
22/07/2017	1A	Jul	2017	0	14.65	Ibis, Straw-Necked	0	0	0	Winter	Low	Low	None	Low	High	High	High	Medium	Medium
22/07/2017	1B	Jul	2017	0	14.65	Ibis, Straw-Necked	0	0	0	Winter	Low	Low	None	Low	High	High	High	Medium	Medium
22/07/2017	6A	Jul	2017	0	14.65	Ibis, Straw-Necked	70	0	70	Winter	Low	Low	None	High	Low	Medium	High	Medium	High
22/07/2017	6B	Jul	2017	0	14.65	Ibis, Straw-Necked	0	0	0	Winter	Low	Low	None	Low	Medium	High	High	Medium	Medium
23/07/2017	3	Jul	2017	0	15.7	Ibis, Straw-Necked	0	0	0	Winter	Low	Low	None	Low	Low	Medium	Medium	Medium	Low
23/07/2017	4	Jul	2017	0	15.7	Ibis, Straw-Necked	0	0	0	Winter	Low	Low	None	Low	Low	Medium	Medium	Medium	Low
23/07/2017	7	Jul	2017	0	15.7	Ibis, Straw-Necked	0	0	0	Winter	Low	Low	None	Low	Low	Medium	Low	Medium	Low
23/07/2017	8	Jul	2017	0	15.7	Ibis, Straw-Necked	0	0	0	Winter	Low	Low	None	Low	Low	Medium	Low	Medium	Low
23/07/2017	9	Jul	2017	0	15.7	Ibis, Straw-Necked	30	0	30	Winter	Low	Low	None	High	Low	Medium	High	Medium	High
23/07/2017	10	Jul	2017	0	15.7	Ibis, Straw-Necked	0	0	0	Winter	Low	Low	None	Low	Low	Medium	Medium	Medium	Low
23/07/2017	11	Jul	2017	0	15.7	Ibis, Straw-Necked	0	0	0	Winter	Low	Low	None	Low	Low	Low	Low	Medium	Low
23/07/2017	1A	Jul	2017	0	15.7	Ibis, Straw-Necked	0	0	0	Winter	Low	Low	None	Low	High	High	High	Medium	Medium
23/07/2017	1B	Jul	2017	0	15.7	Ibis, Straw-Necked	0	0	0	Winter	Low	Low	None	Low	High	High	High	Medium	Medium
23/07/2017	6A	Jul	2017	0	15.7	Ibis, Straw-Necked	0	0	0	Winter	Low	Low	None	Low	Low	Medium	Medium	Medium	Low
23/07/2017	6B	Jul	2017	0	15.7	Ibis, Straw-Necked	4	52	56	Winter	Low	Low	None	High	Medium	High	High	Medium	High
24/07/2017	3	Jul	2017	0	15.6	Ibis, Straw-Necked	0	0	0	Winter	Low	Low	None	Low	Low	Medium	Medium	Low	Low
24/07/2017	4	Jul	2017	0	15.6	Ibis, Straw-Necked	2	0	2	Winter	Low	Low	None	Low	Low	Medium	Low	Low	Low
24/07/2017	7	Jul	2017	0	15.6	Ibis, Straw-Necked	0	0	0	Winter	Low	Low	None	Low	Low	Medium	Low	Low	Low
24/07/2017	8	Jul	2017	0	15.6	Ibis, Straw-Necked	0	0	0	Winter	Low	Low	None	Low	Low	Medium	Low	Low	Low
24/07/2017	9	Jul	2017	0	15.6	Ibis, Straw-Necked	0	0	0	Winter	Low	Low	None	Low	Low	Medium	Low	Low	Low
24/07/2017	10	Jul	2017	0	15.6	Ibis, Straw-Necked	0	0	0	Winter	Low	Low	None	Low	Low	Medium	Low	Low	Low
24/07/2017	11	Jul	2017	0	15.6	Ibis, Straw-Necked	0	0	0	Winter	Low	Low	None	Low	Low	Low	Low	Low	Low
24/07/2017	1A	Jul	2017	0	15.6	Ibis, Straw-Necked	0	0	0	Winter	Low	Low	None	Low	High	High	Low	Low	Low
24/07/2017	1B	Jul	2017	0	15.6	Ibis, Straw-Necked	0	0	0	Winter	Low	Low	None	Low	High	High	High	Low	Low
24/07/2017	6A	Jul	2017	0	15.6	Ibis, Straw-Necked	0	0	0	Winter	Low	Low	None	Low	Low	Medium	Medium	Low	Low
24/07/2017	6B	Jul	2017	0	15.6	Ibis, Straw-Necked	0	56	56	Winter	Low	Low	None	High	Medium	High	High	Low	High
25/07/2017	3	Jul	2017	0	15.85	Ibis, Straw-Necked	0	0	0	Winter	Low	Low	None	Low	Low	Medium	High	Medium	Medium
25/07/2017	4	Jul	2017	0	15.85	Ibis, Straw-Necked	0	0	0	Winter	Low	Low	None	Low	Low	Medium	Medium	Medium	Low
25/07/2017	7	Jul	2017	0	15.85	Ibis, Straw-Necked	0	0	0	Winter	Low	Low	None	Low	Low	Medium	Medium	Medium	Low
25/07/2017	8	Jul	2017	0	15.85	Ibis, Straw-Necked	0	0	0	Winter	Low	Low	None	Low	Low	Medium	Medium	Medium	Low
25/07/2017	9	Jul	2017	0	15.85	Ibis, Straw-Necked	0	0	0	Winter	Low	Low	None	Low	Low	Medium	Medium	Medium	Low
25/07/2017	10	Jul	2017	0	15.85	Ibis, Straw-Necked	0	0	0	Winter	Low	Low	None	Low	Low	Medium	High	Medium	Medium
25/07/2017	11	Jul	2017	0	15.85	Ibis, Straw-Necked	0	0	0	Winter	Low	Low	None	Low	Low	Low	Medium	Medium	Low
25/07/2017	1A	Jul	2017	0	15.85	Ibis, Straw-Necked	0	0	0	Winter	Low	Low	None	Low	High	High	High	Medium	Medium
25/07/2017	1B	Jul	2017	0	15.85	Ibis, Straw-Necked	0	0	0	Winter	Low	Low	None	Low	High	High	High	Medium	Medium
25/07/2017	6A	Jul	2017	0	15.85	Ibis, Straw-Necked	0	0	0	Winter	Low	Low	None	Low	Low	Medium	Medium	Medium	Low
25/07/2017	6B	Jul	2017	0	15.85	Ibis, Straw-Necked	2	30	32	Winter	Low	Low	None	High	Medium	High	High	Medium	High
26/07/2017	3	Jul	2017	0	16.75	Ibis, Straw-Necked	2	0	2	Winter	Low	Low	None	Low	Low	Medium	Medium	Medium	Low
26/07/2017	4	Jul	2017	0	16.75	Ibis, Straw-Necked	0	0	0	Winter	Low	Low	None	Low	Low	Medium	Medium	Medium	Low
26/07/2017	7	Jul	2017	0	16.75	Ibis, Straw-Necked	0	0	0	Winter	Low	Low	None	Low	Low	Medium	Low	Medium	Low
26/07/2017	8	Jul	2017	0	16.75	Ibis, Straw-Necked	0	0	0	Winter	Low	Low	None	Low	Low	Medium	Low	Medium	Low
26/07/2017	9	Jul	2017	0	16.75	Ibis, Straw-Necked	0	0	0	Winter	Low	Low	None	Low	Low	Medium	Medium	Medium	Low
26/07/2017	10	Jul	2017	0	16.75	Ibis, Straw-Necked	34	0	34	Winter	Low	Low	None	High	Low	Medium	High	Medium	High
26/07/2017	11	Jul	2017	0	16.75	Ibis, Straw-Necked	3	0	3	Winter	Low	Low	None	Low	Low	Low	Medium	Medium	Low
26/07/2017	1A	Jul	2017	0	16.75	Ibis, Straw-Necked	0	0	0	Winter	Low	Low	None	Low	High	High	High	Medium	Medium
26/07/2017	1B	Jul	2017	0	16.75	Ibis, Straw-Necked	0	0	0	Winter	Low	Low	None	Low	High	High	High	Medium	Medium
26/07/2017	6A	Jul	2017	0	16.75	Ibis, Straw-Necked	54	0	54	Winter	Low	Low	None	High	Low	Medium	High	Medium	High
26/07/2017	6B	Jul	2017	0	16.75	Ibis, Straw-Necked	2	2	4	Winter	Low	Low	None	Low	Medium	High	High	Medium	Medium
27/07/2017	3	Jul	2017	0	16.5	Ibis, Straw-Necked	2	0	2	Winter	Low	Low	None	Low	Low	Medium	Low	Medium	Low
27/07/2017	4	Jul	2017	0	16.5	Ibis, Straw-Necked	0	0	0	Winter	Low	Low	None	Low	Low	Medium	Medium	Medium	Low
27/07/2017	7	Jul	2017	0	16.5	Ibis, Straw-Necked	0	0	0	Winter	Low	Low	None	Low	Low	Medium	Low	Medium	Low
27/07/2017	8	Jul	2017	0	16.5	Ibis, Straw-Necked	0	0	0	Winter	Low	Low	None	Low	Low	Medium	Low	Medium	Low
27/07/2017	9	Jul	2017	0	16.5	Ibis, Straw-Necked	40	0	40	Winter	Low	Low	None	High	Low	Medium	High	Medium	High
27/07/2017	10	Jul	2017	0	16.5	Ibis, Straw-Necked	0	0	0	Winter	Low	Low	None	Low	Low	Medium	Medium	Medium	Low
27/07/2017	11	Jul	2017	0	16.5	Ibis, Straw-Necked	15	0	15	Winter	Low	Low	None	High	Low	Low	Medium	Medium	High
27/07/2017	1A	Jul	2017	0	16.5	Ibis, Straw-Necked	0	0	0	Winter	Low	Low	None	Low	High	High	High	Medium	Medium
27/07/2017	1B	Jul	2017	0	16.5	Ibis, Straw-Necked	0	0	0	Winter	Low	Low	None	Low	High	High	High	Medium	Medium
27/07/2017	6A	Jul	2017	0	16.5	Ibis, Straw-Necked	0	0	0	Winter	Low	Low	None	Low	Low	Medium	Medium	Medium	Low
27/07/2017	6B	Jul	2017	0	16.5	Ibis, Straw-Necked	1	0	1	Winter	Low	Low	None	Low	Medium	High	High	Medium	Medium
28/07/2017	3	Jul	2017	0	18.05	Ibis, Straw-Necked	2	0	2	Winter	Low	Low	None	Low	Low	Medium	Medium	Low	Low
28/07/2017	4	Jul	2017	0	18.05	Ibis, Straw-Necked	0	0	0	Winter	Low	Low	None	Low	Low	Medium	Medium	Low	Low
28/07/2017	7	Jul	2017	0	18.05	Ibis, Straw-Necked	0	0	0	Winter	Low	Low	None	Low	Low	Medium	Medium	Low	Low
28/07/2017	8	Jul	2017	0	18.05	Ibis, Straw-Necked	0	0	0	Winter	Low	Low	None	Low	Low	Medium	Low	Low	Low
28/07/2017	9	Jul	2017	0	18.05	Ibis, Straw-Necked	0	0	0	Winter	Low	Low	None	Low	Low	Medium	Low	Low	Low
28/07/2017	10	Jul	2017	0	18.05	Ibis, Straw-Necked	5	0	5	Winter	Low	Low	None	Low	Low	Medium	Medium	Low	Low
28/07/2017	11	Jul	2017	0	18.05	Ibis, Straw-Necked	3	0	3	Winter	Low	Low	None	Low	Low	Low	Medium	Low	Low
28/07/2017	1A	Jul	2017	0	18.05	Ibis, Straw-Necked	0	0	0	Winter	Low	Low	None	Low	High	High	High	Low	Low
28/07/2017	1B	Jul	2017	0	18.05	Ibis, Straw-Necked	0	0	0	Winter	Low	Low	None	Low	High	High	High	Low	Low
28/07/2017	6A	Jul	2017	0	18.05	Ibis, Straw-Necked	0	0	0	Winter	Low	Low	None	Low	Low	Medium	Medium	Low	Low
28/07/2017	6B	Jul	2017	0	18.05	Ibis, Straw-Necked	2	0	2	Winter	Low	Low	None	Low	Medium	High	High	Low	Low
29/07/2017	3	Jul	2017	0	17.5	Ibis, Straw-Necked	4	0	4	Winter	Low	Low	None	Low	Low	Medium	Medium	Medium	Low
29/07/2017	4	Jul	2017	0	17.5	Ibis, Straw-Necked	0	0	0	Winter	Low	Low	None	Low	Low	Medium	Medium	Medium	Low
29/07/2017	7	Jul	2017	0	17.5	Ibis, Straw-Necked	0	0	0	Winter	Low	Low	None	Low	Low	Medium	Medium	Medium	Low
29/07/2017	8	Jul	2017	0	17.5	Ibis, Straw-Necked	0	0	0	Winter	Low	Low	None	Low	Low	Medium	Medium	Medium	Low
29/07/2017	9	Jul	2017	0	17.5	Ibis, Straw-Necked	25	0	25	Winter	Low	Low	None	High	Low	Medium	High	Medium	High
29/07/2017	10	Jul	2017	0	17.5	Ibis, Straw-Necked	0	0	0	Winter	Low	Low	None	Low	Low	Medium	Medium	Medium	Low
29/07/2017	11	Jul	2017	0	17.5	Ibis, Straw-Necked	4	0	4	Winter	Low	Low	None	Low	Low	Low	Low	Medium	Low
29/07/2017	1A	Jul	2017	0	17.5	Ibis, Straw-Necked	0	0	0	Winter	Low	Low	None	Low	High	High	High	Medium	Medium
29/07/2017	1B	Jul	2017	0	17.5	Ibis, Straw-Necked	0	0	0	Winter	Low	Low	None	Low	High	High	High	Medium	Medium
29/07/2017	6A	Jul	2017	0	17.5	Ibis, Straw-Necked	0	0	0	Winter	Low	Low	None	Low	Low	Medium	Medium	Medium	Low
29/07/2017	6B	Jul	2017	0	17.5	Ibis, Straw-Necked	0	45	45	Winter	Low	Low	None	High	Medium	High	High	Medium	High
30/07/2017	3	Jul	2017	0	15.95	Ibis, Straw-Necked	0	20	20	Winter	Low	Low	None	High	Low	Medium	Low	Low	Medium
30/07/2017	4	Jul	2017	0	15.95	Ibis, Straw-Necked	0	0	0	Winter	Low	Low	None	Low	Low	Medium	Low	Low	Low
30/07/2017	7	Jul	2017	0	15.95	Ibis, Straw-Necked	0	0	0	Winter	Low	Low	None	Low	Low	Medium	Medium	Low	Low
30/07/2017	8	Jul	2017	0	15.95	Ibis, Straw-Necked	0	0	0	Winter	Low	Low	None	Low	Low	Medium	Medium	Low	Low
30/07/2017	9	Jul	2017	0	15.95	Ibis, Straw-Necked	0	0	0	Winter	Low	Low	None	Low	Low	Medium	Low	Low	Low
30/07/2017	10	Jul	2017	0	15.95	Ibis, Straw-Necked	0	0	0	Winter	Low	Low	None	Low	Low	Medium	Low	Low	Low
30/07/2017	11	Jul	2017	0	15.95	Ibis, Straw-Necked	0	0	0	Winter	Low	Low	None	Low	Low	Low	Low	Low	Low
30/07/2017	1A	Jul	2017	0	15.95	Ibis, Straw-Necked	0	0	0	Winter	Low	Low	None	Low	High	High	High	Low	Low
30/07/2017	1B	Jul	2017	0	15.95	Ibis, Straw-Necked	0	0	0	Winter	Low	Low	None	Low	High	High	High	Low	Low
30/07/2017	6A	Jul	2017	0	15.95	Ibis, Straw-Necked	0	0	0	Winter	Low	Low	None	Low	Low	Medium	Low	Low	Low
30/07/2017	6B	Jul	2017	0	15.95	Ibis, Straw-Necked	4	0	4	Winter	Low	Low	None	Low	Medium	High	High	Low	Low
31/07/2017	3	Jul	2017	0.2	18.3	Ibis, Straw-Necked	0	0	0	Winter	Low	Low	None	Low	Low	Medium	Medium	Medium	Low
31/07/2017	4	Jul	2017	0.2	18.3	Ibis, Straw-Necked	0	0	0	Winter	Low	Low	None	Low	Low	Medium	Low	Medium	Low
31/07/2017	7	Jul	2017	0.2	18.3	Ibis, Straw-Necked	0	0	0	Winter	Low	Low	None	Low	Low	Medium	Medium	Medium	Low
31/07/2017	8	Jul	2017	0.2	18.3	Ibis, Straw-Necked	0	0	0	Winter	Low	Low	None	Low	Low	Medium	Low	Medium	Low
31/07/2017	9	Jul	2017	0.2	18.3	Ibis, Straw-Necked	0	0	0	Winter	Low	Low	None	Low	Low	Medium	Medium	Medium	Low
31/07/2017	10	Jul	2017	0.2	18.3	Ibis, Straw-Necked	10	15	25	Winter	Low	Low	None	High	Low	Medium	Medium	Medium	High
31/07/2017	11	Aug	2017	0.2	18.3	Ibis, Straw-Necked	0	0	0	Winter	Low	Low	None	Low	Low	Low	Low	Medium	Low
31/07/2017	1A	Jul	2017	0.2	18.3	Ibis, Straw-Necked	0	0	0	Winter	Low	Low	None	Low	High	High	High	Medium	Medium
31/07/2017	1B	Jul	2017	0.2	18.3	Ibis, Straw-Necked	0	0	0	Winter	Low	Low	None	Low	High	High	High	Medium	Medium
31/07/2017	6A	Jul	2017	0.2	18.3	Ibis, Straw-Necked	3	0	3	Winter	Low	Low	None	Low	Low	Medium	Medium	Medium	Low
31/07/2017	6B	Jul	2017	0.2	18.3	Ibis, Straw-Necked	15	64	79	Winter	Low	Low	None	High	Medium	High	High	Medium	High
1/08/2017	3	Aug	2017	0	16.5	Ibis, Straw-Necked	0	0	0	Winter	Low	Low	None	Low	Low	Medium	Medium	Medium	Low
1/08/2017	4	Aug	2017	0	16.5	Ibis, Straw-Necked	0	0	0	Winter	Low	Low	None	Low	Low	Medium	Medium	Medium	Low
1/08/2017	7	Aug	2017	0	16.5	Ibis, Straw-Necked	0	0	0	Winter	Low	Low	None	Low	Low	Medium	Medium	Medium	Low
1/08/2017	8	Aug	2017	0	16.5	Ibis, Straw-Necked	0	0	0	Winter	Low	Low	None	Low	Low	Medium	Medium	Medium	Low
1/08/2017	9	Aug	2017	0	16.5	Ibis, Straw-Necked	0	0	0	Winter	Low	Low	None	Low	Low	Medium	Medium	Medium	Low
1/08/2017	10	Aug	2017	0	16.5	Ibis, Straw-Necked	23	0	23	Winter	Low	Low	None	High	Low	Medium	High	Medium	High
1/08/2017	11	Aug	2017	0	16.5	Ibis, Straw-Necked	23	0	23	Winter	Low	Low	None	High	Low	Low	High	Medium	High
1/08/2017	1A	Aug	2017	0	16.5	Ibis, Straw-Necked	0	0	0	Winter	Low	Low	None	Low	High	High	Low	Medium	Low
1/08/2017	1B	Aug	2017	0	16.5	Ibis, Straw-Necked	0	20	20	Winter	Low	Low	None	High	High	High	High	Medium	High
1/08/2017	6A	Aug	2017	0	16.5	Ibis, Straw-Necked	0	0	0	Winter	Low	Low	None	Low	Low	Medium	Low	Medium	Low
1/08/2017	6B	Aug	2017	0	16.5	Ibis, Straw-Necked	4	35	39	Winter	Low	Low	None	High	Medium	High	High	Medium	High
2/08/2017	3	Aug	2017	0	15.95	Ibis, Straw-Necked	0	0	0	Winter	Low	Low	None	Low	Low	Medium	Medium	Medium	Low
2/08/2017	4	Aug	2017	0	15.95	Ibis, Straw-Necked	0	0	0	Winter	Low	Low	None	Low	Low	Medium	Low	Medium	Low
2/08/2017	7	Aug	2017	0	15.95	Ibis, Straw-Necked	0	0	0	Winter	Low	Low	None	Low	Low	Medium	Low	Medium	Low
2/08/2017	8	Aug	2017	0	15.95	Ibis, Straw-Necked	0	0	0	Winter	Low	Low	None	Low	Low	Medium	Low	Medium	Low
2/08/2017	9	Aug	2017	0	15.95	Ibis, Straw-Necked	0	0	0	Winter	Low	Low	None	Low	Low	Medium	Medium	Medium	Low
2/08/2017	10	Aug	2017	0	15.95	Ibis, Straw-Necked	0	0	0	Winter	Low	Low	None	Low	Low	Medium	Medium	Medium	Low
2/08/2017	11	Aug	2017	0	15.95	Ibis, Straw-Necked	0	0	0	Winter	Low	Low	None	Low	Low	Low	Medium	Medium	Low
2/08/2017	1A	Aug	2017	0	15.95	Ibis, Straw-Necked	0	30	30	Winter	Low	Low	None	High	High	High	Low	Medium	High
2/08/2017	1B	Aug	2017	0	15.95	Ibis, Straw-Necked	50	0	50	Winter	Low	Low	None	High	High	High	High	Medium	High
2/08/2017	6A	Aug	2017	0	15.95	Ibis, Straw-Necked	0	0	0	Winter	Low	Low	None	Low	Low	Medium	Low	Medium	Low
2/08/2017	6B	Aug	2017	0	15.95	Ibis, Straw-Necked	5	41	46	Winter	Low	Low	None	High	Medium	High	High	Medium	High
3/08/2017	3	Aug	2017	0	16.75	Ibis, Straw-Necked	42	0	42	Winter	Low	Low	None	High	Low	Medium	High	Medium	High
3/08/2017	4	Aug	2017	0	16.75	Ibis, Straw-Necked	1	0	1	Winter	Low	Low	None	Low	Low	Medium	Medium	Medium	Low
3/08/2017	7	Aug	2017	0	16.75	Ibis, Straw-Necked	0	0	0	Winter	Low	Low	None	Low	Low	Medium	Low	Medium	Low
3/08/2017	8	Aug	2017	0	16.75	Ibis, Straw-Necked	0	0	0	Winter	Low	Low	None	Low	Low	Medium	Low	Medium	Low
3/08/2017	9	Aug	2017	0	16.75	Ibis, Straw-Necked	0	0	0	Winter	Low	Low	None	Low	Low	Medium	Low	Medium	Low
3/08/2017	10	Aug	2017	0	16.75	Ibis, Straw-Necked	27	0	27	Winter	Low	Low	None	High	Low	Medium	Medium	Medium	High
3/08/2017	11	Aug	2017	0	16.75	Ibis, Straw-Necked	0	0	0	Winter	Low	Low	None	Low	Low	Low	Medium	Medium	Low
3/08/2017	1A	Aug	2017	0	16.75	Ibis, Straw-Necked	0	0	0	Winter	Low	Low	None	Low	High	High	High	Medium	Medium
3/08/2017	1B	Aug	2017	0	16.75	Ibis, Straw-Necked	0	0	0	Winter	Low	Low	None	Low	High	High	High	Medium	Medium
3/08/2017	6A	Aug	2017	0	16.75	Ibis, Straw-Necked	0	0	0	Winter	Low	Low	None	Low	Low	Medium	Low	Medium	Low
3/08/2017	6B	Aug	2017	0	16.75	Ibis, Straw-Necked	0	0	0	Winter	Low	Low	None	Low	Medium	High	High	Medium	Medium
4/08/2017	3	Aug	2017	0	18.25	Ibis, Straw-Necked	6	20	26	Winter	Low	Low	None	High	Low	Medium	Medium	High	High
4/08/2017	4	Aug	2017	0	18.25	Ibis, Straw-Necked	0	6	6	Winter	Low	Low	None	Medium	Low	Medium	Low	High	Medium
4/08/2017	7	Aug	2017	0	18.25	Ibis, Straw-Necked	0	0	0	Winter	Low	Low	None	Low	Low	Medium	Low	High	Low
4/08/2017	8	Aug	2017	0	18.25	Ibis, Straw-Necked	0	0	0	Winter	Low	Low	None	Low	Low	Medium	Medium	High	Low
4/08/2017	9	Aug	2017	0	18.25	Ibis, Straw-Necked	0	0	0	Winter	Low	Low	None	Low	Low	Medium	Medium	High	Low
4/08/2017	10	Aug	2017	0	18.25	Ibis, Straw-Necked	25	0	25	Winter	Low	Low	None	High	Low	Medium	High	High	High
4/08/2017	11	Aug	2017	0	18.25	Ibis, Straw-Necked	0	0	0	Winter	Low	Low	None	Low	Low	Low	High	High	Medium
4/08/2017	1A	Aug	2017	0	18.25	Ibis, Straw-Necked	0	18	18	Winter	Low	Low	None	High	High	High	High	High	High
4/08/2017	1B	Aug	2017	0	18.25	Ibis, Straw-Necked	6	0	6	Winter	Low	Low	None	Medium	High	High	High	High	Medium
4/08/2017	6A	Aug	2017	0	18.25	Ibis, Straw-Necked	0	0	0	Winter	Low	Low	None	Low	Low	Medium	High	High	Medium
4/08/2017	6B	Aug	2017	0	18.25	Ibis, Straw-Necked	40	3	43	Winter	Low	Low	None	High	Medium	High	High	High	High
5/08/2017	3	Aug	2017	0	16.05	Ibis, Straw-Necked	0	0	0	Winter	Low	Low	None	Low	Low	Medium	Medium	High	Low
5/08/2017	4	Aug	2017	0	16.05	Ibis, Straw-Necked	0	0	0	Winter	Low	Low	None	Low	Low	Medium	Medium	High	Low
5/08/2017	7	Aug	2017	0	16.05	Ibis, Straw-Necked	41	0	41	Winter	Low	Low	None	High	Low	Medium	High	High	High
5/08/2017	8	Aug	2017	0	16.05	Ibis, Straw-Necked	0	0	0	Winter	Low	Low	None	Low	Low	Medium	Medium	High	Low
5/08/2017	9	Aug	2017	0	16.05	Ibis, Straw-Necked	22	0	22	Winter	Low	Low	None	High	Low	Medium	High	High	High
5/08/2017	10	Aug	2017	0	16.05	Ibis, Straw-Necked	42	0	42	Winter	Low	Low	None	High	Low	Medium	High	High	High
5/08/2017	11	Aug	2017	0	16.05	Ibis, Straw-Necked	0	0	0	Winter	Low	Low	None	Low	Low	Low	Medium	High	Low
5/08/2017	1A	Aug	2017	0	16.05	Ibis, Straw-Necked	0	50	50	Winter	Low	Low	None	High	High	High	High	High	High
5/08/2017	1B	Aug	2017	0	16.05	Ibis, Straw-Necked	1	0	1	Winter	Low	Low	None	Low	High	High	High	High	Medium
5/08/2017	6A	Aug	2017	0	16.05	Ibis, Straw-Necked	0	50	50	Winter	Low	Low	None	High	Low	Medium	Medium	High	High
5/08/2017	6B	Aug	2017	0	16.05	Ibis, Straw-Necked	3	30	33	Winter	Low	Low	None	High	Medium	High	High	High	High
6/08/2017	3	Aug	2017	0	17.15	Ibis, Straw-Necked	0	0	0	Winter	Low	Low	None	Low	Low	Medium	Low	Low	Low
6/08/2017	4	Aug	2017	0	17.15	Ibis, Straw-Necked	0	0	0	Winter	Low	Low	None	Low	Low	Medium	Low	Low	Low
6/08/2017	7	Aug	2017	0	17.15	Ibis, Straw-Necked	0	0	0	Winter	Low	Low	None	Low	Low	Medium	Medium	Low	Low
6/08/2017	8	Aug	2017	0	17.15	Ibis, Straw-Necked	0	0	0	Winter	Low	Low	None	Low	Low	Medium	Medium	Low	Low
6/08/2017	9	Aug	2017	0	17.15	Ibis, Straw-Necked	0	0	0	Winter	Low	Low	None	Low	Low	Medium	Medium	Low	Low
6/08/2017	10	Aug	2017	0	17.15	Ibis, Straw-Necked	32	0	32	Winter	Low	Low	None	High	Low	Medium	High	Low	High
6/08/2017	11	Aug	2017	0	17.15	Ibis, Straw-Necked	0	0	0	Winter	Low	Low	None	Low	Low	Low	Low	Low	Low
6/08/2017	1A	Aug	2017	0	17.15	Ibis, Straw-Necked	0	2	2	Winter	Low	Low	None	Low	High	High	High	Low	Low
6/08/2017	1B	Aug	2017	0	17.15	Ibis, Straw-Necked	0	0	0	Winter	Low	Low	None	Low	High	High	High	Low	Low
6/08/2017	6A	Aug	2017	0	17.15	Ibis, Straw-Necked	0	0	0	Winter	Low	Low	None	Low	Low	Medium	Low	Low	Low
6/08/2017	6B	Aug	2017	0	17.15	Ibis, Straw-Necked	7	56	63	Winter	Low	Low	None	High	Medium	High	High	Low	High
7/08/2017	3	Aug	2017	1.6	19.85	Ibis, Straw-Necked	0	0	0	Winter	Low	Low	None	Low	Low	Medium	High	Low	Low
7/08/2017	4	Aug	2017	1.6	19.85	Ibis, Straw-Necked	0	0	0	Winter	Low	Low	None	Low	Low	Medium	Medium	Low	Low
7/08/2017	7	Aug	2017	1.6	19.85	Ibis, Straw-Necked	0	0	0	Winter	Low	Low	None	Low	Low	Medium	Medium	Low	Low
7/08/2017	8	Aug	2017	1.6	19.85	Ibis, Straw-Necked	0	0	0	Winter	Low	Low	None	Low	Low	Medium	Low	Low	Low
7/08/2017	9	Aug	2017	1.6	19.85	Ibis, Straw-Necked	0	0	0	Winter	Low	Low	None	Low	Low	Medium	Medium	Low	Low
7/08/2017	10	Aug	2017	1.6	19.85	Ibis, Straw-Necked	0	0	0	Winter	Low	Low	None	Low	Low	Medium	Medium	Low	Low
7/08/2017	11	Aug	2017	1.6	19.85	Ibis, Straw-Necked	0	0	0	Winter	Low	Low	None	Low	Low	Low	Low	Low	Low
7/08/2017	1A	Aug	2017	1.6	19.85	Ibis, Straw-Necked	0	0	0	Winter	Low	Low	None	Low	High	High	High	Low	Low
7/08/2017	1B	Aug	2017	1.6	19.85	Ibis, Straw-Necked	0	41	41	Winter	Low	Low	None	High	High	High	High	Low	High
7/08/2017	6A	Aug	2017	1.6	19.85	Ibis, Straw-Necked	0	0	0	Winter	Low	Low	None	Low	Low	Medium	Low	Low	Low
7/08/2017	6B	Aug	2017	1.6	19.85	Ibis, Straw-Necked	1	0	1	Winter	Low	Low	None	Low	Medium	High	High	Low	Low
8/08/2017	3	Aug	2017	0	16.45	Ibis, Straw-Necked	0	0	0	Winter	Low	Low	None	Low	Low	Medium	High	Low	Low
8/08/2017	4	Aug	2017	0	16.45	Ibis, Straw-Necked	0	25	25	Winter	Low	Low	None	High	Low	Medium	Low	Low	Medium
8/08/2017	7	Aug	2017	0	16.45	Ibis, Straw-Necked	0	0	0	Winter	Low	Low	None	Low	Low	Medium	Medium	Low	Low
8/08/2017	8	Aug	2017	0	16.45	Ibis, Straw-Necked	0	0	0	Winter	Low	Low	None	Low	Low	Medium	Medium	Low	Low
8/08/2017	9	Aug	2017	0	16.45	Ibis, Straw-Necked	4	0	4	Winter	Low	Low	None	Low	Low	Medium	Medium	Low	Low
8/08/2017	10	Aug	2017	0	16.45	Ibis, Straw-Necked	0	0	0	Winter	Low	Low	None	Low	Low	Medium	Medium	Low	Low
8/08/2017	11	Aug	2017	0	16.45	Ibis, Straw-Necked	0	0	0	Winter	Low	Low	None	Low	Low	Low	Low	Low	Low
8/08/2017	1A	Aug	2017	0	16.45	Ibis, Straw-Necked	0	0	0	Winter	Low	Low	None	Low	High	High	High	Low	Low
8/08/2017	1B	Aug	2017	0	16.45	Ibis, Straw-Necked	0	10	10	Winter	Low	Low	None	Medium	High	High	High	Low	Medium
8/08/2017	6A	Aug	2017	0	16.45	Ibis, Straw-Necked	0	0	0	Winter	Low	Low	None	Low	Low	Medium	Low	Low	Low
8/08/2017	6B	Aug	2017	0	16.45	Ibis, Straw-Necked	2	0	2	Winter	Low	Low	None	Low	Medium	High	High	Low	Low
9/08/2017	3	Aug	2017	0	16.6	Ibis, Straw-Necked	4	0	4	Winter	Low	Low	None	Low	Low	Medium	Medium	Medium	Low
9/08/2017	4	Aug	2017	0	16.6	Ibis, Straw-Necked	7	0	7	Winter	Low	Low	None	Medium	Low	Medium	Medium	Medium	Medium
9/08/2017	7	Aug	2017	0	16.6	Ibis, Straw-Necked	0	0	0	Winter	Low	Low	None	Low	Low	Medium	Low	Medium	Low
9/08/2017	8	Aug	2017	0	16.6	Ibis, Straw-Necked	0	0	0	Winter	Low	Low	None	Low	Low	Medium	Medium	Medium	Low
9/08/2017	9	Aug	2017	0	16.6	Ibis, Straw-Necked	40	0	40	Winter	Low	Low	None	High	Low	Medium	High	Medium	High
9/08/2017	10	Aug	2017	0	16.6	Ibis, Straw-Necked	0	0	0	Winter	Low	Low	None	Low	Low	Medium	Low	Medium	Low
9/08/2017	11	Aug	2017	0	16.6	Ibis, Straw-Necked	0	0	0	Winter	Low	Low	None	Low	Low	Low	Medium	Medium	Low
9/08/2017	1A	Aug	2017	0	16.6	Ibis, Straw-Necked	0	0	0	Winter	Low	Low	None	Low	High	High	High	Medium	Medium
9/08/2017	1B	Aug	2017	0	16.6	Ibis, Straw-Necked	20	30	50	Winter	Low	Low	None	High	High	High	High	Medium	High
9/08/2017	6A	Aug	2017	0	16.6	Ibis, Straw-Necked	0	40	40	Winter	Low	Low	None	High	Low	Medium	Medium	Medium	High
9/08/2017	6B	Aug	2017	0	16.6	Ibis, Straw-Necked	4	0	4	Winter	Low	Low	None	Low	Medium	High	High	Medium	Medium
10/08/2017	3	Aug	2017	0	15.95	Ibis, Straw-Necked	6	0	6	Winter	Low	Low	None	Medium	Low	Medium	Medium	Low	Medium
10/08/2017	4	Aug	2017	0	15.95	Ibis, Straw-Necked	0	0	0	Winter	Low	Low	None	Low	Low	Medium	Medium	Low	Low
10/08/2017	7	Aug	2017	0	15.95	Ibis, Straw-Necked	0	0	0	Winter	Low	Low	None	Low	Low	Medium	Low	Low	Low
10/08/2017	8	Aug	2017	0	15.95	Ibis, Straw-Necked	0	0	0	Winter	Low	Low	None	Low	Low	Medium	Low	Low	Low
10/08/2017	9	Aug	2017	0	15.95	Ibis, Straw-Necked	15	0	15	Winter	Low	Low	None	High	Low	Medium	High	Low	High
10/08/2017	10	Aug	2017	0	15.95	Ibis, Straw-Necked	0	0	0	Winter	Low	Low	None	Low	Low	Medium	Low	Low	Low
10/08/2017	11	Aug	2017	0	15.95	Ibis, Straw-Necked	2	0	2	Winter	Low	Low	None	Low	Low	Low	Medium	Low	Low
10/08/2017	1A	Aug	2017	0	15.95	Ibis, Straw-Necked	0	0	0	Winter	Low	Low	None	Low	High	High	High	Low	Low
10/08/2017	1B	Aug	2017	0	15.95	Ibis, Straw-Necked	0	10	10	Winter	Low	Low	None	Medium	High	High	Low	Low	Medium
10/08/2017	6A	Aug	2017	0	15.95	Ibis, Straw-Necked	0	0	0	Winter	Low	Low	None	Low	Low	Medium	Low	Low	Low
10/08/2017	6B	Aug	2017	0	15.95	Ibis, Straw-Necked	3	8	11	Winter	Low	Low	None	High	Medium	High	High	Low	High
11/08/2017	3	Aug	2017	0	17.45	Ibis, Straw-Necked	1	0	1	Winter	Low	Low	None	Low	Low	Medium	Low	Low	Low
11/08/2017	4	Aug	2017	0	17.45	Ibis, Straw-Necked	15	40	55	Winter	Low	Low	None	High	Low	Medium	Medium	Low	High
11/08/2017	7	Aug	2017	0	17.45	Ibis, Straw-Necked	0	0	0	Winter	Low	Low	None	Low	Low	Medium	Low	Low	Low
11/08/2017	8	Aug	2017	0	17.45	Ibis, Straw-Necked	0	0	0	Winter	Low	Low	None	Low	Low	Medium	Low	Low	Low
11/08/2017	9	Aug	2017	0	17.45	Ibis, Straw-Necked	0	0	0	Winter	Low	Low	None	Low	Low	Medium	Low	Low	Low
11/08/2017	10	Aug	2017	0	17.45	Ibis, Straw-Necked	0	0	0	Winter	Low	Low	None	Low	Low	Medium	Medium	Low	Low
11/08/2017	11	Aug	2017	0	17.45	Ibis, Straw-Necked	0	0	0	Winter	Low	Low	None	Low	Low	Low	Low	Low	Low
11/08/2017	1A	Aug	2017	0	17.45	Ibis, Straw-Necked	0	0	0	Winter	Low	Low	None	Low	High	High	High	Low	Low
11/08/2017	1B	Aug	2017	0	17.45	Ibis, Straw-Necked	15	28	43	Winter	Low	Low	None	High	High	High	High	Low	High
11/08/2017	6A	Aug	2017	0	17.45	Ibis, Straw-Necked	0	0	0	Winter	Low	Low	None	Low	Low	Medium	Low	Low	Low
11/08/2017	6B	Aug	2017	0	17.45	Ibis, Straw-Necked	8	38	46	Winter	Low	Low	None	High	Medium	High	High	Low	High
12/08/2017	3	Aug	2017	0.4	19.7	Ibis, Straw-Necked	0	0	0	Winter	Low	Low	None	Low	Low	Medium	High	High	Medium
12/08/2017	4	Aug	2017	0.4	19.7	Ibis, Straw-Necked	10	0	10	Winter	Low	Low	None	Medium	Low	Medium	Medium	High	Medium
12/08/2017	7	Aug	2017	0.4	19.7	Ibis, Straw-Necked	0	0	0	Winter	Low	Low	None	Low	Low	Medium	Medium	High	Low
12/08/2017	8	Aug	2017	0.4	19.7	Ibis, Straw-Necked	0	0	0	Winter	Low	Low	None	Low	Low	Medium	High	High	Medium
12/08/2017	9	Aug	2017	0.4	19.7	Ibis, Straw-Necked	0	0	0	Winter	Low	Low	None	Low	Low	Medium	Medium	High	Low
12/08/2017	10	Aug	2017	0.4	19.7	Ibis, Straw-Necked	20	0	20	Winter	Low	Low	None	High	Low	Medium	High	High	High
12/08/2017	11	Aug	2017	0.4	19.7	Ibis, Straw-Necked	0	0	0	Winter	Low	Low	None	Low	Low	Low	High	High	Medium
12/08/2017	1A	Aug	2017	0.4	19.7	Ibis, Straw-Necked	0	12	12	Winter	Low	Low	None	High	High	High	High	High	High
12/08/2017	1B	Aug	2017	0.4	19.7	Ibis, Straw-Necked	0	35	35	Winter	Low	Low	None	High	High	High	High	High	High
12/08/2017	6A	Aug	2017	0.4	19.7	Ibis, Straw-Necked	0	0	0	Winter	Low	Low	None	Low	Low	Medium	High	High	Medium
12/08/2017	6B	Aug	2017	0.4	19.7	Ibis, Straw-Necked	0	43	43	Winter	Low	Low	None	High	Medium	High	High	High	High
13/08/2017	3	Aug	2017	0	19.35	Ibis, Straw-Necked	0	0	0	Winter	Low	Low	None	Low	Low	Medium	Medium	Low	Low
13/08/2017	4	Aug	2017	0	19.35	Ibis, Straw-Necked	3	11	14	Winter	Low	Low	None	High	Low	Medium	Medium	Low	High
13/08/2017	7	Aug	2017	0	19.35	Ibis, Straw-Necked	0	0	0	Winter	Low	Low	None	Low	Low	Medium	Low	Low	Low
13/08/2017	8	Aug	2017	0	19.35	Ibis, Straw-Necked	0	0	0	Winter	Low	Low	None	Low	Low	Medium	Low	Low	Low
13/08/2017	9	Aug	2017	0	19.35	Ibis, Straw-Necked	0	0	0	Winter	Low	Low	None	Low	Low	Medium	Low	Low	Low
13/08/2017	10	Aug	2017	0	19.35	Ibis, Straw-Necked	23	0	23	Winter	Low	Low	None	High	Low	Medium	Medium	Low	High
13/08/2017	11	Aug	2017	0	19.35	Ibis, Straw-Necked	12	0	12	Winter	Low	Low	None	High	Low	Low	Medium	Low	High
13/08/2017	1A	Aug	2017	0	19.35	Ibis, Straw-Necked	0	0	0	Winter	Low	Low	None	Low	High	High	High	Low	Low
13/08/2017	1B	Aug	2017	0	19.35	Ibis, Straw-Necked	0	70	70	Winter	Low	Low	None	High	High	High	High	Low	High
13/08/2017	6A	Aug	2017	0	19.35	Ibis, Straw-Necked	0	42	42	Winter	Low	Low	None	High	Low	Medium	Low	Low	Medium
13/08/2017	6B	Aug	2017	0	19.35	Ibis, Straw-Necked	0	0	0	Winter	Low	Low	None	Low	Medium	High	High	Low	Low
14/08/2017	3	Aug	2017	0	19.7	Ibis, Straw-Necked	3	0	3	Winter	Low	Low	None	Low	Low	Medium	Medium	Medium	Low
14/08/2017	4	Aug	2017	0	19.7	Ibis, Straw-Necked	0	0	0	Winter	Low	Low	None	Low	Low	Medium	Medium	Medium	Low
14/08/2017	7	Aug	2017	0	19.7	Ibis, Straw-Necked	6	0	6	Winter	Low	Low	None	Medium	Low	Medium	Medium	Medium	Medium
14/08/2017	8	Aug	2017	0	19.7	Ibis, Straw-Necked	0	0	0	Winter	Low	Low	None	Low	Low	Medium	Medium	Medium	Low
14/08/2017	9	Aug	2017	0	19.7	Ibis, Straw-Necked	1	0	1	Winter	Low	Low	None	Low	Low	Medium	Medium	Medium	Low
14/08/2017	10	Aug	2017	0	19.7	Ibis, Straw-Necked	12	0	12	Winter	Low	Low	None	High	Low	Medium	High	Medium	High
14/08/2017	11	Aug	2017	0	19.7	Ibis, Straw-Necked	4	0	4	Winter	Low	Low	None	Low	Low	Low	High	Medium	Medium
14/08/2017	1A	Aug	2017	0	19.7	Ibis, Straw-Necked	0	0	0	Winter	Low	Low	None	Low	High	High	High	Medium	Medium
14/08/2017	1B	Aug	2017	0	19.7	Ibis, Straw-Necked	0	0	0	Winter	Low	Low	None	Low	High	High	High	Medium	Medium
14/08/2017	6A	Aug	2017	0	19.7	Ibis, Straw-Necked	0	60	60	Winter	Low	Low	None	High	Low	Medium	Medium	Medium	High
14/08/2017	6B	Aug	2017	0	19.7	Ibis, Straw-Necked	3	0	3	Winter	Low	Low	None	Low	Medium	High	High	Medium	Medium
15/08/2017	3	Aug	2017	0.2	19.35	Ibis, Straw-Necked	0	0	0	Winter	Low	Low	None	Low	Low	Medium	Medium	Medium	Low
15/08/2017	4	Aug	2017	0.2	19.35	Ibis, Straw-Necked	0	40	40	Winter	Low	Low	None	High	Low	Medium	High	Medium	High
15/08/2017	7	Aug	2017	0.2	19.35	Ibis, Straw-Necked	0	0	0	Winter	Low	Low	None	Low	Low	Medium	Low	Medium	Low
15/08/2017	8	Aug	2017	0.2	19.35	Ibis, Straw-Necked	0	0	0	Winter	Low	Low	None	Low	Low	Medium	Medium	Medium	Low
15/08/2017	9	Aug	2017	0.2	19.35	Ibis, Straw-Necked	0	0	0	Winter	Low	Low	None	Low	Low	Medium	Medium	Medium	Low
15/08/2017	10	Aug	2017	0.2	19.35	Ibis, Straw-Necked	0	0	0	Winter	Low	Low	None	Low	Low	Medium	Medium	Medium	Low
15/08/2017	11	Aug	2017	0.2	19.35	Ibis, Straw-Necked	0	0	0	Winter	Low	Low	None	Low	Low	Low	Medium	Medium	Low
15/08/2017	1A	Aug	2017	0.2	19.35	Ibis, Straw-Necked	0	0	0	Winter	Low	Low	None	Low	High	High	High	Medium	Medium
15/08/2017	1B	Aug	2017	0.2	19.35	Ibis, Straw-Necked	0	111	111	Winter	Low	Low	None	High	High	High	High	Medium	High
15/08/2017	6A	Aug	2017	0.2	19.35	Ibis, Straw-Necked	70	60	130	Winter	Low	Low	None	High	Low	Medium	High	Medium	High
15/08/2017	6B	Aug	2017	0.2	19.35	Ibis, Straw-Necked	4	73	77	Winter	Low	Low	None	High	Medium	High	High	Medium	High
16/08/2017	3	Aug	2017	0	19.5	Ibis, Straw-Necked	21	0	21	Winter	Low	Low	None	High	Low	Medium	Medium	Medium	High
16/08/2017	4	Aug	2017	0	19.5	Ibis, Straw-Necked	0	0	0	Winter	Low	Low	None	Low	Low	Medium	Medium	Medium	Low
16/08/2017	7	Aug	2017	0	19.5	Ibis, Straw-Necked	0	0	0	Winter	Low	Low	None	Low	Low	Medium	Low	Medium	Low
16/08/2017	8	Aug	2017	0	19.5	Ibis, Straw-Necked	0	0	0	Winter	Low	Low	None	Low	Low	Medium	Medium	Medium	Low
16/08/2017	9	Aug	2017	0	19.5	Ibis, Straw-Necked	8	0	8	Winter	Low	Low	None	Medium	Low	Medium	Medium	Medium	Medium
16/08/2017	10	Aug	2017	0	19.5	Ibis, Straw-Necked	0	0	0	Winter	Low	Low	None	Low	Low	Medium	Medium	Medium	Low
16/08/2017	11	Aug	2017	0	19.5	Ibis, Straw-Necked	0	0	0	Winter	Low	Low	None	Low	Low	Low	Medium	Medium	Low
16/08/2017	1A	Aug	2017	0	19.5	Ibis, Straw-Necked	0	0	0	Winter	Low	Low	None	Low	High	High	High	Medium	Medium
16/08/2017	1B	Aug	2017	0	19.5	Ibis, Straw-Necked	0	76	76	Winter	Low	Low	None	High	High	High	High	Medium	High
16/08/2017	6A	Aug	2017	0	19.5	Ibis, Straw-Necked	80	0	80	Winter	Low	Low	None	High	Low	Medium	High	Medium	High
16/08/2017	6B	Aug	2017	0	19.5	Ibis, Straw-Necked	15	0	15	Winter	Low	Low	None	High	Medium	High	High	Medium	High
17/08/2017	3	Aug	2017	0	23.4	Ibis, Straw-Necked	2	0	2	Winter	Medium	Low	None	Low	Low	Medium	Medium	Medium	Low
17/08/2017	4	Aug	2017	0	23.4	Ibis, Straw-Necked	0	10	10	Winter	Medium	Low	None	Medium	Low	Medium	Low	Medium	Medium
17/08/2017	7	Aug	2017	0	23.4	Ibis, Straw-Necked	0	0	0	Winter	Medium	Low	None	Low	Low	Medium	Low	Medium	Low
17/08/2017	8	Aug	2017	0	23.4	Ibis, Straw-Necked	0	0	0	Winter	Medium	Low	None	Low	Low	Medium	Medium	Medium	Low
17/08/2017	9	Aug	2017	0	23.4	Ibis, Straw-Necked	0	0	0	Winter	Medium	Low	None	Low	Low	Medium	Medium	Medium	Low
17/08/2017	10	Aug	2017	0	23.4	Ibis, Straw-Necked	11	0	11	Winter	Medium	Low	None	High	Low	Medium	Medium	Medium	High
17/08/2017	11	Aug	2017	0	23.4	Ibis, Straw-Necked	2	0	2	Winter	Medium	Low	None	Low	Low	Low	Medium	Medium	Low
17/08/2017	1A	Aug	2017	0	23.4	Ibis, Straw-Necked	0	0	0	Winter	Medium	Low	None	Low	High	High	High	Medium	Medium
17/08/2017	1B	Aug	2017	0	23.4	Ibis, Straw-Necked	0	98	98	Winter	Medium	Low	None	High	High	High	High	Medium	High
17/08/2017	6A	Aug	2017	0	23.4	Ibis, Straw-Necked	70	20	90	Winter	Medium	Low	None	High	Low	Medium	High	Medium	High
17/08/2017	6B	Aug	2017	0	23.4	Ibis, Straw-Necked	12	0	12	Winter	Medium	Low	None	High	Medium	High	High	Medium	High
18/08/2017	3	Aug	2017	0	19.75	Ibis, Straw-Necked	0	0	0	Winter	Low	Low	None	Low	Low	Medium	Medium	Medium	Low
18/08/2017	4	Aug	2017	0	19.75	Ibis, Straw-Necked	4	0	4	Winter	Low	Low	None	Low	Low	Medium	Medium	Medium	Low
18/08/2017	7	Aug	2017	0	19.75	Ibis, Straw-Necked	0	0	0	Winter	Low	Low	None	Low	Low	Medium	Low	Medium	Low
18/08/2017	8	Aug	2017	0	19.75	Ibis, Straw-Necked	0	0	0	Winter	Low	Low	None	Low	Low	Medium	Low	Medium	Low
18/08/2017	9	Aug	2017	0	19.75	Ibis, Straw-Necked	0	0	0	Winter	Low	Low	None	Low	Low	Medium	Medium	Medium	Low
18/08/2017	10	Aug	2017	0	19.75	Ibis, Straw-Necked	6	0	6	Winter	Low	Low	None	Medium	Low	Medium	Medium	Medium	Medium
18/08/2017	11	Aug	2017	0	19.75	Ibis, Straw-Necked	6	0	6	Winter	Low	Low	None	Medium	Low	Low	Medium	Medium	Medium
18/08/2017	1A	Aug	2017	0	19.75	Ibis, Straw-Necked	20	0	20	Winter	Low	Low	None	High	High	High	High	Medium	High
18/08/2017	1B	Aug	2017	0	19.75	Ibis, Straw-Necked	5	110	115	Winter	Low	Low	None	High	High	High	High	Medium	High
18/08/2017	6A	Aug	2017	0	19.75	Ibis, Straw-Necked	0	0	0	Winter	Low	Low	None	Low	Low	Medium	Low	Medium	Low
18/08/2017	6B	Aug	2017	0	19.75	Ibis, Straw-Necked	45	0	45	Winter	Low	Low	None	High	Medium	High	High	Medium	High
19/08/2017	3	Aug	2017	0	16.15	Ibis, Straw-Necked	4	0	4	Winter	Low	Low	None	Low	Low	Medium	Medium	Low	Low
19/08/2017	4	Aug	2017	0	16.15	Ibis, Straw-Necked	0	0	0	Winter	Low	Low	None	Low	Low	Medium	Medium	Low	Low
19/08/2017	7	Aug	2017	0	16.15	Ibis, Straw-Necked	0	0	0	Winter	Low	Low	None	Low	Low	Medium	Low	Low	Low
19/08/2017	8	Aug	2017	0	16.15	Ibis, Straw-Necked	0	0	0	Winter	Low	Low	None	Low	Low	Medium	Low	Low	Low
19/08/2017	9	Aug	2017	0	16.15	Ibis, Straw-Necked	0	0	0	Winter	Low	Low	None	Low	Low	Medium	Low	Low	Low
19/08/2017	10	Aug	2017	0	16.15	Ibis, Straw-Necked	0	0	0	Winter	Low	Low	None	Low	Low	Medium	Low	Low	Low
19/08/2017	11	Aug	2017	0	16.15	Ibis, Straw-Necked	2	0	2	Winter	Low	Low	None	Low	Low	Low	Low	Low	Low
19/08/2017	1A	Aug	2017	0	16.15	Ibis, Straw-Necked	0	0	0	Winter	Low	Low	None	Low	High	High	Low	Low	Low
19/08/2017	1B	Aug	2017	0	16.15	Ibis, Straw-Necked	0	35	35	Winter	Low	Low	None	High	High	High	High	Low	High
19/08/2017	6A	Aug	2017	0	16.15	Ibis, Straw-Necked	0	30	30	Winter	Low	Low	None	High	Low	Medium	Low	Low	Medium
19/08/2017	6B	Aug	2017	0	16.15	Ibis, Straw-Necked	0	0	0	Winter	Low	Low	None	Low	Medium	High	High	Low	Low
20/08/2017	3	Aug	2017	0	15.55	Ibis, Straw-Necked	2	0	2	Winter	Low	Low	None	Low	Low	Medium	High	Low	Low
20/08/2017	4	Aug	2017	0	15.55	Ibis, Straw-Necked	0	0	0	Winter	Low	Low	None	Low	Low	Medium	Low	Low	Low
20/08/2017	7	Aug	2017	0	15.55	Ibis, Straw-Necked	0	0	0	Winter	Low	Low	None	Low	Low	Medium	Low	Low	Low
20/08/2017	8	Aug	2017	0	15.55	Ibis, Straw-Necked	0	0	0	Winter	Low	Low	None	Low	Low	Medium	Low	Low	Low
20/08/2017	9	Aug	2017	0	15.55	Ibis, Straw-Necked	0	0	0	Winter	Low	Low	None	Low	Low	Medium	Low	Low	Low
20/08/2017	10	Aug	2017	0	15.55	Ibis, Straw-Necked	0	0	0	Winter	Low	Low	None	Low	Low	Medium	Low	Low	Low
20/08/2017	11	Aug	2017	0	15.55	Ibis, Straw-Necked	13	0	13	Winter	Low	Low	None	High	Low	Low	Medium	Low	High
20/08/2017	1A	Aug	2017	0	15.55	Ibis, Straw-Necked	0	13	13	Winter	Low	Low	None	High	High	High	High	Low	High
20/08/2017	1B	Aug	2017	0	15.55	Ibis, Straw-Necked	0	128	128	Winter	Low	Low	None	High	High	High	Low	Low	Medium
20/08/2017	6A	Aug	2017	0	15.55	Ibis, Straw-Necked	0	0	0	Winter	Low	Low	None	Low	Low	Medium	Low	Low	Low
20/08/2017	6B	Aug	2017	0	15.55	Ibis, Straw-Necked	2	38	40	Winter	Low	Low	None	High	Medium	High	High	Low	High
21/08/2017	3	Aug	2017	0	15.3	Ibis, Straw-Necked	2	0	2	Winter	Low	Low	None	Low	Low	Medium	High	High	Medium
21/08/2017	4	Aug	2017	0	15.3	Ibis, Straw-Necked	0	0	0	Winter	Low	Low	None	Low	Low	Medium	Medium	High	Low
21/08/2017	7	Aug	2017	0	15.3	Ibis, Straw-Necked	0	0	0	Winter	Low	Low	None	Low	Low	Medium	Medium	High	Low
21/08/2017	8	Aug	2017	0	15.3	Ibis, Straw-Necked	0	0	0	Winter	Low	Low	None	Low	Low	Medium	Medium	High	Low
21/08/2017	9	Aug	2017	0	15.3	Ibis, Straw-Necked	0	0	0	Winter	Low	Low	None	Low	Low	Medium	Medium	High	Low
21/08/2017	10	Aug	2017	0	15.3	Ibis, Straw-Necked	80	0	80	Winter	Low	Low	None	High	Low	Medium	High	High	High
21/08/2017	11	Aug	2017	0	15.3	Ibis, Straw-Necked	10	0	10	Winter	Low	Low	None	Medium	Low	Low	High	High	Medium
21/08/2017	1A	Aug	2017	0	15.3	Ibis, Straw-Necked	0	0	0	Winter	Low	Low	None	Low	High	High	High	High	Medium
21/08/2017	1B	Aug	2017	0	15.3	Ibis, Straw-Necked	6	102	108	Winter	Low	Low	None	High	High	High	High	High	High
21/08/2017	6A	Aug	2017	0	15.3	Ibis, Straw-Necked	8	0	8	Winter	Low	Low	None	Medium	Low	Medium	High	High	Medium
21/08/2017	6B	Aug	2017	0	15.3	Ibis, Straw-Necked	50	88	138	Winter	Low	Low	None	High	Medium	High	High	High	High
22/08/2017	3	Aug	2017	0.8	18.75	Ibis, Straw-Necked	0	0	0	Winter	Low	Low	None	Low	Low	Medium	Medium	High	Low
22/08/2017	4	Aug	2017	0.8	18.75	Ibis, Straw-Necked	20	0	20	Winter	Low	Low	None	High	Low	Medium	High	High	High
22/08/2017	7	Aug	2017	0.8	18.75	Ibis, Straw-Necked	0	0	0	Winter	Low	Low	None	Low	Low	Medium	Medium	High	Low
22/08/2017	8	Aug	2017	0.8	18.75	Ibis, Straw-Necked	0	0	0	Winter	Low	Low	None	Low	Low	Medium	Medium	High	Low
22/08/2017	9	Aug	2017	0.8	18.75	Ibis, Straw-Necked	10	0	10	Winter	Low	Low	None	Medium	Low	Medium	High	High	Medium
22/08/2017	10	Aug	2017	0.8	18.75	Ibis, Straw-Necked	18	0	18	Winter	Low	Low	None	High	Low	Medium	High	High	High
22/08/2017	11	Aug	2017	0.8	18.75	Ibis, Straw-Necked	0	0	0	Winter	Low	Low	None	Low	Low	Low	High	High	Medium
22/08/2017	1A	Aug	2017	0.8	18.75	Ibis, Straw-Necked	0	51	51	Winter	Low	Low	None	High	High	High	High	High	High
22/08/2017	1B	Aug	2017	0.8	18.75	Ibis, Straw-Necked	0	41	41	Winter	Low	Low	None	High	High	High	High	High	High
22/08/2017	6A	Aug	2017	0.8	18.75	Ibis, Straw-Necked	6	0	6	Winter	Low	Low	None	Medium	Low	Medium	Medium	High	Medium
22/08/2017	6B	Aug	2017	0.8	18.75	Ibis, Straw-Necked	4	51	55	Winter	Low	Low	None	High	Medium	High	High	High	High
23/08/2017	3	Aug	2017	0	20.25	Ibis, Straw-Necked	25	0	25	Winter	Low	Low	None	High	Low	Medium	High	High	High
23/08/2017	4	Aug	2017	0	20.25	Ibis, Straw-Necked	22	52	74	Winter	Low	Low	None	High	Low	Medium	Medium	High	High
23/08/2017	7	Aug	2017	0	20.25	Ibis, Straw-Necked	0	0	0	Winter	Low	Low	None	Low	Low	Medium	Medium	High	Low
23/08/2017	8	Aug	2017	0	20.25	Ibis, Straw-Necked	0	0	0	Winter	Low	Low	None	Low	Low	Medium	High	High	Medium
23/08/2017	9	Aug	2017	0	20.25	Ibis, Straw-Necked	0	0	0	Winter	Low	Low	None	Low	Low	Medium	Medium	High	Low
23/08/2017	10	Aug	2017	0	20.25	Ibis, Straw-Necked	6	0	6	Winter	Low	Low	None	Medium	Low	Medium	Medium	High	Medium
23/08/2017	11	Aug	2017	0	20.25	Ibis, Straw-Necked	5	0	5	Winter	Low	Low	None	Low	Low	Low	Medium	High	Low
23/08/2017	1A	Aug	2017	0	20.25	Ibis, Straw-Necked	6	6	12	Winter	Low	Low	None	High	High	High	High	High	High
23/08/2017	1B	Aug	2017	0	20.25	Ibis, Straw-Necked	0	0	0	Winter	Low	Low	None	Low	High	High	High	High	Medium
23/08/2017	6A	Aug	2017	0	20.25	Ibis, Straw-Necked	12	0	12	Winter	Low	Low	None	High	Low	Medium	High	High	High
23/08/2017	6B	Aug	2017	0	20.25	Ibis, Straw-Necked	15	71	86	Winter	Low	Low	None	High	Medium	High	High	High	High
24/08/2017	3	Aug	2017	0	20	Ibis, Straw-Necked	0	0	0	Winter	Low	Low	None	Low	Low	Medium	Medium	Medium	Low
24/08/2017	4	Aug	2017	0	20	Ibis, Straw-Necked	20	0	20	Winter	Low	Low	None	High	Low	Medium	High	Medium	High
24/08/2017	7	Aug	2017	0	20	Ibis, Straw-Necked	0	0	0	Winter	Low	Low	None	Low	Low	Medium	Low	Medium	Low
24/08/2017	8	Aug	2017	0	20	Ibis, Straw-Necked	0	0	0	Winter	Low	Low	None	Low	Low	Medium	Medium	Medium	Low
24/08/2017	9	Aug	2017	0	20	Ibis, Straw-Necked	20	0	20	Winter	Low	Low	None	High	Low	Medium	High	Medium	High
24/08/2017	10	Aug	2017	0	20	Ibis, Straw-Necked	0	0	0	Winter	Low	Low	None	Low	Low	Medium	Medium	Medium	Low
24/08/2017	11	Aug	2017	0	20	Ibis, Straw-Necked	27	0	27	Winter	Low	Low	None	High	Low	Low	High	Medium	High
24/08/2017	1A	Aug	2017	0	20	Ibis, Straw-Necked	2	2	4	Winter	Low	Low	None	Low	High	High	High	Medium	Medium
24/08/2017	1B	Aug	2017	0	20	Ibis, Straw-Necked	0	4	4	Winter	Low	Low	None	Low	High	High	High	Medium	Medium
24/08/2017	6A	Aug	2017	0	20	Ibis, Straw-Necked	20	0	20	Winter	Low	Low	None	High	Low	Medium	Medium	Medium	High
24/08/2017	6B	Aug	2017	0	20	Ibis, Straw-Necked	34	115	149	Winter	Low	Low	None	High	Medium	High	High	Medium	High
25/08/2017	3	Aug	2017	3.4	17.3	Ibis, Straw-Necked	0	20	20	Winter	Low	Low	None	High	Low	Medium	Medium	Medium	High
25/08/2017	4	Aug	2017	3.4	17.3	Ibis, Straw-Necked	0	0	0	Winter	Low	Low	None	Low	Low	Medium	Medium	Medium	Low
25/08/2017	7	Aug	2017	3.4	17.3	Ibis, Straw-Necked	0	0	0	Winter	Low	Low	None	Low	Low	Medium	Low	Medium	Low
25/08/2017	8	Aug	2017	3.4	17.3	Ibis, Straw-Necked	0	0	0	Winter	Low	Low	None	Low	Low	Medium	Medium	Medium	Low
25/08/2017	9	Aug	2017	3.4	17.3	Ibis, Straw-Necked	0	0	0	Winter	Low	Low	None	Low	Low	Medium	Medium	Medium	Low
25/08/2017	10	Aug	2017	3.4	17.3	Ibis, Straw-Necked	4	0	4	Winter	Low	Low	None	Low	Low	Medium	Medium	Medium	Low
25/08/2017	11	Aug	2017	3.4	17.3	Ibis, Straw-Necked	18	0	18	Winter	Low	Low	None	High	Low	Low	Medium	Medium	High
25/08/2017	1A	Aug	2017	3.4	17.3	Ibis, Straw-Necked	0	0	0	Winter	Low	Low	None	Low	High	High	High	Medium	Medium
25/08/2017	1B	Aug	2017	3.4	17.3	Ibis, Straw-Necked	0	0	0	Winter	Low	Low	None	Low	High	High	High	Medium	Medium
25/08/2017	6A	Aug	2017	3.4	17.3	Ibis, Straw-Necked	38	0	38	Winter	Low	Low	None	High	Low	Medium	High	Medium	High
25/08/2017	6B	Aug	2017	3.4	17.3	Ibis, Straw-Necked	5	37	42	Winter	Low	Low	None	High	Medium	High	High	Medium	High
26/08/2017	3	Aug	2017	0	18.2	Ibis, Straw-Necked	0	0	0	Winter	Low	Low	None	Low	Low	Medium	Low	Low	Low
26/08/2017	4	Aug	2017	0	18.2	Ibis, Straw-Necked	0	0	0	Winter	Low	Low	None	Low	Low	Medium	Low	Low	Low
26/08/2017	7	Aug	2017	0	18.2	Ibis, Straw-Necked	0	0	0	Winter	Low	Low	None	Low	Low	Medium	Low	Low	Low
26/08/2017	8	Aug	2017	0	18.2	Ibis, Straw-Necked	0	0	0	Winter	Low	Low	None	Low	Low	Medium	Low	Low	Low
26/08/2017	9	Aug	2017	0	18.2	Ibis, Straw-Necked	0	0	0	Winter	Low	Low	None	Low	Low	Medium	Medium	Low	Low
26/08/2017	10	Aug	2017	0	18.2	Ibis, Straw-Necked	0	0	0	Winter	Low	Low	None	Low	Low	Medium	Medium	Low	Low
26/08/2017	11	Aug	2017	0	18.2	Ibis, Straw-Necked	0	0	0	Winter	Low	Low	None	Low	Low	Low	Medium	Low	Low
26/08/2017	1A	Aug	2017	0	18.2	Ibis, Straw-Necked	0	20	20	Winter	Low	Low	None	High	High	High	High	Low	High
26/08/2017	1B	Aug	2017	0	18.2	Ibis, Straw-Necked	0	0	0	Winter	Low	Low	None	Low	High	High	High	Low	Low
26/08/2017	6A	Aug	2017	0	18.2	Ibis, Straw-Necked	0	0	0	Winter	Low	Low	None	Low	Low	Medium	Medium	Low	Low
26/08/2017	6B	Aug	2017	0	18.2	Ibis, Straw-Necked	0	0	0	Winter	Low	Low	None	Low	Medium	High	High	Low	Low
27/08/2017	3	Aug	2017	0	17.05	Ibis, Straw-Necked	0	0	0	Winter	Low	Low	None	Low	Low	Medium	High	High	Medium
27/08/2017	4	Aug	2017	0	17.05	Ibis, Straw-Necked	0	0	0	Winter	Low	Low	None	Low	Low	Medium	Medium	High	Low
27/08/2017	7	Aug	2017	0	17.05	Ibis, Straw-Necked	0	0	0	Winter	Low	Low	None	Low	Low	Medium	Medium	High	Low
27/08/2017	8	Aug	2017	0	17.05	Ibis, Straw-Necked	0	0	0	Winter	Low	Low	None	Low	Low	Medium	Medium	High	Low
27/08/2017	9	Aug	2017	0	17.05	Ibis, Straw-Necked	30	0	30	Winter	Low	Low	None	High	Low	Medium	High	High	High
27/08/2017	10	Aug	2017	0	17.05	Ibis, Straw-Necked	0	0	0	Winter	Low	Low	None	Low	Low	Medium	High	High	Medium
27/08/2017	11	Aug	2017	0	17.05	Ibis, Straw-Necked	20	0	20	Winter	Low	Low	None	High	Low	Low	High	High	High
27/08/2017	1A	Aug	2017	0	17.05	Ibis, Straw-Necked	0	0	0	Winter	Low	Low	None	Low	High	High	High	High	Medium
27/08/2017	1B	Aug	2017	0	17.05	Ibis, Straw-Necked	0	38	38	Winter	Low	Low	None	High	High	High	High	High	High
27/08/2017	6A	Aug	2017	0	17.05	Ibis, Straw-Necked	0	0	0	Winter	Low	Low	None	Low	Low	Medium	Medium	High	Low
27/08/2017	6B	Aug	2017	0	17.05	Ibis, Straw-Necked	0	15	15	Winter	Low	Low	None	High	Medium	High	High	High	High
28/08/2017	3	Aug	2017	0	15.25	Ibis, Straw-Necked	38	40	78	Winter	Low	Low	None	High	Low	Medium	Medium	High	High
28/08/2017	4	Aug	2017	0	15.25	Ibis, Straw-Necked	0	0	0	Winter	Low	Low	None	Low	Low	Medium	Medium	High	Low
28/08/2017	7	Aug	2017	0	15.25	Ibis, Straw-Necked	0	0	0	Winter	Low	Low	None	Low	Low	Medium	Medium	High	Low
28/08/2017	8	Aug	2017	0	15.25	Ibis, Straw-Necked	0	0	0	Winter	Low	Low	None	Low	Low	Medium	High	High	Medium
28/08/2017	9	Aug	2017	0	15.25	Ibis, Straw-Necked	0	0	0	Winter	Low	Low	None	Low	Low	Medium	Low	High	Low
28/08/2017	10	Aug	2017	0	15.25	Ibis, Straw-Necked	10	0	10	Winter	Low	Low	None	Medium	Low	Medium	High	High	Medium
28/08/2017	11	Aug	2017	0	15.25	Ibis, Straw-Necked	80	0	80	Winter	Low	Low	None	High	Low	Low	High	High	High
28/08/2017	1A	Aug	2017	0	15.25	Ibis, Straw-Necked	0	0	0	Winter	Low	Low	None	Low	High	High	High	High	Medium
28/08/2017	1B	Aug	2017	0	15.25	Ibis, Straw-Necked	3	0	3	Winter	Low	Low	None	Low	High	High	High	High	Medium
28/08/2017	6A	Aug	2017	0	15.25	Ibis, Straw-Necked	14	0	14	Winter	Low	Low	None	High	Low	Medium	High	High	High
28/08/2017	6B	Aug	2017	0	15.25	Ibis, Straw-Necked	50	22	72	Winter	Low	Low	None	High	Medium	High	High	High	High
29/08/2017	3	Aug	2017	0	15.5	Ibis, Straw-Necked	2	0	2	Winter	Low	Low	None	Low	Low	Medium	High	Medium	Medium
29/08/2017	4	Aug	2017	0	15.5	Ibis, Straw-Necked	0	5	5	Winter	Low	Low	None	Low	Low	Medium	Medium	Medium	Low
29/08/2017	7	Aug	2017	0	15.5	Ibis, Straw-Necked	0	0	0	Winter	Low	Low	None	Low	Low	Medium	Medium	Medium	Low
29/08/2017	8	Aug	2017	0	15.5	Ibis, Straw-Necked	0	0	0	Winter	Low	Low	None	Low	Low	Medium	Medium	Medium	Low
29/08/2017	9	Aug	2017	0	15.5	Ibis, Straw-Necked	0	0	0	Winter	Low	Low	None	Low	Low	Medium	Medium	Medium	Low
29/08/2017	10	Aug	2017	0	15.5	Ibis, Straw-Necked	0	0	0	Winter	Low	Low	None	Low	Low	Medium	Medium	Medium	Low
29/08/2017	11	Aug	2017	0	15.5	Ibis, Straw-Necked	13	0	13	Winter	Low	Low	None	High	Low	Low	Medium	Medium	High
29/08/2017	1A	Aug	2017	0	15.5	Ibis, Straw-Necked	0	0	0	Winter	Low	Low	None	Low	High	High	High	Medium	Medium
29/08/2017	1B	Aug	2017	0	15.5	Ibis, Straw-Necked	0	49	49	Winter	Low	Low	None	High	High	High	High	Medium	High
29/08/2017	6A	Aug	2017	0	15.5	Ibis, Straw-Necked	74	0	74	Winter	Low	Low	None	High	Low	Medium	High	Medium	High
29/08/2017	6B	Aug	2017	0	15.5	Ibis, Straw-Necked	52	147	199	Winter	Low	Low	None	High	Medium	High	High	Medium	High
30/08/2017	3	Sep	2017	0	18.55	Ibis, Straw-Necked	0	37	37	Winter	Low	Low	None	High	Low	Medium	Medium	Medium	High
30/08/2017	4	Aug	2017	0	18.55	Ibis, Straw-Necked	5	0	5	Winter	Low	Low	None	Low	Low	Medium	Medium	Medium	Low
30/08/2017	7	Sep	2017	0	18.55	Ibis, Straw-Necked	0	0	0	Winter	Low	Low	None	Low	Low	Medium	Low	Medium	Low
30/08/2017	8	Sep	2017	0	18.55	Ibis, Straw-Necked	0	0	0	Winter	Low	Low	None	Low	Low	Medium	Low	Medium	Low
30/08/2017	9	Sep	2017	0	18.55	Ibis, Straw-Necked	0	0	0	Winter	Low	Low	None	Low	Low	Medium	Medium	Medium	Low
30/08/2017	10	Sep	2017	0	18.55	Ibis, Straw-Necked	0	0	0	Winter	Low	Low	None	Low	Low	Medium	Medium	Medium	Low
30/08/2017	11	Sep	2017	0	18.55	Ibis, Straw-Necked	0	0	0	Winter	Low	Low	None	Low	Low	Low	Medium	Medium	Low
30/08/2017	1A	Sep	2017	0	18.55	Ibis, Straw-Necked	0	0	0	Winter	Low	Low	None	Low	High	High	High	Medium	Medium
30/08/2017	1B	Sep	2017	0	18.55	Ibis, Straw-Necked	0	28	28	Winter	Low	Low	None	High	High	High	High	Medium	High
30/08/2017	6A	Aug	2017	0	18.55	Ibis, Straw-Necked	10	0	10	Winter	Low	Low	None	Medium	Low	Medium	Medium	Medium	Medium
30/08/2017	6B	Aug	2017	0	18.55	Ibis, Straw-Necked	38	92	130	Winter	Low	Low	None	High	Medium	High	High	Medium	High
31/08/2017	3	Sep	2017	0	16.55	Ibis, Straw-Necked	0	0	0	Winter	Low	Low	None	Low	Low	Medium	High	High	Medium
31/08/2017	4	Sep	2017	0	16.55	Ibis, Straw-Necked	0	10	10	Winter	Low	Low	None	Medium	Low	Medium	High	High	Medium
31/08/2017	7	Sep	2017	0	16.55	Ibis, Straw-Necked	0	0	0	Winter	Low	Low	None	Low	Low	Medium	Medium	High	Low
31/08/2017	8	Sep	2017	0	16.55	Ibis, Straw-Necked	0	0	0	Winter	Low	Low	None	Low	Low	Medium	Medium	High	Low
31/08/2017	9	Sep	2017	0	16.55	Ibis, Straw-Necked	0	0	0	Winter	Low	Low	None	Low	Low	Medium	High	High	Medium
31/08/2017	10	Sep	2017	0	16.55	Ibis, Straw-Necked	10	0	10	Spring	Low	Low	None	Medium	Low	Medium	Medium	High	Medium
31/08/2017	11	Sep	2017	0	16.55	Ibis, Straw-Necked	4	0	4	Winter	Low	Low	None	Low	Low	Low	High	High	Medium
31/08/2017	1A	Sep	2017	0	16.55	Ibis, Straw-Necked	1	0	1	Winter	Low	Low	None	Low	High	High	High	High	Medium
31/08/2017	1B	Sep	2017	0	16.55	Ibis, Straw-Necked	0	320	320	Winter	Low	Low	None	High	High	High	High	High	High
31/08/2017	6A	Sep	2017	0	16.55	Ibis, Straw-Necked	50	0	50	Winter	Low	Low	None	High	Low	Medium	High	High	High
31/08/2017	6B	Sep	2017	0	16.55	Ibis, Straw-Necked	3	0	3	Winter	Low	Low	None	Low	Medium	High	High	High	Medium
1/09/2017	3	Sep	2017	0	17.9	Ibis, Straw-Necked	1	0	1	Spring	Low	Low	None	Low	Low	Medium	High	Medium	Medium
1/09/2017	4	Sep	2017	0	17.9	Ibis, Straw-Necked	4	0	4	Spring	Low	Low	None	Low	Low	Medium	Medium	Medium	Low
1/09/2017	7	Sep	2017	0	17.9	Ibis, Straw-Necked	0	0	0	Spring	Low	Low	None	Low	Low	Medium	Low	Medium	Low
1/09/2017	8	Sep	2017	0	17.9	Ibis, Straw-Necked	0	0	0	Spring	Low	Low	None	Low	Low	Medium	Medium	Medium	Low
1/09/2017	9	Sep	2017	0	17.9	Ibis, Straw-Necked	0	0	0	Spring	Low	Low	None	Low	Low	Medium	Low	Medium	Low
1/09/2017	10	Sep	2017	0	17.9	Ibis, Straw-Necked	80	0	80	Spring	Low	Low	None	High	Low	Medium	High	Medium	High
1/09/2017	11	Sep	2017	0	17.9	Ibis, Straw-Necked	11	0	11	Spring	Low	Low	None	High	Low	Low	Medium	Medium	High
1/09/2017	1A	Sep	2017	0	17.9	Ibis, Straw-Necked	0	91	91	Spring	Low	Low	None	High	High	High	High	Medium	High
1/09/2017	1B	Sep	2017	0	17.9	Ibis, Straw-Necked	2	8	10	Spring	Low	Low	None	Medium	High	High	High	Medium	Medium
1/09/2017	6A	Sep	2017	0	17.9	Ibis, Straw-Necked	5	0	5	Spring	Low	Low	None	Low	Low	Medium	Medium	Medium	Low
1/09/2017	6B	Sep	2017	0	17.9	Ibis, Straw-Necked	2	121	123	Spring	Low	Low	None	High	Medium	High	High	Medium	High
2/09/2017	3	Sep	2017	0	18.75	Ibis, Straw-Necked	0	0	0	Spring	Low	Low	None	Low	Low	Medium	Medium	Low	Low
2/09/2017	4	Sep	2017	0	18.75	Ibis, Straw-Necked	1	0	1	Spring	Low	Low	None	Low	Low	Medium	Low	Low	Low
2/09/2017	7	Sep	2017	0	18.75	Ibis, Straw-Necked	0	0	0	Spring	Low	Low	None	Low	Low	Medium	Medium	Low	Low
2/09/2017	8	Sep	2017	0	18.75	Ibis, Straw-Necked	0	0	0	Spring	Low	Low	None	Low	Low	Medium	Medium	Low	Low
2/09/2017	9	Sep	2017	0	18.75	Ibis, Straw-Necked	9	0	9	Spring	Low	Low	None	Medium	Low	Medium	Medium	Low	Medium
2/09/2017	10	Sep	2017	0	18.75	Ibis, Straw-Necked	0	0	0	Spring	Low	Low	None	Low	Low	Medium	Medium	Low	Low
2/09/2017	11	Sep	2017	0	18.75	Ibis, Straw-Necked	30	0	30	Spring	Low	Low	None	High	Low	Low	Medium	Low	High
2/09/2017	1A	Sep	2017	0	18.75	Ibis, Straw-Necked	0	51	51	Spring	Low	Low	None	High	High	High	High	Low	High
2/09/2017	1B	Sep	2017	0	18.75	Ibis, Straw-Necked	0	9	9	Spring	Low	Low	None	Medium	High	High	High	Low	Medium
2/09/2017	6A	Sep	2017	0	18.75	Ibis, Straw-Necked	0	40	40	Spring	Low	Low	None	High	Low	Medium	Low	Low	Medium
2/09/2017	6B	Sep	2017	0	18.75	Ibis, Straw-Necked	4	62	66	Spring	Low	Low	None	High	Medium	High	High	Low	High
3/09/2017	3	Sep	2017	0	20	Ibis, Straw-Necked	0	0	0	Spring	Low	Low	None	Low	Low	Medium	Medium	Medium	Low
3/09/2017	4	Sep	2017	0	20	Ibis, Straw-Necked	2	0	2	Spring	Low	Low	None	Low	Low	Medium	High	Medium	Medium
3/09/2017	7	Sep	2017	0	20	Ibis, Straw-Necked	0	0	0	Spring	Low	Low	None	Low	Low	Medium	Medium	Medium	Low
3/09/2017	8	Sep	2017	0	20	Ibis, Straw-Necked	0	0	0	Spring	Low	Low	None	Low	Low	Medium	Low	Medium	Low
3/09/2017	9	Sep	2017	0	20	Ibis, Straw-Necked	10	0	10	Spring	Low	Low	None	Medium	Low	Medium	Medium	Medium	Medium
3/09/2017	10	Sep	2017	0	20	Ibis, Straw-Necked	10	0	10	Spring	Low	Low	None	Medium	Low	Medium	Medium	Medium	Medium
3/09/2017	11	Sep	2017	0	20	Ibis, Straw-Necked	0	0	0	Spring	Low	Low	None	Low	Low	Low	Medium	Medium	Low
3/09/2017	1A	Sep	2017	0	20	Ibis, Straw-Necked	0	0	0	Spring	Low	Low	None	Low	High	High	High	Medium	Medium
3/09/2017	1B	Sep	2017	0	20	Ibis, Straw-Necked	0	25	25	Spring	Low	Low	None	High	High	High	High	Medium	High
3/09/2017	6A	Sep	2017	0	20	Ibis, Straw-Necked	2	0	2	Spring	Low	Low	None	Low	Low	Medium	Medium	Medium	Low
3/09/2017	6B	Sep	2017	0	20	Ibis, Straw-Necked	0	0	0	Spring	Low	Low	None	Low	Medium	High	High	Medium	Medium
4/09/2017	3	Sep	2017	0	21.4	Ibis, Straw-Necked	1	0	1	Spring	Medium	Low	None	Low	Low	Medium	Medium	Medium	Low
4/09/2017	4	Sep	2017	0	21.4	Ibis, Straw-Necked	0	0	0	Spring	Medium	Low	None	Low	Low	Medium	Medium	Medium	Low
4/09/2017	7	Sep	2017	0	21.4	Ibis, Straw-Necked	0	0	0	Spring	Medium	Low	None	Low	Low	Medium	Medium	Medium	Low
4/09/2017	8	Sep	2017	0	21.4	Ibis, Straw-Necked	0	0	0	Spring	Medium	Low	None	Low	Low	Medium	Medium	Medium	Low
4/09/2017	9	Sep	2017	0	21.4	Ibis, Straw-Necked	12	10	22	Spring	Medium	Low	None	High	Low	Medium	Medium	Medium	High
4/09/2017	10	Sep	2017	0	21.4	Ibis, Straw-Necked	0	0	0	Spring	Medium	Low	None	Low	Low	Medium	Medium	Medium	Low
4/09/2017	11	Sep	2017	0	21.4	Ibis, Straw-Necked	8	0	8	Spring	Medium	Low	None	Medium	Low	Low	Medium	Medium	Medium
4/09/2017	1A	Sep	2017	0	21.4	Ibis, Straw-Necked	0	0	0	Spring	Medium	Low	None	Low	High	High	High	Medium	Medium
4/09/2017	1B	Sep	2017	0	21.4	Ibis, Straw-Necked	0	35	35	Spring	Medium	Low	None	High	High	High	High	Medium	High
4/09/2017	6A	Sep	2017	0	21.4	Ibis, Straw-Necked	13	0	13	Spring	Medium	Low	None	High	Low	Medium	Medium	Medium	High
4/09/2017	6B	Sep	2017	0	21.4	Ibis, Straw-Necked	16	14	30	Spring	Medium	Low	None	High	Medium	High	High	Medium	High
5/09/2017	3	Sep	2017	0	20.45	Ibis, Straw-Necked	1	0	1	Spring	Low	Low	None	Low	Low	Medium	Medium	Low	Low
5/09/2017	4	Sep	2017	0	20.45	Ibis, Straw-Necked	0	0	0	Spring	Low	Low	None	Low	Low	Medium	Low	Low	Low
5/09/2017	7	Sep	2017	0	20.45	Ibis, Straw-Necked	0	0	0	Spring	Low	Low	None	Low	Low	Medium	Low	Low	Low
5/09/2017	8	Sep	2017	0	20.45	Ibis, Straw-Necked	0	0	0	Spring	Low	Low	None	Low	Low	Medium	Low	Low	Low
5/09/2017	9	Sep	2017	0	20.45	Ibis, Straw-Necked	0	0	0	Spring	Low	Low	None	Low	Low	Medium	Medium	Low	Low
5/09/2017	10	Sep	2017	0	20.45	Ibis, Straw-Necked	0	0	0	Spring	Low	Low	None	Low	Low	Medium	Low	Low	Low
5/09/2017	11	Sep	2017	0	20.45	Ibis, Straw-Necked	0	0	0	Spring	Low	Low	None	Low	Low	Low	Medium	Low	Low
5/09/2017	1A	Sep	2017	0	20.45	Ibis, Straw-Necked	0	0	0	Spring	Low	Low	None	Low	High	High	High	Low	Low
5/09/2017	1B	Sep	2017	0	20.45	Ibis, Straw-Necked	0	0	0	Spring	Low	Low	None	Low	High	High	High	Low	Low
5/09/2017	6A	Sep	2017	0	20.45	Ibis, Straw-Necked	0	0	0	Spring	Low	Low	None	Low	Low	Medium	Medium	Low	Low
5/09/2017	6B	Sep	2017	0	20.45	Ibis, Straw-Necked	15	20	35	Spring	Low	Low	None	High	Medium	High	High	Low	High
6/09/2017	3	Sep	2017	0	17.6	Ibis, Straw-Necked	6	0	6	Spring	Low	Low	None	Medium	Low	Medium	Medium	Medium	Medium
6/09/2017	4	Sep	2017	0	17.6	Ibis, Straw-Necked	0	0	0	Spring	Low	Low	None	Low	Low	Medium	Low	Medium	Low
6/09/2017	7	Sep	2017	0	17.6	Ibis, Straw-Necked	0	0	0	Spring	Low	Low	None	Low	Low	Medium	Low	Medium	Low
6/09/2017	8	Sep	2017	0	17.6	Ibis, Straw-Necked	0	0	0	Spring	Low	Low	None	Low	Low	Medium	Low	Medium	Low
6/09/2017	9	Sep	2017	0	17.6	Ibis, Straw-Necked	0	0	0	Spring	Low	Low	None	Low	Low	Medium	Low	Medium	Low
6/09/2017	10	Sep	2017	0	17.6	Ibis, Straw-Necked	0	0	0	Spring	Low	Low	None	Low	Low	Medium	Low	Medium	Low
6/09/2017	11	Sep	2017	0	17.6	Ibis, Straw-Necked	5	0	5	Spring	Low	Low	None	Low	Low	Low	Medium	Medium	Low
6/09/2017	1A	Sep	2017	0	17.6	Ibis, Straw-Necked	0	0	0	Spring	Low	Low	None	Low	High	High	High	Medium	Medium
6/09/2017	1B	Sep	2017	0	17.6	Ibis, Straw-Necked	0	0	0	Spring	Low	Low	None	Low	High	High	High	Medium	Medium
6/09/2017	6A	Sep	2017	0	17.6	Ibis, Straw-Necked	0	0	0	Spring	Low	Low	None	Low	Low	Medium	Low	Medium	Low
6/09/2017	6B	Sep	2017	0	17.6	Ibis, Straw-Necked	20	40	60	Spring	Low	Low	None	High	Medium	High	High	Medium	High
7/09/2017	3	Sep	2017	0	19.6	Ibis, Straw-Necked	2	30	32	Spring	Low	Low	None	High	Low	Medium	High	High	High
7/09/2017	4	Sep	2017	0	19.6	Ibis, Straw-Necked	0	0	0	Spring	Low	Low	None	Low	Low	Medium	Medium	High	Low
7/09/2017	7	Sep	2017	0	19.6	Ibis, Straw-Necked	0	0	0	Spring	Low	Low	None	Low	Low	Medium	Medium	High	Low
7/09/2017	8	Sep	2017	0	19.6	Ibis, Straw-Necked	0	0	0	Spring	Low	Low	None	Low	Low	Medium	Medium	High	Low
7/09/2017	9	Sep	2017	0	19.6	Ibis, Straw-Necked	0	0	0	Spring	Low	Low	None	Low	Low	Medium	Medium	High	Low
7/09/2017	10	Sep	2017	0	19.6	Ibis, Straw-Necked	40	0	40	Spring	Low	Low	None	High	Low	Medium	High	High	High
7/09/2017	11	Sep	2017	0	19.6	Ibis, Straw-Necked	2	0	2	Spring	Low	Low	None	Low	Low	Low	High	High	Medium
7/09/2017	1A	Sep	2017	0	19.6	Ibis, Straw-Necked	0	0	0	Spring	Low	Low	None	Low	High	High	High	High	Medium
7/09/2017	1B	Sep	2017	0	19.6	Ibis, Straw-Necked	0	0	0	Spring	Low	Low	None	Low	High	High	High	High	Medium
7/09/2017	6A	Sep	2017	0	19.6	Ibis, Straw-Necked	0	0	0	Spring	Low	Low	None	Low	Low	Medium	Medium	High	Low
7/09/2017	6B	Sep	2017	0	19.6	Ibis, Straw-Necked	3	33	36	Spring	Low	Low	None	High	Medium	High	High	High	High
8/09/2017	3	Sep	2017	0	18.3	Ibis, Straw-Necked	10	0	10	Spring	Low	Low	None	Medium	Low	Medium	Medium	Low	Medium
8/09/2017	4	Sep	2017	0	18.3	Ibis, Straw-Necked	0	0	0	Spring	Low	Low	None	Low	Low	Medium	Medium	Low	Low
8/09/2017	7	Sep	2017	0	18.3	Ibis, Straw-Necked	0	0	0	Spring	Low	Low	None	Low	Low	Medium	Medium	Low	Low
8/09/2017	8	Sep	2017	0	18.3	Ibis, Straw-Necked	0	0	0	Spring	Low	Low	None	Low	Low	Medium	Low	Low	Low
8/09/2017	9	Sep	2017	0	18.3	Ibis, Straw-Necked	0	0	0	Spring	Low	Low	None	Low	Low	Medium	Medium	Low	Low
8/09/2017	10	Sep	2017	0	18.3	Ibis, Straw-Necked	0	25	25	Spring	Low	Low	None	High	Low	Medium	Medium	Low	High
8/09/2017	11	Sep	2017	0	18.3	Ibis, Straw-Necked	4	0	4	Spring	Low	Low	None	Low	Low	Low	Medium	Low	Low
8/09/2017	1A	Sep	2017	0	18.3	Ibis, Straw-Necked	0	0	0	Spring	Low	Low	None	Low	High	High	High	Low	Low
8/09/2017	1B	Sep	2017	0	18.3	Ibis, Straw-Necked	0	0	0	Spring	Low	Low	None	Low	High	High	High	Low	Low
8/09/2017	6A	Sep	2017	0	18.3	Ibis, Straw-Necked	3	0	3	Spring	Low	Low	None	Low	Low	Medium	Medium	Low	Low
8/09/2017	6B	Sep	2017	0	18.3	Ibis, Straw-Necked	0	55	55	Spring	Low	Low	None	High	Medium	High	High	Low	High
9/09/2017	3	Sep	2017	0	18.15	Ibis, Straw-Necked	0	0	0	Spring	Low	Low	None	Low	Low	Medium	High	Medium	Medium
9/09/2017	4	Sep	2017	0	18.15	Ibis, Straw-Necked	0	25	25	Spring	Low	Low	None	High	Low	Medium	Medium	Medium	High
9/09/2017	7	Sep	2017	0	18.15	Ibis, Straw-Necked	0	0	0	Spring	Low	Low	None	Low	Low	Medium	Low	Medium	Low
9/09/2017	8	Sep	2017	0	18.15	Ibis, Straw-Necked	0	0	0	Spring	Low	Low	None	Low	Low	Medium	Low	Medium	Low
9/09/2017	9	Sep	2017	0	18.15	Ibis, Straw-Necked	1	0	1	Spring	Low	Low	None	Low	Low	Medium	Medium	Medium	Low
9/09/2017	10	Sep	2017	0	18.15	Ibis, Straw-Necked	0	0	0	Spring	Low	Low	None	Low	Low	Medium	Medium	Medium	Low
9/09/2017	11	Sep	2017	0	18.15	Ibis, Straw-Necked	3	0	3	Spring	Low	Low	None	Low	Low	Low	High	Medium	Medium
9/09/2017	1A	Sep	2017	0	18.15	Ibis, Straw-Necked	0	15	15	Spring	Low	Low	None	High	High	High	High	Medium	High
9/09/2017	1B	Sep	2017	0	18.15	Ibis, Straw-Necked	0	0	0	Spring	Low	Low	None	Low	High	High	High	Medium	Medium
9/09/2017	6A	Sep	2017	0	18.15	Ibis, Straw-Necked	0	0	0	Spring	Low	Low	None	Low	Low	Medium	Medium	Medium	Low
9/09/2017	6B	Sep	2017	0	18.15	Ibis, Straw-Necked	12	14	26	Spring	Low	Low	None	High	Medium	High	High	Medium	High
10/09/2017	3	Sep	2017	0	17.75	Ibis, Straw-Necked	0	2	2	Spring	Low	Low	None	Low	Low	Medium	High	Medium	Medium
10/09/2017	4	Sep	2017	0	17.75	Ibis, Straw-Necked	0	0	0	Spring	Low	Low	None	Low	Low	Medium	Medium	Medium	Low
10/09/2017	7	Sep	2017	0	17.75	Ibis, Straw-Necked	0	0	0	Spring	Low	Low	None	Low	Low	Medium	Low	Medium	Low
10/09/2017	8	Sep	2017	0	17.75	Ibis, Straw-Necked	0	0	0	Spring	Low	Low	None	Low	Low	Medium	Low	Medium	Low
10/09/2017	9	Sep	2017	0	17.75	Ibis, Straw-Necked	37	0	37	Spring	Low	Low	None	High	Low	Medium	High	Medium	High
10/09/2017	10	Sep	2017	0	17.75	Ibis, Straw-Necked	0	0	0	Spring	Low	Low	None	Low	Low	Medium	Medium	Medium	Low
10/09/2017	11	Sep	2017	0	17.75	Ibis, Straw-Necked	0	0	0	Spring	Low	Low	None	Low	Low	Low	High	Medium	Medium
10/09/2017	1A	Sep	2017	0	17.75	Ibis, Straw-Necked	1	0	1	Spring	Low	Low	None	Low	High	High	High	Medium	Medium
10/09/2017	1B	Sep	2017	0	17.75	Ibis, Straw-Necked	0	0	0	Spring	Low	Low	None	Low	High	High	High	Medium	Medium
10/09/2017	6A	Sep	2017	0	17.75	Ibis, Straw-Necked	0	0	0	Spring	Low	Low	None	Low	Low	Medium	Medium	Medium	Low
10/09/2017	6B	Sep	2017	0	17.75	Ibis, Straw-Necked	0	84	84	Spring	Low	Low	None	High	Medium	High	High	Medium	High
11/09/2017	3	Sep	2017	0	19.15	Ibis, Straw-Necked	0	0	0	Spring	Low	Low	None	Low	Low	Medium	Medium	Medium	Low
11/09/2017	4	Sep	2017	0	19.15	Ibis, Straw-Necked	0	0	0	Spring	Low	Low	None	Low	Low	Medium	Medium	Medium	Low
11/09/2017	7	Sep	2017	0	19.15	Ibis, Straw-Necked	0	0	0	Spring	Low	Low	None	Low	Low	Medium	Medium	Medium	Low
11/09/2017	8	Sep	2017	0	19.15	Ibis, Straw-Necked	0	0	0	Spring	Low	Low	None	Low	Low	Medium	Low	Medium	Low
11/09/2017	9	Sep	2017	0	19.15	Ibis, Straw-Necked	0	0	0	Spring	Low	Low	None	Low	Low	Medium	Medium	Medium	Low
11/09/2017	10	Sep	2017	0	19.15	Ibis, Straw-Necked	0	0	0	Spring	Low	Low	None	Low	Low	Medium	Medium	Medium	Low
11/09/2017	11	Sep	2017	0	19.15	Ibis, Straw-Necked	23	0	23	Spring	Low	Low	None	High	Low	Low	Medium	Medium	High
11/09/2017	1A	Sep	2017	0	19.15	Ibis, Straw-Necked	0	0	0	Spring	Low	Low	None	Low	High	High	High	Medium	Medium
11/09/2017	1B	Sep	2017	0	19.15	Ibis, Straw-Necked	0	0	0	Spring	Low	Low	None	Low	High	High	High	Medium	Medium
11/09/2017	6A	Sep	2017	0	19.15	Ibis, Straw-Necked	3	0	3	Spring	Low	Low	None	Low	Low	Medium	Medium	Medium	Low
11/09/2017	6B	Sep	2017	0	19.15	Ibis, Straw-Necked	22	133	155	Spring	Low	Low	None	High	Medium	High	High	Medium	High
12/09/2017	3	Sep	2017	0	20.65	Ibis, Straw-Necked	0	6	6	Spring	Low	Low	None	Medium	Low	Medium	High	Medium	Medium
12/09/2017	4	Sep	2017	0	20.65	Ibis, Straw-Necked	0	0	0	Spring	Low	Low	None	Low	Low	Medium	Medium	Medium	Low
12/09/2017	7	Sep	2017	0	20.65	Ibis, Straw-Necked	0	0	0	Spring	Low	Low	None	Low	Low	Medium	Medium	Medium	Low
12/09/2017	8	Sep	2017	0	20.65	Ibis, Straw-Necked	0	0	0	Spring	Low	Low	None	Low	Low	Medium	Medium	Medium	Low
12/09/2017	9	Sep	2017	0	20.65	Ibis, Straw-Necked	4	0	4	Spring	Low	Low	None	Low	Low	Medium	Medium	Medium	Low
12/09/2017	10	Sep	2017	0	20.65	Ibis, Straw-Necked	10	0	10	Spring	Low	Low	None	Medium	Low	Medium	Medium	Medium	Medium
12/09/2017	11	Sep	2017	0	20.65	Ibis, Straw-Necked	4	0	4	Spring	Low	Low	None	Low	Low	Low	Medium	Medium	Low
12/09/2017	1A	Sep	2017	0	20.65	Ibis, Straw-Necked	2	2	4	Spring	Low	Low	None	Low	High	High	High	Medium	Medium
12/09/2017	1B	Sep	2017	0	20.65	Ibis, Straw-Necked	0	20	20	Spring	Low	Low	None	High	High	High	High	Medium	High
12/09/2017	6A	Sep	2017	0	20.65	Ibis, Straw-Necked	6	0	6	Spring	Low	Low	None	Medium	Low	Medium	High	Medium	Medium
12/09/2017	6B	Sep	2017	0	20.65	Ibis, Straw-Necked	2	5	7	Spring	Low	Low	None	Medium	Medium	High	High	Medium	Medium
13/09/2017	3	Sep	2017	0	20.95	Ibis, Straw-Necked	14	0	14	Spring	Low	Low	None	High	Low	Medium	High	High	High
13/09/2017	4	Sep	2017	0	20.95	Ibis, Straw-Necked	0	0	0	Spring	Low	Low	None	Low	Low	Medium	High	High	Medium
13/09/2017	7	Sep	2017	0	20.95	Ibis, Straw-Necked	0	15	15	Spring	Low	Low	None	High	Low	Medium	Low	High	High
13/09/2017	8	Sep	2017	0	20.95	Ibis, Straw-Necked	0	0	0	Spring	Low	Low	None	Low	Low	Medium	Medium	High	Low
13/09/2017	9	Sep	2017	0	20.95	Ibis, Straw-Necked	0	0	0	Spring	Low	Low	None	Low	Low	Medium	Medium	High	Low
13/09/2017	10	Sep	2017	0	20.95	Ibis, Straw-Necked	34	0	34	Spring	Low	Low	None	High	Low	Medium	High	High	High
13/09/2017	11	Sep	2017	0	20.95	Ibis, Straw-Necked	0	0	0	Spring	Low	Low	None	Low	Low	Low	High	High	Medium
13/09/2017	1A	Sep	2017	0	20.95	Ibis, Straw-Necked	0	0	0	Spring	Low	Low	None	Low	High	High	High	High	Medium
13/09/2017	1B	Sep	2017	0	20.95	Ibis, Straw-Necked	0	0	0	Spring	Low	Low	None	Low	High	High	High	High	Medium
13/09/2017	6A	Sep	2017	0	20.95	Ibis, Straw-Necked	0	30	30	Spring	Low	Low	None	High	Low	Medium	Medium	High	High
13/09/2017	6B	Sep	2017	0	20.95	Ibis, Straw-Necked	22	0	22	Spring	Low	Low	None	High	Medium	High	High	High	High
14/09/2017	3	Sep	2017	0	20.7	Ibis, Straw-Necked	1	0	1	Spring	Low	Low	None	Low	Low	Medium	High	High	Medium
14/09/2017	4	Sep	2017	0	20.7	Ibis, Straw-Necked	2	0	2	Spring	Low	Low	None	Low	Low	Medium	High	High	Medium
14/09/2017	7	Sep	2017	0	20.7	Ibis, Straw-Necked	0	0	0	Spring	Low	Low	None	Low	Low	Medium	Medium	High	Low
14/09/2017	8	Sep	2017	0	20.7	Ibis, Straw-Necked	0	0	0	Spring	Low	Low	None	Low	Low	Medium	Medium	High	Low
14/09/2017	9	Sep	2017	0	20.7	Ibis, Straw-Necked	0	0	0	Spring	Low	Low	None	Low	Low	Medium	Medium	High	Low
14/09/2017	10	Sep	2017	0	20.7	Ibis, Straw-Necked	10	0	10	Spring	Low	Low	None	Medium	Low	Medium	High	High	Medium
14/09/2017	11	Sep	2017	0	20.7	Ibis, Straw-Necked	0	0	0	Spring	Low	Low	None	Low	Low	Low	High	High	Medium
14/09/2017	1A	Sep	2017	0	20.7	Ibis, Straw-Necked	0	0	0	Spring	Low	Low	None	Low	High	High	High	High	Medium
14/09/2017	1B	Sep	2017	0	20.7	Ibis, Straw-Necked	0	0	0	Spring	Low	Low	None	Low	High	High	High	High	Medium
14/09/2017	6A	Sep	2017	0	20.7	Ibis, Straw-Necked	0	0	0	Spring	Low	Low	None	Low	Low	Medium	Medium	High	Low
14/09/2017	6B	Sep	2017	0	20.7	Ibis, Straw-Necked	56	40	96	Spring	Low	Low	None	High	Medium	High	High	High	High
15/09/2017	3	Sep	2017	0	16.6	Ibis, Straw-Necked	0	15	15	Spring	Low	Low	None	High	Low	Medium	Medium	Medium	High
15/09/2017	4	Sep	2017	0	16.6	Ibis, Straw-Necked	0	50	50	Spring	Low	Low	None	High	Low	Medium	Medium	Medium	High
15/09/2017	7	Sep	2017	0	16.6	Ibis, Straw-Necked	1	0	1	Spring	Low	Low	None	Low	Low	Medium	Low	Medium	Low
15/09/2017	8	Sep	2017	0	16.6	Ibis, Straw-Necked	0	0	0	Spring	Low	Low	None	Low	Low	Medium	Low	Medium	Low
15/09/2017	9	Sep	2017	0	16.6	Ibis, Straw-Necked	6	0	6	Spring	Low	Low	None	Medium	Low	Medium	Medium	Medium	Medium
15/09/2017	10	Sep	2017	0	16.6	Ibis, Straw-Necked	2	0	2	Spring	Low	Low	None	Low	Low	Medium	Medium	Medium	Low
15/09/2017	11	Sep	2017	0	16.6	Ibis, Straw-Necked	0	0	0	Spring	Low	Low	None	Low	Low	Low	Medium	Medium	Low
15/09/2017	1A	Sep	2017	0	16.6	Ibis, Straw-Necked	0	0	0	Spring	Low	Low	None	Low	High	High	High	Medium	Medium
15/09/2017	1B	Sep	2017	0	16.6	Ibis, Straw-Necked	14	57	71	Spring	Low	Low	None	High	High	High	High	Medium	High
15/09/2017	6A	Sep	2017	0	16.6	Ibis, Straw-Necked	0	20	20	Spring	Low	Low	None	High	Low	Medium	Medium	Medium	High
15/09/2017	6B	Sep	2017	0	16.6	Ibis, Straw-Necked	12	153	165	Spring	Low	Low	None	High	Medium	High	High	Medium	High
16/09/2017	3	Sep	2017	0	18.3	Ibis, Straw-Necked	0	7	7	Spring	Low	Low	None	Medium	Low	Medium	Medium	Low	Medium
16/09/2017	4	Sep	2017	0	18.3	Ibis, Straw-Necked	0	30	30	Spring	Low	Low	None	High	Low	Medium	Low	Low	Medium
16/09/2017	7	Sep	2017	0	18.3	Ibis, Straw-Necked	0	0	0	Spring	Low	Low	None	Low	Low	Medium	Low	Low	Low
16/09/2017	8	Sep	2017	0	18.3	Ibis, Straw-Necked	0	15	15	Spring	Low	Low	None	High	Low	Medium	Low	Low	Medium
16/09/2017	9	Sep	2017	0	18.3	Ibis, Straw-Necked	0	10	10	Spring	Low	Low	None	Medium	Low	Medium	Low	Low	Medium
16/09/2017	10	Sep	2017	0	18.3	Ibis, Straw-Necked	0	0	0	Spring	Low	Low	None	Low	Low	Medium	Medium	Low	Low
16/09/2017	11	Sep	2017	0	18.3	Ibis, Straw-Necked	0	0	0	Spring	Low	Low	None	Low	Low	Low	Medium	Low	Low
16/09/2017	1A	Sep	2017	0	18.3	Ibis, Straw-Necked	0	0	0	Spring	Low	Low	None	Low	High	High	High	Low	Low
16/09/2017	1B	Sep	2017	0	18.3	Ibis, Straw-Necked	0	15	15	Spring	Low	Low	None	High	High	High	High	Low	High
16/09/2017	6A	Sep	2017	0	18.3	Ibis, Straw-Necked	0	28	28	Spring	Low	Low	None	High	Low	Medium	Medium	Low	High
16/09/2017	6B	Sep	2017	0	18.3	Ibis, Straw-Necked	17	98	115	Spring	Low	Low	None	High	Medium	High	High	Low	High
17/09/2017	3	Sep	2017	0	18.95	Ibis, Straw-Necked	8	0	8	Spring	Low	Low	None	Medium	Low	Medium	High	Medium	Medium
17/09/2017	4	Sep	2017	0	18.95	Ibis, Straw-Necked	0	15	15	Spring	Low	Low	None	High	Low	Medium	Low	Medium	High
17/09/2017	7	Sep	2017	0	18.95	Ibis, Straw-Necked	0	0	0	Spring	Low	Low	None	Low	Low	Medium	Low	Medium	Low
17/09/2017	8	Sep	2017	0	18.95	Ibis, Straw-Necked	22	7	29	Spring	Low	Low	None	High	Low	Medium	High	Medium	High
17/09/2017	9	Sep	2017	0	18.95	Ibis, Straw-Necked	0	0	0	Spring	Low	Low	None	Low	Low	Medium	Medium	Medium	Low
17/09/2017	10	Sep	2017	0	18.95	Ibis, Straw-Necked	0	0	0	Spring	Low	Low	None	Low	Low	Medium	Medium	Medium	Low
17/09/2017	11	Sep	2017	0	18.95	Ibis, Straw-Necked	0	0	0	Spring	Low	Low	None	Low	Low	Low	Medium	Medium	Low
17/09/2017	1A	Sep	2017	0	18.95	Ibis, Straw-Necked	0	15	15	Spring	Low	Low	None	High	High	High	High	Medium	High
17/09/2017	1B	Sep	2017	0	18.95	Ibis, Straw-Necked	0	0	0	Spring	Low	Low	None	Low	High	High	High	Medium	Medium
17/09/2017	6A	Sep	2017	0	18.95	Ibis, Straw-Necked	18	0	18	Spring	Low	Low	None	High	Low	Medium	High	Medium	High
17/09/2017	6B	Sep	2017	0	18.95	Ibis, Straw-Necked	0	99	99	Spring	Low	Low	None	High	Medium	High	High	Medium	High
18/09/2017	3	Sep	2017	0	18.8	Ibis, Straw-Necked	1	31	32	Spring	Low	Low	None	High	Low	Medium	Medium	High	High
18/09/2017	4	Sep	2017	0	18.8	Ibis, Straw-Necked	0	0	0	Spring	Low	Low	None	Low	Low	Medium	Medium	High	Low
18/09/2017	7	Sep	2017	0	18.8	Ibis, Straw-Necked	0	0	0	Spring	Low	Low	None	Low	Low	Medium	Low	High	Low
18/09/2017	8	Sep	2017	0	18.8	Ibis, Straw-Necked	0	0	0	Spring	Low	Low	None	Low	Low	Medium	Medium	High	Low
18/09/2017	9	Sep	2017	0	18.8	Ibis, Straw-Necked	0	0	0	Spring	Low	Low	None	Low	Low	Medium	Low	High	Low
18/09/2017	10	Sep	2017	0	18.8	Ibis, Straw-Necked	0	0	0	Spring	Low	Low	None	Low	Low	Medium	Medium	High	Low
18/09/2017	11	Sep	2017	0	18.8	Ibis, Straw-Necked	9	0	9	Spring	Low	Low	None	Medium	Low	Low	High	High	Medium
18/09/2017	1A	Sep	2017	0	18.8	Ibis, Straw-Necked	0	0	0	Spring	Low	Low	None	Low	High	High	High	High	Medium
18/09/2017	1B	Sep	2017	0	18.8	Ibis, Straw-Necked	0	0	0	Spring	Low	Low	None	Low	High	High	High	High	Medium
18/09/2017	6A	Sep	2017	0	18.8	Ibis, Straw-Necked	6	0	6	Spring	Low	Low	None	Medium	Low	Medium	High	High	Medium
18/09/2017	6B	Sep	2017	0	18.8	Ibis, Straw-Necked	0	118	118	Spring	Low	Low	None	High	Medium	High	High	High	High
19/09/2017	3	Sep	2017	0	20.3	Ibis, Straw-Necked	0	55	55	Spring	Low	Low	None	High	Low	Medium	High	Medium	High
19/09/2017	4	Sep	2017	0	20.3	Ibis, Straw-Necked	0	0	0	Spring	Low	Low	None	Low	Low	Medium	Medium	Medium	Low
19/09/2017	7	Sep	2017	0	20.3	Ibis, Straw-Necked	0	0	0	Spring	Low	Low	None	Low	Low	Medium	Medium	Medium	Low
19/09/2017	8	Sep	2017	0	20.3	Ibis, Straw-Necked	0	0	0	Spring	Low	Low	None	Low	Low	Medium	Medium	Medium	Low
19/09/2017	9	Sep	2017	0	20.3	Ibis, Straw-Necked	2	0	2	Spring	Low	Low	None	Low	Low	Medium	Medium	Medium	Low
19/09/2017	10	Sep	2017	0	20.3	Ibis, Straw-Necked	0	0	0	Spring	Low	Low	None	Low	Low	Medium	Medium	Medium	Low
19/09/2017	11	Sep	2017	0	20.3	Ibis, Straw-Necked	0	0	0	Spring	Low	Low	None	Low	Low	Low	High	Medium	Medium
19/09/2017	1A	Sep	2017	0	20.3	Ibis, Straw-Necked	0	0	0	Spring	Low	Low	None	Low	High	High	High	Medium	Medium
19/09/2017	1B	Sep	2017	0	20.3	Ibis, Straw-Necked	0	0	0	Spring	Low	Low	None	Low	High	High	High	Medium	Medium
19/09/2017	6A	Sep	2017	0	20.3	Ibis, Straw-Necked	6	0	6	Spring	Low	Low	None	Medium	Low	Medium	High	Medium	Medium
19/09/2017	6B	Sep	2017	0	20.3	Ibis, Straw-Necked	0	15	15	Spring	Low	Low	None	High	Medium	High	High	Medium	High
20/09/2017	3	Sep	2017	0	21.05	Ibis, Straw-Necked	26	0	26	Spring	Medium	Low	None	High	Low	Medium	High	Medium	High
20/09/2017	4	Sep	2017	0	21.05	Ibis, Straw-Necked	0	0	0	Spring	Medium	Low	None	Low	Low	Medium	Medium	Medium	Low
20/09/2017	7	Sep	2017	0	21.05	Ibis, Straw-Necked	0	0	0	Spring	Medium	Low	None	Low	Low	Medium	Low	Medium	Low
20/09/2017	8	Sep	2017	0	21.05	Ibis, Straw-Necked	0	0	0	Spring	Medium	Low	None	Low	Low	Medium	Medium	Medium	Low
20/09/2017	9	Sep	2017	0	21.05	Ibis, Straw-Necked	0	0	0	Spring	Medium	Low	None	Low	Low	Medium	Medium	Medium	Low
20/09/2017	10	Sep	2017	0	21.05	Ibis, Straw-Necked	0	0	0	Spring	Medium	Low	None	Low	Low	Medium	Low	Medium	Low
20/09/2017	11	Sep	2017	0	21.05	Ibis, Straw-Necked	15	0	15	Spring	Medium	Low	None	High	Low	Low	Medium	Medium	High
20/09/2017	1A	Sep	2017	0	21.05	Ibis, Straw-Necked	6	4	10	Spring	Medium	Low	None	Medium	High	High	High	Medium	Medium
20/09/2017	1B	Sep	2017	0	21.05	Ibis, Straw-Necked	0	0	0	Spring	Medium	Low	None	Low	High	High	High	Medium	Medium
20/09/2017	6A	Sep	2017	0	21.05	Ibis, Straw-Necked	0	0	0	Spring	Medium	Low	None	Low	Low	Medium	Medium	Medium	Low
20/09/2017	6B	Sep	2017	0	21.05	Ibis, Straw-Necked	12	37	49	Spring	Medium	Low	None	High	Medium	High	High	Medium	High
21/09/2017	3	Sep	2017	0	20.4	Ibis, Straw-Necked	1	20	21	Spring	Low	Low	None	High	Low	Medium	Medium	Medium	High
21/09/2017	4	Sep	2017	0	20.4	Ibis, Straw-Necked	2	0	2	Spring	Low	Low	None	Low	Low	Medium	Low	Medium	Low
21/09/2017	7	Sep	2017	0	20.4	Ibis, Straw-Necked	0	0	0	Spring	Low	Low	None	Low	Low	Medium	Medium	Medium	Low
21/09/2017	8	Sep	2017	0	20.4	Ibis, Straw-Necked	0	0	0	Spring	Low	Low	None	Low	Low	Medium	Medium	Medium	Low
21/09/2017	9	Sep	2017	0	20.4	Ibis, Straw-Necked	0	0	0	Spring	Low	Low	None	Low	Low	Medium	Medium	Medium	Low
21/09/2017	10	Sep	2017	0	20.4	Ibis, Straw-Necked	0	0	0	Spring	Low	Low	None	Low	Low	Medium	Medium	Medium	Low
21/09/2017	11	Sep	2017	0	20.4	Ibis, Straw-Necked	0	0	0	Spring	Low	Low	None	Low	Low	Low	Medium	Medium	Low
21/09/2017	1A	Sep	2017	0	20.4	Ibis, Straw-Necked	0	70	70	Spring	Low	Low	None	High	High	High	Low	Medium	High
21/09/2017	1B	Sep	2017	0	20.4	Ibis, Straw-Necked	0	0	0	Spring	Low	Low	None	Low	High	High	High	Medium	Medium
21/09/2017	6A	Sep	2017	0	20.4	Ibis, Straw-Necked	0	0	0	Spring	Low	Low	None	Low	Low	Medium	Medium	Medium	Low
21/09/2017	6B	Sep	2017	0	20.4	Ibis, Straw-Necked	6	0	6	Spring	Low	Low	None	Medium	Medium	High	High	Medium	Medium
22/09/2017	3	Sep	2017	0	23.15	Ibis, Straw-Necked	1	20	21	Spring	Medium	Low	None	High	Low	Medium	Medium	Low	High
22/09/2017	4	Sep	2017	0	23.15	Ibis, Straw-Necked	10	0	10	Spring	Medium	Low	None	Medium	Low	Medium	Medium	Low	Medium
22/09/2017	7	Sep	2017	0	23.15	Ibis, Straw-Necked	0	0	0	Spring	Medium	Low	None	Low	Low	Medium	Low	Low	Low
22/09/2017	8	Sep	2017	0	23.15	Ibis, Straw-Necked	0	0	0	Spring	Medium	Low	None	Low	Low	Medium	Medium	Low	Low
22/09/2017	9	Sep	2017	0	23.15	Ibis, Straw-Necked	0	0	0	Spring	Medium	Low	None	Low	Low	Medium	Low	Low	Low
22/09/2017	10	Sep	2017	0	23.15	Ibis, Straw-Necked	0	0	0	Spring	Medium	Low	None	Low	Low	Medium	Low	Low	Low
22/09/2017	11	Sep	2017	0	23.15	Ibis, Straw-Necked	4	0	4	Spring	Medium	Low	None	Low	Low	Low	Medium	Low	Low
22/09/2017	1A	Sep	2017	0	23.15	Ibis, Straw-Necked	28	154	182	Spring	Medium	Low	None	High	High	High	High	Low	High
22/09/2017	1B	Sep	2017	0	23.15	Ibis, Straw-Necked	0	0	0	Spring	Medium	Low	None	Low	High	High	High	Low	Low
22/09/2017	6A	Sep	2017	0	23.15	Ibis, Straw-Necked	0	0	0	Spring	Medium	Low	None	Low	Low	Medium	Medium	Low	Low
22/09/2017	6B	Sep	2017	0	23.15	Ibis, Straw-Necked	0	0	0	Spring	Medium	Low	None	Low	Medium	High	High	Low	Low
23/09/2017	3	Sep	2017	3	22	Ibis, Straw-Necked	1	0	1	Spring	Medium	Low	None	Low	Low	Medium	Medium	Medium	Low
23/09/2017	4	Sep	2017	3	22	Ibis, Straw-Necked	6	0	6	Spring	Medium	Low	None	Medium	Low	Medium	Medium	Medium	Medium
23/09/2017	7	Sep	2017	3	22	Ibis, Straw-Necked	0	0	0	Spring	Medium	Low	None	Low	Low	Medium	Low	Medium	Low
23/09/2017	8	Sep	2017	3	22	Ibis, Straw-Necked	0	0	0	Spring	Medium	Low	None	Low	Low	Medium	Low	Medium	Low
23/09/2017	9	Sep	2017	3	22	Ibis, Straw-Necked	0	0	0	Spring	Medium	Low	None	Low	Low	Medium	Medium	Medium	Low
23/09/2017	10	Sep	2017	3	22	Ibis, Straw-Necked	0	0	0	Spring	Medium	Low	None	Low	Low	Medium	Medium	Medium	Low
23/09/2017	11	Sep	2017	3	22	Ibis, Straw-Necked	0	0	0	Spring	Medium	Low	None	Low	Low	Low	High	Medium	Medium
23/09/2017	1A	Sep	2017	3	22	Ibis, Straw-Necked	0	20	20	Spring	Medium	Low	None	High	High	High	High	Medium	High
23/09/2017	1B	Sep	2017	3	22	Ibis, Straw-Necked	0	0	0	Spring	Medium	Low	None	Low	High	High	High	Medium	Medium
23/09/2017	6A	Sep	2017	3	22	Ibis, Straw-Necked	0	0	0	Spring	Medium	Low	None	Low	Low	Medium	Medium	Medium	Low
23/09/2017	6B	Sep	2017	3	22	Ibis, Straw-Necked	1	2	3	Spring	Medium	Low	None	Low	Medium	High	High	Medium	Medium
24/09/2017	3	Sep	2017	0	22.35	Ibis, Straw-Necked	0	12	12	Spring	Medium	Low	None	High	Low	Medium	Medium	Low	High
24/09/2017	4	Sep	2017	0	22.35	Ibis, Straw-Necked	17	28	45	Spring	Medium	Low	None	High	Low	Medium	Medium	Low	High
24/09/2017	7	Sep	2017	0	22.35	Ibis, Straw-Necked	0	0	0	Spring	Medium	Low	None	Low	Low	Medium	Low	Low	Low
24/09/2017	8	Sep	2017	0	22.35	Ibis, Straw-Necked	0	0	0	Spring	Medium	Low	None	Low	Low	Medium	Low	Low	Low
24/09/2017	9	Sep	2017	0	22.35	Ibis, Straw-Necked	0	0	0	Spring	Medium	Low	None	Low	Low	Medium	Medium	Low	Low
24/09/2017	10	Sep	2017	0	22.35	Ibis, Straw-Necked	0	0	0	Spring	Medium	Low	None	Low	Low	Medium	Medium	Low	Low
24/09/2017	11	Sep	2017	0	22.35	Ibis, Straw-Necked	6	0	6	Spring	Medium	Low	None	Medium	Low	Low	Medium	Low	Medium
24/09/2017	1A	Sep	2017	0	22.35	Ibis, Straw-Necked	0	0	0	Spring	Medium	Low	None	Low	High	High	High	Low	Low
24/09/2017	1B	Sep	2017	0	22.35	Ibis, Straw-Necked	0	0	0	Spring	Medium	Low	None	Low	High	High	High	Low	Low
24/09/2017	6A	Sep	2017	0	22.35	Ibis, Straw-Necked	0	0	0	Spring	Medium	Low	None	Low	Low	Medium	Low	Low	Low
24/09/2017	6B	Sep	2017	0	22.35	Ibis, Straw-Necked	0	16	16	Spring	Medium	Low	None	High	Medium	High	High	Low	High
25/09/2017	3	Sep	2017	0	24.2	Ibis, Straw-Necked	0	15	15	Spring	Medium	Low	None	High	Low	Medium	Medium	Low	High
25/09/2017	4	Sep	2017	0	24.2	Ibis, Straw-Necked	0	4	4	Spring	Medium	Low	None	Low	Low	Medium	Medium	Low	Low
25/09/2017	7	Sep	2017	0	24.2	Ibis, Straw-Necked	0	0	0	Spring	Medium	Low	None	Low	Low	Medium	Low	Low	Low
25/09/2017	8	Sep	2017	0	24.2	Ibis, Straw-Necked	0	0	0	Spring	Medium	Low	None	Low	Low	Medium	Low	Low	Low
25/09/2017	9	Sep	2017	0	24.2	Ibis, Straw-Necked	0	0	0	Spring	Medium	Low	None	Low	Low	Medium	Low	Low	Low
25/09/2017	10	Sep	2017	0	24.2	Ibis, Straw-Necked	0	0	0	Spring	Medium	Low	None	Low	Low	Medium	Low	Low	Low
25/09/2017	11	Sep	2017	0	24.2	Ibis, Straw-Necked	18	0	18	Spring	Medium	Low	None	High	Low	Low	Medium	Low	High
25/09/2017	1A	Sep	2017	0	24.2	Ibis, Straw-Necked	0	20	20	Spring	Medium	Low	None	High	High	High	Low	Low	Medium
25/09/2017	1B	Sep	2017	0	24.2	Ibis, Straw-Necked	0	0	0	Spring	Medium	Low	None	Low	High	High	Low	Low	Low
25/09/2017	6A	Sep	2017	0	24.2	Ibis, Straw-Necked	0	0	0	Spring	Medium	Low	None	Low	Low	Medium	Medium	Low	Low
25/09/2017	6B	Sep	2017	0	24.2	Ibis, Straw-Necked	2	25	27	Spring	Medium	Low	None	High	Medium	High	High	Low	High
26/09/2017	3	Sep	2017	0	24.45	Ibis, Straw-Necked	0	29	29	Spring	Medium	Low	None	High	Low	Medium	Medium	Low	High
26/09/2017	4	Sep	2017	0	24.45	Ibis, Straw-Necked	0	0	0	Spring	Medium	Low	None	Low	Low	Medium	Low	Low	Low
26/09/2017	7	Sep	2017	0	24.45	Ibis, Straw-Necked	0	0	0	Spring	Medium	Low	None	Low	Low	Medium	Low	Low	Low
26/09/2017	8	Sep	2017	0	24.45	Ibis, Straw-Necked	4	0	4	Spring	Medium	Low	None	Low	Low	Medium	Medium	Low	Low
26/09/2017	9	Sep	2017	0	24.45	Ibis, Straw-Necked	0	0	0	Spring	Medium	Low	None	Low	Low	Medium	Low	Low	Low
26/09/2017	10	Sep	2017	0	24.45	Ibis, Straw-Necked	0	0	0	Spring	Medium	Low	None	Low	Low	Medium	Medium	Low	Low
26/09/2017	11	Sep	2017	0	24.45	Ibis, Straw-Necked	0	0	0	Spring	Medium	Low	None	Low	Low	Low	Medium	Low	Low
26/09/2017	1A	Sep	2017	0	24.45	Ibis, Straw-Necked	0	0	0	Spring	Medium	Low	None	Low	High	High	High	Low	Low
26/09/2017	1B	Sep	2017	0	24.45	Ibis, Straw-Necked	0	0	0	Spring	Medium	Low	None	Low	High	High	High	Low	Low
26/09/2017	6A	Sep	2017	0	24.45	Ibis, Straw-Necked	0	0	0	Spring	Medium	Low	None	Low	Low	Medium	Medium	Low	Low
26/09/2017	6B	Sep	2017	0	24.45	Ibis, Straw-Necked	8	68	76	Spring	Medium	Low	None	High	Medium	High	High	Low	High
27/09/2017	3	Sep	2017	0	21.6	Ibis, Straw-Necked	40	34	74	Spring	Medium	Low	None	High	Low	Medium	High	Low	High
27/09/2017	4	Sep	2017	0	21.6	Ibis, Straw-Necked	25	32	57	Spring	Medium	Low	None	High	Low	Medium	Medium	Low	High
27/09/2017	7	Sep	2017	0	21.6	Ibis, Straw-Necked	0	0	0	Spring	Medium	Low	None	Low	Low	Medium	Medium	Low	Low
27/09/2017	8	Sep	2017	0	21.6	Ibis, Straw-Necked	0	0	0	Spring	Medium	Low	None	Low	Low	Medium	Medium	Low	Low
27/09/2017	9	Sep	2017	0	21.6	Ibis, Straw-Necked	0	0	0	Spring	Medium	Low	None	Low	Low	Medium	Low	Low	Low
27/09/2017	10	Sep	2017	0	21.6	Ibis, Straw-Necked	0	0	0	Spring	Medium	Low	None	Low	Low	Medium	Medium	Low	Low
27/09/2017	11	Sep	2017	0	21.6	Ibis, Straw-Necked	0	0	0	Spring	Medium	Low	None	Low	Low	Low	Medium	Low	Low
27/09/2017	1A	Sep	2017	0	21.6	Ibis, Straw-Necked	0	0	0	Spring	Medium	Low	None	Low	High	High	High	Low	Low
27/09/2017	1B	Sep	2017	0	21.6	Ibis, Straw-Necked	0	0	0	Spring	Medium	Low	None	Low	High	High	High	Low	Low
27/09/2017	6A	Sep	2017	0	21.6	Ibis, Straw-Necked	0	0	0	Spring	Medium	Low	None	Low	Low	Medium	Medium	Low	Low
27/09/2017	6B	Sep	2017	0	21.6	Ibis, Straw-Necked	10	20	30	Spring	Medium	Low	None	High	Medium	High	High	Low	High
28/09/2017	3	Sep	2017	0	24.85	Ibis, Straw-Necked	12	6	18	Spring	Medium	Low	None	High	Low	Medium	High	Medium	High
28/09/2017	4	Oct	2017	0	24.85	Ibis, Straw-Necked	0	0	0	Spring	Medium	Low	None	Low	Low	Medium	High	Medium	Medium
28/09/2017	7	Oct	2017	0	24.85	Ibis, Straw-Necked	0	0	0	Spring	Medium	Low	None	Low	Low	Medium	Medium	Medium	Low
28/09/2017	8	Oct	2017	0	24.85	Ibis, Straw-Necked	0	0	0	Spring	Medium	Low	None	Low	Low	Medium	Medium	Medium	Low
28/09/2017	9	Oct	2017	0	24.85	Ibis, Straw-Necked	0	0	0	Spring	Medium	Low	None	Low	Low	Medium	Medium	Medium	Low
28/09/2017	10	Oct	2017	0	24.85	Ibis, Straw-Necked	3	0	3	Spring	Medium	Low	None	Low	Low	Medium	Low	Medium	Low
28/09/2017	11	Oct	2017	0	24.85	Ibis, Straw-Necked	4	0	4	Spring	Medium	Low	None	Low	Low	Low	Medium	Medium	Low
28/09/2017	1A	Oct	2017	0	24.85	Ibis, Straw-Necked	0	0	0	Spring	Medium	Low	None	Low	High	High	High	Medium	Medium
28/09/2017	1B	Oct	2017	0	24.85	Ibis, Straw-Necked	0	0	0	Spring	Medium	Low	None	Low	High	High	High	Medium	Medium
28/09/2017	6A	Oct	2017	0	24.85	Ibis, Straw-Necked	0	0	0	Spring	Medium	Low	None	Low	Low	Medium	High	Medium	Medium
28/09/2017	6B	Sep	2017	0	24.85	Ibis, Straw-Necked	6	4	10	Spring	Medium	Low	None	Medium	Medium	High	High	Medium	Medium
29/09/2017	3	Oct	2017	0	27.55	Ibis, Straw-Necked	15	0	15	Spring	High	Low	None	High	Low	Medium	Medium	Low	High
29/09/2017	4	Oct	2017	0	27.55	Ibis, Straw-Necked	0	0	0	Spring	High	Low	None	Low	Low	Medium	Low	Low	Low
29/09/2017	7	Oct	2017	0	27.55	Ibis, Straw-Necked	0	0	0	Spring	High	Low	None	Low	Low	Medium	Low	Low	Low
29/09/2017	8	Oct	2017	0	27.55	Ibis, Straw-Necked	0	0	0	Spring	High	Low	None	Low	Low	Medium	Medium	Low	Low
29/09/2017	9	Oct	2017	0	27.55	Ibis, Straw-Necked	0	0	0	Spring	High	Low	None	Low	Low	Medium	Medium	Low	Low
29/09/2017	10	Oct	2017	0	27.55	Ibis, Straw-Necked	0	0	0	Spring	High	Low	None	Low	Low	Medium	Medium	Low	Low
29/09/2017	11	Oct	2017	0	27.55	Ibis, Straw-Necked	0	0	0	Spring	High	Low	None	Low	Low	Low	Medium	Low	Low
29/09/2017	1A	Oct	2017	0	27.55	Ibis, Straw-Necked	0	0	0	Spring	High	Low	None	Low	High	High	High	Low	Low
29/09/2017	1B	Oct	2017	0	27.55	Ibis, Straw-Necked	0	0	0	Spring	High	Low	None	Low	High	High	High	Low	Low
29/09/2017	6A	Oct	2017	0	27.55	Ibis, Straw-Necked	0	0	0	Spring	High	Low	None	Low	Low	Medium	Medium	Low	Low
29/09/2017	6B	Oct	2017	0	27.55	Ibis, Straw-Necked	8	40	48	Spring	High	Low	None	High	Medium	High	High	Low	High
30/09/2017	3	Oct	2017	0	26.3	Ibis, Straw-Necked	10	15	25	Spring	High	Low	None	High	Low	Medium	Medium	Low	High
30/09/2017	4	Oct	2017	0	26.3	Ibis, Straw-Necked	0	10	10	Spring	High	Low	None	Medium	Low	Medium	Low	Low	Medium
30/09/2017	7	Oct	2017	0	26.3	Ibis, Straw-Necked	0	0	0	Spring	High	Low	None	Low	Low	Medium	Low	Low	Low
30/09/2017	8	Oct	2017	0	26.3	Ibis, Straw-Necked	0	0	0	Spring	High	Low	None	Low	Low	Medium	Medium	Low	Low
30/09/2017	9	Oct	2017	0	26.3	Ibis, Straw-Necked	5	0	5	Spring	High	Low	None	Low	Low	Medium	Medium	Low	Low
30/09/2017	10	Oct	2017	0	26.3	Ibis, Straw-Necked	0	0	0	Spring	High	Low	None	Low	Low	Medium	Low	Low	Low
30/09/2017	11	Oct	2017	0	26.3	Ibis, Straw-Necked	0	0	0	Spring	High	Low	None	Low	Low	Low	Medium	Low	Low
30/09/2017	1A	Oct	2017	0	26.3	Ibis, Straw-Necked	0	0	0	Spring	High	Low	None	Low	High	High	High	Low	Low
30/09/2017	1B	Oct	2017	0	26.3	Ibis, Straw-Necked	0	0	0	Spring	High	Low	None	Low	High	High	Low	Low	Low
30/09/2017	6A	Oct	2017	0	26.3	Ibis, Straw-Necked	0	0	0	Spring	High	Low	None	Low	Low	Medium	Medium	Low	Low
30/09/2017	6B	Oct	2017	0	26.3	Ibis, Straw-Necked	0	0	0	Spring	High	Low	None	Low	Medium	High	High	Low	Low
1/10/2017	3	Oct	2017	0	21.8	Ibis, Straw-Necked	0	0	0	Spring	Medium	Low	None	Low	Low	Medium	Medium	Medium	Low
1/10/2017	4	Oct	2017	0	21.8	Ibis, Straw-Necked	0	45	45	Spring	Medium	Low	None	High	Low	Medium	Medium	Medium	High
1/10/2017	7	Oct	2017	0	21.8	Ibis, Straw-Necked	0	0	0	Spring	Medium	Low	None	Low	Low	Medium	Low	Medium	Low
1/10/2017	8	Oct	2017	0	21.8	Ibis, Straw-Necked	0	0	0	Spring	Medium	Low	None	Low	Low	Medium	Medium	Medium	Low
1/10/2017	9	Oct	2017	0	21.8	Ibis, Straw-Necked	0	0	0	Spring	Medium	Low	None	Low	Low	Medium	Medium	Medium	Low
1/10/2017	10	Oct	2017	0	21.8	Ibis, Straw-Necked	0	0	0	Spring	Medium	Low	None	Low	Low	Medium	Medium	Medium	Low
1/10/2017	11	Oct	2017	0	21.8	Ibis, Straw-Necked	0	0	0	Spring	Medium	Low	None	Low	Low	Low	Low	Medium	Low
1/10/2017	1A	Oct	2017	0	21.8	Ibis, Straw-Necked	0	0	0	Spring	Medium	Low	None	Low	High	High	High	Medium	Medium
1/10/2017	1B	Oct	2017	0	21.8	Ibis, Straw-Necked	0	0	0	Spring	Medium	Low	None	Low	High	High	High	Medium	Medium
1/10/2017	6A	Oct	2017	0	21.8	Ibis, Straw-Necked	20	0	20	Spring	Medium	Low	None	High	Low	Medium	High	Medium	High
1/10/2017	6B	Oct	2017	0	21.8	Ibis, Straw-Necked	0	58	58	Spring	Medium	Low	None	High	Low	High	High	Medium	High
2/10/2017	3	Oct	2017	4	19	Ibis, Straw-Necked	2	25	27	Spring	Low	Low	None	High	Low	Medium	Medium	Low	High
2/10/2017	4	Oct	2017	4	19	Ibis, Straw-Necked	0	0	0	Spring	Low	Low	None	Low	Low	Medium	Low	Low	Low
2/10/2017	7	Oct	2017	4	19	Ibis, Straw-Necked	0	0	0	Spring	Low	Low	None	Low	Low	Medium	Low	Low	Low
2/10/2017	8	Oct	2017	4	19	Ibis, Straw-Necked	0	0	0	Spring	Low	Low	None	Low	Low	Medium	Low	Low	Low
2/10/2017	9	Oct	2017	4	19	Ibis, Straw-Necked	0	0	0	Spring	Low	Low	None	Low	Low	Medium	Low	Low	Low
2/10/2017	10	Oct	2017	4	19	Ibis, Straw-Necked	3	0	3	Spring	Low	Low	None	Low	Low	Medium	Low	Low	Low
2/10/2017	11	Oct	2017	4	19	Ibis, Straw-Necked	0	0	0	Spring	Low	Low	None	Low	Low	Low	Medium	Low	Low
2/10/2017	1A	Oct	2017	4	19	Ibis, Straw-Necked	0	0	0	Spring	Low	Low	None	Low	High	High	High	Low	Low
2/10/2017	1B	Oct	2017	4	19	Ibis, Straw-Necked	0	5	5	Spring	Low	Low	None	Low	High	High	High	Low	Low
2/10/2017	6A	Oct	2017	4	19	Ibis, Straw-Necked	0	0	0	Spring	Low	Low	None	Low	Low	Medium	Medium	Low	Low
2/10/2017	6B	Oct	2017	4	19	Ibis, Straw-Necked	20	40	60	Spring	Low	Low	None	High	Low	High	High	Low	High
3/10/2017	3	Oct	2017	27.8	21.75	Ibis, Straw-Necked	26	0	26	Spring	Medium	High	Breeding	High	Low	Medium	High	Medium	High
3/10/2017	4	Oct	2017	27.8	21.75	Ibis, Straw-Necked	14	15	29	Spring	Medium	High	Breeding	High	Low	Medium	Medium	Medium	High
3/10/2017	7	Oct	2017	27.8	21.75	Ibis, Straw-Necked	0	0	0	Spring	Medium	High	Breeding	Low	Low	Medium	Medium	Medium	Low
3/10/2017	8	Oct	2017	27.8	21.75	Ibis, Straw-Necked	0	0	0	Spring	Medium	High	Breeding	Low	Low	Medium	Low	Medium	Low
3/10/2017	9	Oct	2017	27.8	21.75	Ibis, Straw-Necked	0	0	0	Spring	Medium	High	Breeding	Low	Low	Medium	Medium	Medium	Low
3/10/2017	10	Oct	2017	27.8	21.75	Ibis, Straw-Necked	0	0	0	Spring	Medium	High	Breeding	Low	Low	Medium	Medium	Medium	Low
3/10/2017	11	Oct	2017	27.8	21.75	Ibis, Straw-Necked	4	0	4	Spring	Medium	High	Breeding	Low	Low	Low	Medium	Medium	Low
3/10/2017	1A	Oct	2017	27.8	21.75	Ibis, Straw-Necked	0	0	0	Spring	Medium	High	Breeding	Low	High	High	High	Medium	Medium
3/10/2017	1B	Oct	2017	27.8	21.75	Ibis, Straw-Necked	0	4	4	Spring	Medium	High	Breeding	Low	High	High	High	Medium	Medium
3/10/2017	6A	Oct	2017	27.8	21.75	Ibis, Straw-Necked	3	0	3	Spring	Medium	High	Breeding	Low	Low	Medium	Medium	Medium	Low
3/10/2017	6B	Oct	2017	27.8	21.75	Ibis, Straw-Necked	2	21	23	Spring	Medium	High	Breeding	High	Low	High	High	Medium	High
4/10/2017	3	Oct	2017	7.2	23.75	Ibis, Straw-Necked	2	0	2	Spring	Medium	Low	None	Low	Low	Medium	High	Medium	Medium
4/10/2017	4	Oct	2017	7.2	23.75	Ibis, Straw-Necked	0	0	0	Spring	Medium	Low	None	Low	Low	Medium	Medium	Medium	Low
4/10/2017	7	Oct	2017	7.2	23.75	Ibis, Straw-Necked	0	0	0	Spring	Medium	Low	None	Low	Low	Medium	Low	Medium	Low
4/10/2017	8	Oct	2017	7.2	23.75	Ibis, Straw-Necked	0	0	0	Spring	Medium	Low	None	Low	Low	Medium	Medium	Medium	Low
4/10/2017	9	Oct	2017	7.2	23.75	Ibis, Straw-Necked	0	0	0	Spring	Medium	Low	None	Low	Low	Medium	Low	Medium	Low
4/10/2017	10	Oct	2017	7.2	23.75	Ibis, Straw-Necked	0	0	0	Spring	Medium	Low	None	Low	Low	Medium	Medium	Medium	Low
4/10/2017	11	Oct	2017	7.2	23.75	Ibis, Straw-Necked	0	0	0	Spring	Medium	Low	None	Low	Low	Low	Medium	Medium	Low
4/10/2017	1A	Oct	2017	7.2	23.75	Ibis, Straw-Necked	0	0	0	Spring	Medium	Low	None	Low	High	High	High	Medium	Medium
4/10/2017	1B	Oct	2017	7.2	23.75	Ibis, Straw-Necked	0	3	3	Spring	Medium	Low	None	Low	High	High	High	Medium	Medium
4/10/2017	6A	Oct	2017	7.2	23.75	Ibis, Straw-Necked	2	0	2	Spring	Medium	Low	None	Low	Low	Medium	High	Medium	Medium
4/10/2017	6B	Oct	2017	7.2	23.75	Ibis, Straw-Necked	16	16	32	Spring	Medium	Low	None	High	Low	High	High	Medium	High
5/10/2017	3	Oct	2017	0	24.55	Ibis, Straw-Necked	25	0	25	Spring	Medium	Low	None	High	Low	Medium	High	Medium	High
5/10/2017	4	Oct	2017	0	24.55	Ibis, Straw-Necked	0	0	0	Spring	Medium	Low	None	Low	Low	Medium	Low	Medium	Low
5/10/2017	7	Oct	2017	0	24.55	Ibis, Straw-Necked	0	0	0	Spring	Medium	Low	None	Low	Low	Medium	Low	Medium	Low
5/10/2017	8	Oct	2017	0	24.55	Ibis, Straw-Necked	0	0	0	Spring	Medium	Low	None	Low	Low	Medium	Low	Medium	Low
5/10/2017	9	Oct	2017	0	24.55	Ibis, Straw-Necked	0	0	0	Spring	Medium	Low	None	Low	Low	Medium	Low	Medium	Low
5/10/2017	10	Oct	2017	0	24.55	Ibis, Straw-Necked	0	0	0	Spring	Medium	Low	None	Low	Low	Medium	Medium	Medium	Low
5/10/2017	11	Oct	2017	0	24.55	Ibis, Straw-Necked	6	0	6	Spring	Medium	Low	None	Medium	Low	Low	Medium	Medium	Medium
5/10/2017	1A	Oct	2017	0	24.55	Ibis, Straw-Necked	0	0	0	Spring	Medium	Low	None	Low	High	High	High	Medium	Medium
5/10/2017	1B	Oct	2017	0	24.55	Ibis, Straw-Necked	0	0	0	Spring	Medium	Low	None	Low	High	High	High	Medium	Medium
5/10/2017	6A	Oct	2017	0	24.55	Ibis, Straw-Necked	7	0	7	Spring	Medium	Low	None	Medium	Low	Medium	Medium	Medium	Medium
5/10/2017	6B	Oct	2017	0	24.55	Ibis, Straw-Necked	2	0	2	Spring	Medium	Low	None	Low	Low	High	High	Medium	Medium
6/10/2017	3	Oct	2017	0	25.1	Ibis, Straw-Necked	15	0	15	Spring	High	Low	None	High	Low	Medium	Medium	Medium	High
6/10/2017	4	Oct	2017	0	25.1	Ibis, Straw-Necked	0	0	0	Spring	High	Low	None	Low	Low	Medium	Medium	Medium	Low
6/10/2017	7	Oct	2017	0	25.1	Ibis, Straw-Necked	0	0	0	Spring	High	Low	None	Low	Low	Medium	Low	Medium	Low
6/10/2017	8	Oct	2017	0	25.1	Ibis, Straw-Necked	0	0	0	Spring	High	Low	None	Low	Low	Medium	Low	Medium	Low
6/10/2017	9	Oct	2017	0	25.1	Ibis, Straw-Necked	4	0	4	Spring	High	Low	None	Low	Low	Medium	Medium	Medium	Low
6/10/2017	10	Oct	2017	0	25.1	Ibis, Straw-Necked	0	0	0	Spring	High	Low	None	Low	Low	Medium	Medium	Medium	Low
6/10/2017	11	Oct	2017	0	25.1	Ibis, Straw-Necked	0	0	0	Spring	High	Low	None	Low	Low	Low	High	Medium	Medium
6/10/2017	1A	Oct	2017	0	25.1	Ibis, Straw-Necked	0	0	0	Spring	High	Low	None	Low	High	High	High	Medium	Medium
6/10/2017	1B	Oct	2017	0	25.1	Ibis, Straw-Necked	0	0	0	Spring	High	Low	None	Low	High	High	High	Medium	Medium
6/10/2017	6A	Oct	2017	0	25.1	Ibis, Straw-Necked	0	0	0	Spring	High	Low	None	Low	Low	Medium	Medium	Medium	Low
6/10/2017	6B	Oct	2017	0	25.1	Ibis, Straw-Necked	0	0	0	Spring	High	Low	None	Low	Low	High	High	Medium	Medium
7/10/2017	3	Oct	2017	6	22.2	Ibis, Straw-Necked	0	0	0	Spring	Medium	Low	None	Low	Low	Medium	High	Medium	Medium
7/10/2017	4	Oct	2017	6	22.2	Ibis, Straw-Necked	0	0	0	Spring	Medium	Low	None	Low	Low	Medium	High	Medium	Medium
7/10/2017	7	Oct	2017	6	22.2	Ibis, Straw-Necked	0	0	0	Spring	Medium	Low	None	Low	Low	Medium	Low	Medium	Low
7/10/2017	8	Oct	2017	6	22.2	Ibis, Straw-Necked	0	0	0	Spring	Medium	Low	None	Low	Low	Medium	Low	Medium	Low
7/10/2017	9	Oct	2017	6	22.2	Ibis, Straw-Necked	0	0	0	Spring	Medium	Low	None	Low	Low	Medium	Medium	Medium	Low
7/10/2017	10	Oct	2017	6	22.2	Ibis, Straw-Necked	0	0	0	Spring	Medium	Low	None	Low	Low	Medium	Medium	Medium	Low
7/10/2017	11	Oct	2017	6	22.2	Ibis, Straw-Necked	0	0	0	Spring	Medium	Low	None	Low	Low	Low	High	Medium	Medium
7/10/2017	1A	Oct	2017	6	22.2	Ibis, Straw-Necked	0	0	0	Spring	Medium	Low	None	Low	High	High	High	Medium	Medium
7/10/2017	1B	Oct	2017	6	22.2	Ibis, Straw-Necked	0	0	0	Spring	Medium	Low	None	Low	High	High	High	Medium	Medium
7/10/2017	6A	Oct	2017	6	22.2	Ibis, Straw-Necked	1	0	1	Spring	Medium	Low	None	Low	Low	Medium	Medium	Medium	Low
7/10/2017	6B	Oct	2017	6	22.2	Ibis, Straw-Necked	2	3	5	Spring	Medium	Low	None	Low	Low	High	High	Medium	Medium
8/10/2017	3	Oct	2017	0	23.25	Ibis, Straw-Necked	15	8	23	Spring	Medium	Low	None	High	Low	Medium	High	Medium	High
8/10/2017	4	Oct	2017	0	23.25	Ibis, Straw-Necked	0	0	0	Spring	Medium	Low	None	Low	Low	Medium	Medium	Medium	Low
8/10/2017	7	Oct	2017	0	23.25	Ibis, Straw-Necked	0	0	0	Spring	Medium	Low	None	Low	Low	Medium	Low	Medium	Low
8/10/2017	8	Oct	2017	0	23.25	Ibis, Straw-Necked	0	0	0	Spring	Medium	Low	None	Low	Low	Medium	Medium	Medium	Low
8/10/2017	9	Oct	2017	0	23.25	Ibis, Straw-Necked	0	0	0	Spring	Medium	Low	None	Low	Low	Medium	Medium	Medium	Low
8/10/2017	10	Oct	2017	0	23.25	Ibis, Straw-Necked	0	0	0	Spring	Medium	Low	None	Low	Low	Medium	Medium	Medium	Low
8/10/2017	11	Oct	2017	0	23.25	Ibis, Straw-Necked	0	0	0	Spring	Medium	Low	None	Low	Low	Low	Medium	Medium	Low
8/10/2017	1A	Oct	2017	0	23.25	Ibis, Straw-Necked	0	0	0	Spring	Medium	Low	None	Low	High	High	High	Medium	Medium
8/10/2017	1B	Oct	2017	0	23.25	Ibis, Straw-Necked	0	0	0	Spring	Medium	Low	None	Low	High	High	High	Medium	Medium
8/10/2017	6A	Oct	2017	0	23.25	Ibis, Straw-Necked	6	0	6	Spring	Medium	Low	None	Medium	Low	Medium	High	Medium	Medium
8/10/2017	6B	Oct	2017	0	23.25	Ibis, Straw-Necked	0	0	0	Spring	Medium	Low	None	Low	Low	High	High	Medium	Medium
9/10/2017	3	Oct	2017	0	24.75	Ibis, Straw-Necked	8	0	8	Spring	Medium	Low	None	Medium	Low	Medium	Medium	Medium	Medium
9/10/2017	4	Oct	2017	0	24.75	Ibis, Straw-Necked	4	0	4	Spring	Medium	Low	None	Low	Low	Medium	Medium	Medium	Low
9/10/2017	7	Oct	2017	0	24.75	Ibis, Straw-Necked	0	0	0	Spring	Medium	Low	None	Low	Low	Medium	Medium	Medium	Low
9/10/2017	8	Oct	2017	0	24.75	Ibis, Straw-Necked	0	0	0	Spring	Medium	Low	None	Low	Low	Medium	Low	Medium	Low
9/10/2017	9	Oct	2017	0	24.75	Ibis, Straw-Necked	0	0	0	Spring	Medium	Low	None	Low	Low	Medium	Medium	Medium	Low
9/10/2017	10	Oct	2017	0	24.75	Ibis, Straw-Necked	0	0	0	Spring	Medium	Low	None	Low	Low	Medium	Medium	Medium	Low
9/10/2017	11	Oct	2017	0	24.75	Ibis, Straw-Necked	10	0	10	Spring	Medium	Low	None	Medium	Low	Low	Medium	Medium	Medium
9/10/2017	1A	Oct	2017	0	24.75	Ibis, Straw-Necked	0	0	0	Spring	Medium	Low	None	Low	High	High	High	Medium	Medium
9/10/2017	1B	Oct	2017	0	24.75	Ibis, Straw-Necked	0	0	0	Spring	Medium	Low	None	Low	High	High	High	Medium	Medium
9/10/2017	6A	Oct	2017	0	24.75	Ibis, Straw-Necked	7	0	7	Spring	Medium	Low	None	Medium	Low	Medium	Medium	Medium	Medium
9/10/2017	6B	Oct	2017	0	24.75	Ibis, Straw-Necked	6	28	34	Spring	Medium	Low	None	High	Low	High	High	Medium	High
10/10/2017	3	Oct	2017	0	27.25	Ibis, Straw-Necked	5	0	5	Spring	High	Low	None	Low	Low	Medium	High	Medium	Medium
10/10/2017	4	Oct	2017	0	27.25	Ibis, Straw-Necked	0	8	8	Spring	High	Low	None	Medium	Low	Medium	Medium	Medium	Medium
10/10/2017	7	Oct	2017	0	27.25	Ibis, Straw-Necked	0	0	0	Spring	High	Low	None	Low	Low	Medium	Medium	Medium	Low
10/10/2017	8	Oct	2017	0	27.25	Ibis, Straw-Necked	0	0	0	Spring	High	Low	None	Low	Low	Medium	Medium	Medium	Low
10/10/2017	9	Oct	2017	0	27.25	Ibis, Straw-Necked	0	0	0	Spring	High	Low	None	Low	Low	Medium	Medium	Medium	Low
10/10/2017	10	Oct	2017	0	27.25	Ibis, Straw-Necked	0	0	0	Spring	High	Low	None	Low	Low	Medium	Medium	Medium	Low
10/10/2017	11	Oct	2017	0	27.25	Ibis, Straw-Necked	50	0	50	Spring	High	Low	None	High	Low	Low	High	Medium	High
10/10/2017	1A	Oct	2017	0	27.25	Ibis, Straw-Necked	0	0	0	Spring	High	Low	None	Low	High	High	High	Medium	Medium
10/10/2017	1B	Oct	2017	0	27.25	Ibis, Straw-Necked	0	8	8	Spring	High	Low	None	Medium	High	High	High	Medium	Medium
10/10/2017	6A	Oct	2017	0	27.25	Ibis, Straw-Necked	0	35	35	Spring	High	Low	None	High	Low	Medium	Medium	Medium	High
10/10/2017	6B	Oct	2017	0	27.25	Ibis, Straw-Necked	0	8	8	Spring	High	Low	None	Medium	Low	High	High	Medium	Medium
11/10/2017	3	Oct	2017	0	25.55	Ibis, Straw-Necked	20	0	20	Spring	High	Low	None	High	Low	Medium	High	Low	High
11/10/2017	4	Oct	2017	0	25.55	Ibis, Straw-Necked	0	20	20	Spring	High	Low	None	High	Low	Medium	Low	Low	Medium
11/10/2017	7	Oct	2017	0	25.55	Ibis, Straw-Necked	0	0	0	Spring	High	Low	None	Low	Low	Medium	Low	Low	Low
11/10/2017	8	Oct	2017	0	25.55	Ibis, Straw-Necked	0	0	0	Spring	High	Low	None	Low	Low	Medium	Medium	Low	Low
11/10/2017	9	Oct	2017	0	25.55	Ibis, Straw-Necked	0	0	0	Spring	High	Low	None	Low	Low	Medium	Medium	Low	Low
11/10/2017	10	Oct	2017	0	25.55	Ibis, Straw-Necked	4	0	4	Spring	High	Low	None	Low	Low	Medium	Medium	Low	Low
11/10/2017	11	Oct	2017	0	25.55	Ibis, Straw-Necked	0	0	0	Spring	High	Low	None	Low	Low	Low	Medium	Low	Low
11/10/2017	1A	Oct	2017	0	25.55	Ibis, Straw-Necked	0	0	0	Spring	High	Low	None	Low	High	High	High	Low	Low
11/10/2017	1B	Oct	2017	0	25.55	Ibis, Straw-Necked	0	0	0	Spring	High	Low	None	Low	High	High	High	Low	Low
11/10/2017	6A	Oct	2017	0	25.55	Ibis, Straw-Necked	0	0	0	Spring	High	Low	None	Low	Low	Medium	Low	Low	Low
11/10/2017	6B	Oct	2017	0	25.55	Ibis, Straw-Necked	2	30	32	Spring	High	Low	None	High	Low	High	High	Low	High
12/10/2017	3	Oct	2017	0	23.85	Ibis, Straw-Necked	25	0	25	Spring	Medium	Low	None	High	Low	Medium	High	Medium	High
12/10/2017	4	Oct	2017	0	23.85	Ibis, Straw-Necked	0	0	0	Spring	Medium	Low	None	Low	Low	Medium	Medium	Medium	Low
12/10/2017	7	Oct	2017	0	23.85	Ibis, Straw-Necked	0	0	0	Spring	Medium	Low	None	Low	Low	Medium	Low	Medium	Low
12/10/2017	8	Oct	2017	0	23.85	Ibis, Straw-Necked	0	0	0	Spring	Medium	Low	None	Low	Low	Medium	Low	Medium	Low
12/10/2017	9	Oct	2017	0	23.85	Ibis, Straw-Necked	0	0	0	Spring	Medium	Low	None	Low	Low	Medium	Low	Medium	Low
12/10/2017	10	Oct	2017	0	23.85	Ibis, Straw-Necked	15	0	15	Spring	Medium	Low	None	High	Low	Medium	Medium	Medium	High
12/10/2017	11	Oct	2017	0	23.85	Ibis, Straw-Necked	10	0	10	Spring	Medium	Low	None	Medium	Low	Low	Medium	Medium	Medium
12/10/2017	1A	Oct	2017	0	23.85	Ibis, Straw-Necked	0	0	0	Spring	Medium	Low	None	Low	High	High	High	Medium	Medium
12/10/2017	1B	Oct	2017	0	23.85	Ibis, Straw-Necked	0	40	40	Spring	Medium	Low	None	High	High	High	High	Medium	High
12/10/2017	6A	Oct	2017	0	23.85	Ibis, Straw-Necked	15	0	15	Spring	Medium	Low	None	High	Low	Medium	Medium	Medium	High
12/10/2017	6B	Oct	2017	0	23.85	Ibis, Straw-Necked	0	0	0	Spring	Medium	Low	None	Low	Low	High	High	Medium	Medium
13/10/2017	3	Oct	2017	0.8	25.45	Ibis, Straw-Necked	0	0	0	Spring	High	Low	None	Low	Low	Medium	Medium	Low	Low
13/10/2017	4	Oct	2017	0.8	25.45	Ibis, Straw-Necked	0	25	25	Spring	High	Low	None	High	Low	Medium	Low	Low	Medium
13/10/2017	7	Oct	2017	0.8	25.45	Ibis, Straw-Necked	0	0	0	Spring	High	Low	None	Low	Low	Medium	Low	Low	Low
13/10/2017	8	Oct	2017	0.8	25.45	Ibis, Straw-Necked	0	0	0	Spring	High	Low	None	Low	Low	Medium	Medium	Low	Low
13/10/2017	9	Oct	2017	0.8	25.45	Ibis, Straw-Necked	0	0	0	Spring	High	Low	None	Low	Low	Medium	Medium	Low	Low
13/10/2017	10	Oct	2017	0.8	25.45	Ibis, Straw-Necked	0	0	0	Spring	High	Low	None	Low	Low	Medium	Low	Low	Low
13/10/2017	11	Oct	2017	0.8	25.45	Ibis, Straw-Necked	1	0	1	Spring	High	Low	None	Low	Low	Low	Low	Low	Low
13/10/2017	1A	Oct	2017	0.8	25.45	Ibis, Straw-Necked	0	0	0	Spring	High	Low	None	Low	High	High	High	Low	Low
13/10/2017	1B	Oct	2017	0.8	25.45	Ibis, Straw-Necked	0	0	0	Spring	High	Low	None	Low	High	High	High	Low	Low
13/10/2017	6A	Oct	2017	0.8	25.45	Ibis, Straw-Necked	36	0	36	Spring	High	Low	None	High	Low	Medium	High	Low	High
13/10/2017	6B	Oct	2017	0.8	25.45	Ibis, Straw-Necked	0	0	0	Spring	High	Low	None	Low	Low	High	High	Low	Low
14/10/2017	3	Oct	2017	0	24.1	Ibis, Straw-Necked	35	0	35	Spring	Medium	Low	None	High	Low	Medium	High	Medium	High
14/10/2017	4	Oct	2017	0	24.1	Ibis, Straw-Necked	1	25	26	Spring	Medium	Low	None	High	Low	Medium	Medium	Medium	High
14/10/2017	7	Oct	2017	0	24.1	Ibis, Straw-Necked	0	0	0	Spring	Medium	Low	None	Low	Low	Medium	Medium	Medium	Low
14/10/2017	8	Oct	2017	0	24.1	Ibis, Straw-Necked	0	0	0	Spring	Medium	Low	None	Low	Low	Medium	Low	Medium	Low
14/10/2017	9	Oct	2017	0	24.1	Ibis, Straw-Necked	0	0	0	Spring	Medium	Low	None	Low	Low	Medium	Medium	Medium	Low
14/10/2017	10	Oct	2017	0	24.1	Ibis, Straw-Necked	0	0	0	Spring	Medium	Low	None	Low	Low	Medium	Medium	Medium	Low
14/10/2017	11	Oct	2017	0	24.1	Ibis, Straw-Necked	6	0	6	Spring	Medium	Low	None	Medium	Low	Low	High	Medium	Medium
14/10/2017	1A	Oct	2017	0	24.1	Ibis, Straw-Necked	0	0	0	Spring	Medium	Low	None	Low	High	High	High	Medium	Medium
14/10/2017	1B	Oct	2017	0	24.1	Ibis, Straw-Necked	1	0	1	Spring	Medium	Low	None	Low	High	High	High	Medium	Medium
14/10/2017	6A	Oct	2017	0	24.1	Ibis, Straw-Necked	6	0	6	Spring	Medium	Low	None	Medium	Low	Medium	Medium	Medium	Medium
14/10/2017	6B	Oct	2017	0	24.1	Ibis, Straw-Necked	46	0	46	Spring	Medium	Low	None	High	Low	High	High	Medium	High
15/10/2017	3	Oct	2017	31	20.3	Ibis, Straw-Necked	0	0	0	Spring	Low	High	Breeding	Low	Low	Medium	Medium	Medium	Low
15/10/2017	4	Oct	2017	31	20.3	Ibis, Straw-Necked	0	0	0	Spring	Low	High	Breeding	Low	Low	Medium	Medium	Medium	Low
15/10/2017	7	Oct	2017	31	20.3	Ibis, Straw-Necked	11	0	11	Spring	Low	High	Breeding	High	Low	Medium	Medium	Medium	High
15/10/2017	8	Oct	2017	31	20.3	Ibis, Straw-Necked	0	0	0	Spring	Low	High	Breeding	Low	Low	Medium	Low	Medium	Low
15/10/2017	9	Oct	2017	31	20.3	Ibis, Straw-Necked	2	0	2	Spring	Low	High	Breeding	Low	Low	Medium	Medium	Medium	Low
15/10/2017	10	Oct	2017	31	20.3	Ibis, Straw-Necked	1	0	1	Spring	Low	High	Breeding	Low	Low	Medium	Low	Medium	Low
15/10/2017	11	Oct	2017	31	20.3	Ibis, Straw-Necked	0	0	0	Spring	Low	High	Breeding	Low	Low	Low	Medium	Medium	Low
15/10/2017	1A	Oct	2017	31	20.3	Ibis, Straw-Necked	0	0	0	Spring	Low	High	Breeding	Low	High	High	High	Medium	Medium
15/10/2017	1B	Oct	2017	31	20.3	Ibis, Straw-Necked	0	0	0	Spring	Low	High	Breeding	Low	High	High	High	Medium	Medium
15/10/2017	6A	Oct	2017	31	20.3	Ibis, Straw-Necked	0	0	0	Spring	Low	High	Breeding	Low	Low	Medium	Medium	Medium	Low
15/10/2017	6B	Oct	2017	31	20.3	Ibis, Straw-Necked	0	0	0	Spring	Low	High	Breeding	Low	Low	High	High	Medium	Medium
16/10/2017	3	Oct	2017	10.6	19.95	Ibis, Straw-Necked	0	0	0	Spring	Low	Low	Breeding	Low	Low	Medium	Medium	Medium	Low
16/10/2017	4	Oct	2017	10.6	19.95	Ibis, Straw-Necked	14	0	14	Spring	Low	Low	Breeding	High	Low	Medium	Medium	Medium	High
16/10/2017	7	Oct	2017	10.6	19.95	Ibis, Straw-Necked	0	0	0	Spring	Low	Low	Breeding	Low	Low	Medium	Medium	Medium	Low
16/10/2017	8	Oct	2017	10.6	19.95	Ibis, Straw-Necked	0	0	0	Spring	Low	Low	Breeding	Low	Low	Medium	Low	Medium	Low
16/10/2017	9	Oct	2017	10.6	19.95	Ibis, Straw-Necked	0	0	0	Spring	Low	Low	Breeding	Low	Low	Medium	Medium	Medium	Low
16/10/2017	10	Oct	2017	10.6	19.95	Ibis, Straw-Necked	0	0	0	Spring	Low	Low	Breeding	Low	Low	Medium	Low	Medium	Low
16/10/2017	11	Oct	2017	10.6	19.95	Ibis, Straw-Necked	10	0	10	Spring	Low	Low	Breeding	Medium	Low	Low	High	Medium	Medium
16/10/2017	1A	Oct	2017	10.6	19.95	Ibis, Straw-Necked	1	0	1	Spring	Low	Low	Breeding	Low	High	High	High	Medium	Medium
16/10/2017	1B	Oct	2017	10.6	19.95	Ibis, Straw-Necked	0	0	0	Spring	Low	Low	Breeding	Low	High	High	High	Medium	Medium
16/10/2017	6A	Oct	2017	10.6	19.95	Ibis, Straw-Necked	0	0	0	Spring	Low	Low	Breeding	Low	Low	Medium	Medium	Medium	Low
16/10/2017	6B	Oct	2017	10.6	19.95	Ibis, Straw-Necked	0	0	0	Spring	Low	Low	Breeding	Low	Low	High	High	Medium	Medium
17/10/2017	3	Oct	2017	6.4	20.85	Ibis, Straw-Necked	4	0	4	Spring	Low	Low	None	Low	Low	Medium	Medium	Medium	Low
17/10/2017	4	Oct	2017	6.4	20.85	Ibis, Straw-Necked	15	0	15	Spring	Low	Low	None	High	Low	Medium	High	Medium	High
17/10/2017	7	Oct	2017	6.4	20.85	Ibis, Straw-Necked	0	0	0	Spring	Low	Low	None	Low	Low	Medium	Medium	Medium	Low
17/10/2017	8	Oct	2017	6.4	20.85	Ibis, Straw-Necked	0	0	0	Spring	Low	Low	None	Low	Low	Medium	Low	Medium	Low
17/10/2017	9	Oct	2017	6.4	20.85	Ibis, Straw-Necked	0	0	0	Spring	Low	Low	None	Low	Low	Medium	Medium	Medium	Low
17/10/2017	10	Oct	2017	6.4	20.85	Ibis, Straw-Necked	4	0	4	Spring	Low	Low	None	Low	Low	Medium	Medium	Medium	Low
17/10/2017	11	Oct	2017	6.4	20.85	Ibis, Straw-Necked	10	0	10	Spring	Low	Low	None	Medium	Low	Low	High	Medium	Medium
17/10/2017	1A	Oct	2017	6.4	20.85	Ibis, Straw-Necked	0	0	0	Spring	Low	Low	None	Low	High	High	High	Medium	Medium
17/10/2017	1B	Oct	2017	6.4	20.85	Ibis, Straw-Necked	0	0	0	Spring	Low	Low	None	Low	High	High	High	Medium	Medium
17/10/2017	6A	Oct	2017	6.4	20.85	Ibis, Straw-Necked	0	0	0	Spring	Low	Low	None	Low	Low	Medium	Medium	Medium	Low
17/10/2017	6B	Oct	2017	6.4	20.85	Ibis, Straw-Necked	0	0	0	Spring	Low	Low	None	Low	Low	High	High	Medium	Medium
18/10/2017	3	Oct	2017	13.2	21.1	Ibis, Straw-Necked	0	0	0	Spring	Medium	Medium	Breeding	Low	Low	Medium	Medium	Low	Low
18/10/2017	4	Oct	2017	13.2	21.1	Ibis, Straw-Necked	0	0	0	Spring	Medium	Medium	Breeding	Low	Low	Medium	High	Low	Low
18/10/2017	7	Oct	2017	13.2	21.1	Ibis, Straw-Necked	0	0	0	Spring	Medium	Medium	Breeding	Low	Low	Medium	Medium	Low	Low
18/10/2017	8	Oct	2017	13.2	21.1	Ibis, Straw-Necked	0	0	0	Spring	Medium	Medium	Breeding	Low	Low	Medium	Medium	Low	Low
18/10/2017	9	Oct	2017	13.2	21.1	Ibis, Straw-Necked	0	0	0	Spring	Medium	Medium	Breeding	Low	Low	Medium	Medium	Low	Low
18/10/2017	10	Oct	2017	13.2	21.1	Ibis, Straw-Necked	0	0	0	Spring	Medium	Medium	Breeding	Low	Low	Medium	Low	Low	Low
18/10/2017	11	Oct	2017	13.2	21.1	Ibis, Straw-Necked	0	0	0	Spring	Medium	Medium	Breeding	Low	Low	Low	Low	Low	Low
18/10/2017	1A	Oct	2017	13.2	21.1	Ibis, Straw-Necked	0	0	0	Spring	Medium	Medium	Breeding	Low	High	High	High	Low	Low
18/10/2017	1B	Oct	2017	13.2	21.1	Ibis, Straw-Necked	0	0	0	Spring	Medium	Medium	Breeding	Low	High	High	High	Low	Low
18/10/2017	6A	Oct	2017	13.2	21.1	Ibis, Straw-Necked	0	0	0	Spring	Medium	Medium	Breeding	Low	Low	Medium	Low	Low	Low
18/10/2017	6B	Oct	2017	13.2	21.1	Ibis, Straw-Necked	0	0	0	Spring	Medium	Medium	Breeding	Low	Low	High	High	Low	Low
19/10/2017	3	Oct	2017	5.2	20.8	Ibis, Straw-Necked	4	0	4	Spring	Low	Low	None	Low	Low	Medium	High	High	Medium
19/10/2017	4	Oct	2017	5.2	20.8	Ibis, Straw-Necked	0	0	0	Spring	Low	Low	None	Low	Low	Medium	High	High	Medium
19/10/2017	7	Oct	2017	5.2	20.8	Ibis, Straw-Necked	0	0	0	Spring	Low	Low	None	Low	Low	Medium	Medium	High	Low
19/10/2017	8	Oct	2017	5.2	20.8	Ibis, Straw-Necked	0	0	0	Spring	Low	Low	None	Low	Low	Medium	Medium	High	Low
19/10/2017	9	Oct	2017	5.2	20.8	Ibis, Straw-Necked	0	0	0	Spring	Low	Low	None	Low	Low	Medium	High	High	Medium
19/10/2017	10	Oct	2017	5.2	20.8	Ibis, Straw-Necked	0	0	0	Spring	Low	Low	None	Low	Low	Medium	Medium	High	Low
19/10/2017	11	Oct	2017	5.2	20.8	Ibis, Straw-Necked	20	0	20	Spring	Low	Low	None	High	Low	Low	High	High	High
19/10/2017	1A	Oct	2017	5.2	20.8	Ibis, Straw-Necked	9	0	9	Spring	Low	Low	None	Medium	High	High	High	High	Medium
19/10/2017	1B	Oct	2017	5.2	20.8	Ibis, Straw-Necked	0	0	0	Spring	Low	Low	None	Low	High	High	High	High	Medium
19/10/2017	6A	Oct	2017	5.2	20.8	Ibis, Straw-Necked	0	0	0	Spring	Low	Low	None	Low	Low	Medium	Medium	High	Low
19/10/2017	6B	Oct	2017	5.2	20.8	Ibis, Straw-Necked	0	0	0	Spring	Low	Low	None	Low	Low	High	High	High	Medium
20/10/2017	3	Oct	2017	0	22.45	Ibis, Straw-Necked	0	5	5	Spring	Medium	Low	None	Low	Low	Medium	Medium	High	Low
20/10/2017	4	Oct	2017	0	22.45	Ibis, Straw-Necked	8	0	8	Spring	Medium	Low	None	Medium	Low	Medium	High	High	Medium
20/10/2017	7	Oct	2017	0	22.45	Ibis, Straw-Necked	0	0	0	Spring	Medium	Low	None	Low	Low	Medium	Medium	High	Low
20/10/2017	8	Oct	2017	0	22.45	Ibis, Straw-Necked	0	0	0	Spring	Medium	Low	None	Low	Low	Medium	Medium	High	Low
20/10/2017	9	Oct	2017	0	22.45	Ibis, Straw-Necked	0	0	0	Spring	Medium	Low	None	Low	Low	Medium	Medium	High	Low
20/10/2017	10	Oct	2017	0	22.45	Ibis, Straw-Necked	6	0	6	Spring	Medium	Low	None	Medium	Low	Medium	High	High	Medium
20/10/2017	11	Oct	2017	0	22.45	Ibis, Straw-Necked	28	0	28	Spring	Medium	Low	None	High	Low	Low	High	High	High
20/10/2017	1A	Oct	2017	0	22.45	Ibis, Straw-Necked	0	0	0	Spring	Medium	Low	None	Low	High	High	High	High	Medium
20/10/2017	1B	Oct	2017	0	22.45	Ibis, Straw-Necked	0	0	0	Spring	Medium	Low	None	Low	High	High	High	High	Medium
20/10/2017	6A	Oct	2017	0	22.45	Ibis, Straw-Necked	0	0	0	Spring	Medium	Low	None	Low	Low	Medium	High	High	Medium
20/10/2017	6B	Oct	2017	0	22.45	Ibis, Straw-Necked	0	0	0	Spring	Medium	Low	None	Low	Low	High	High	High	Medium
21/10/2017	3	Oct	2017	3.4	19.5	Ibis, Straw-Necked	43	0	43	Spring	Low	Low	None	High	Low	Medium	High	Medium	High
21/10/2017	4	Oct	2017	3.4	19.5	Ibis, Straw-Necked	0	0	0	Spring	Low	Low	None	Low	Low	Medium	Medium	Medium	Low
21/10/2017	7	Oct	2017	3.4	19.5	Ibis, Straw-Necked	0	0	0	Spring	Low	Low	None	Low	Low	Medium	Low	Medium	Low
21/10/2017	8	Oct	2017	3.4	19.5	Ibis, Straw-Necked	0	0	0	Spring	Low	Low	None	Low	Low	Medium	Medium	Medium	Low
21/10/2017	9	Oct	2017	3.4	19.5	Ibis, Straw-Necked	0	0	0	Spring	Low	Low	None	Low	Low	Medium	Medium	Medium	Low
21/10/2017	10	Oct	2017	3.4	19.5	Ibis, Straw-Necked	0	0	0	Spring	Low	Low	None	Low	Low	Medium	Medium	Medium	Low
21/10/2017	11	Oct	2017	3.4	19.5	Ibis, Straw-Necked	0	0	0	Spring	Low	Low	None	Low	Low	Low	Medium	Medium	Low
21/10/2017	1A	Oct	2017	3.4	19.5	Ibis, Straw-Necked	0	0	0	Spring	Low	Low	None	Low	High	High	Low	Medium	Low
21/10/2017	1B	Oct	2017	3.4	19.5	Ibis, Straw-Necked	0	0	0	Spring	Low	Low	None	Low	High	High	Low	Medium	Low
21/10/2017	6A	Oct	2017	3.4	19.5	Ibis, Straw-Necked	0	0	0	Spring	Low	Low	None	Low	Low	Medium	Medium	Medium	Low
21/10/2017	6B	Oct	2017	3.4	19.5	Ibis, Straw-Necked	0	0	0	Spring	Low	Low	None	Low	Low	High	High	Medium	Medium
22/10/2017	3	Oct	2017	12	13.9	Ibis, Straw-Necked	0	0	0	Spring	Low	Medium	Breeding	Low	Low	Medium	Medium	Medium	Low
22/10/2017	4	Oct	2017	12	13.9	Ibis, Straw-Necked	0	0	0	Spring	Low	Medium	Breeding	Low	Low	Medium	Medium	Medium	Low
22/10/2017	7	Oct	2017	12	13.9	Ibis, Straw-Necked	0	0	0	Spring	Low	Medium	Breeding	Low	Low	Medium	Medium	Medium	Low
22/10/2017	8	Oct	2017	12	13.9	Ibis, Straw-Necked	0	0	0	Spring	Low	Medium	Breeding	Low	Low	Medium	Medium	Medium	Low
22/10/2017	9	Oct	2017	12	13.9	Ibis, Straw-Necked	0	0	0	Spring	Low	Medium	Breeding	Low	Low	Medium	Low	Medium	Low
22/10/2017	10	Oct	2017	12	13.9	Ibis, Straw-Necked	25	0	25	Spring	Low	Medium	Breeding	High	Low	Medium	High	Medium	High
22/10/2017	11	Oct	2017	12	13.9	Ibis, Straw-Necked	32	30	62	Spring	Low	Medium	Breeding	High	Low	Low	High	Medium	High
22/10/2017	1A	Oct	2017	12	13.9	Ibis, Straw-Necked	0	0	0	Spring	Low	Medium	Breeding	Low	High	High	High	Medium	Medium
22/10/2017	1B	Oct	2017	12	13.9	Ibis, Straw-Necked	0	12	12	Spring	Low	Medium	Breeding	High	High	High	High	Medium	High
22/10/2017	6A	Oct	2017	12	13.9	Ibis, Straw-Necked	0	0	0	Spring	Low	Medium	Breeding	Low	Low	Medium	Low	Medium	Low
22/10/2017	6B	Oct	2017	12	13.9	Ibis, Straw-Necked	0	0	0	Spring	Low	Medium	Breeding	Low	Low	High	High	Medium	Medium
23/10/2017	3	Oct	2017	6.4	22.7	Ibis, Straw-Necked	10	0	10	Spring	Medium	Low	None	Medium	Low	Medium	High	High	Medium
23/10/2017	4	Oct	2017	6.4	22.7	Ibis, Straw-Necked	0	0	0	Spring	Medium	Low	None	Low	Low	Medium	Low	High	Low
23/10/2017	7	Oct	2017	6.4	22.7	Ibis, Straw-Necked	0	0	0	Spring	Medium	Low	None	Low	Low	Medium	Medium	High	Low
23/10/2017	8	Oct	2017	6.4	22.7	Ibis, Straw-Necked	0	0	0	Spring	Medium	Low	None	Low	Low	Medium	Medium	High	Low
23/10/2017	9	Oct	2017	6.4	22.7	Ibis, Straw-Necked	0	0	0	Spring	Medium	Low	None	Low	Low	Medium	Medium	High	Low
23/10/2017	10	Oct	2017	6.4	22.7	Ibis, Straw-Necked	0	0	0	Spring	Medium	Low	None	Low	Low	Medium	Medium	High	Low
23/10/2017	11	Oct	2017	6.4	22.7	Ibis, Straw-Necked	43	0	43	Spring	Medium	Low	None	High	Low	Low	High	High	High
23/10/2017	1A	Oct	2017	6.4	22.7	Ibis, Straw-Necked	0	0	0	Spring	Medium	Low	None	Low	High	High	High	High	Medium
23/10/2017	1B	Oct	2017	6.4	22.7	Ibis, Straw-Necked	0	0	0	Spring	Medium	Low	None	Low	High	High	High	High	Medium
23/10/2017	6A	Oct	2017	6.4	22.7	Ibis, Straw-Necked	0	0	0	Spring	Medium	Low	None	Low	Low	Medium	Medium	High	Low
23/10/2017	6B	Oct	2017	6.4	22.7	Ibis, Straw-Necked	0	0	0	Spring	Medium	Low	None	Low	Low	High	High	High	Medium
24/10/2017	3	Oct	2017	0.2	19.9	Ibis, Straw-Necked	0	0	0	Spring	Low	Low	None	Low	Low	Medium	Medium	Medium	Low
24/10/2017	4	Oct	2017	0.2	19.9	Ibis, Straw-Necked	2	0	2	Spring	Low	Low	None	Low	Low	Medium	Medium	Medium	Low
24/10/2017	7	Oct	2017	0.2	19.9	Ibis, Straw-Necked	8	0	8	Spring	Low	Low	None	Medium	Low	Medium	Medium	Medium	Medium
24/10/2017	8	Oct	2017	0.2	19.9	Ibis, Straw-Necked	0	0	0	Spring	Low	Low	None	Low	Low	Medium	Medium	Medium	Low
24/10/2017	9	Oct	2017	0.2	19.9	Ibis, Straw-Necked	0	0	0	Spring	Low	Low	None	Low	Low	Medium	Medium	Medium	Low
24/10/2017	10	Oct	2017	0.2	19.9	Ibis, Straw-Necked	0	0	0	Spring	Low	Low	None	Low	Low	Medium	Medium	Medium	Low
24/10/2017	11	Oct	2017	0.2	19.9	Ibis, Straw-Necked	16	0	16	Spring	Low	Low	None	High	Low	Low	Medium	Medium	High
24/10/2017	1A	Oct	2017	0.2	19.9	Ibis, Straw-Necked	0	0	0	Spring	Low	Low	None	Low	High	High	High	Medium	Medium
24/10/2017	1B	Oct	2017	0.2	19.9	Ibis, Straw-Necked	0	0	0	Spring	Low	Low	None	Low	High	High	High	Medium	Medium
24/10/2017	6A	Oct	2017	0.2	19.9	Ibis, Straw-Necked	0	0	0	Spring	Low	Low	None	Low	Low	Medium	Medium	Medium	Low
24/10/2017	6B	Oct	2017	0.2	19.9	Ibis, Straw-Necked	7	0	7	Spring	Low	Low	None	Medium	Low	High	High	Medium	Medium
25/10/2017	3	Oct	2017	0	21.25	Ibis, Straw-Necked	0	0	0	Spring	Medium	Low	None	Low	Low	Medium	Medium	Low	Low
25/10/2017	4	Oct	2017	0	21.25	Ibis, Straw-Necked	0	0	0	Spring	Medium	Low	None	Low	Low	Medium	Low	Low	Low
25/10/2017	7	Oct	2017	0	21.25	Ibis, Straw-Necked	0	0	0	Spring	Medium	Low	None	Low	Low	Medium	Low	Low	Low
25/10/2017	8	Oct	2017	0	21.25	Ibis, Straw-Necked	0	0	0	Spring	Medium	Low	None	Low	Low	Medium	Low	Low	Low
25/10/2017	9	Oct	2017	0	21.25	Ibis, Straw-Necked	0	0	0	Spring	Medium	Low	None	Low	Low	Medium	Low	Low	Low
25/10/2017	10	Oct	2017	0	21.25	Ibis, Straw-Necked	0	0	0	Spring	Medium	Low	None	Low	Low	Medium	Medium	Low	Low
25/10/2017	11	Oct	2017	0	21.25	Ibis, Straw-Necked	25	0	25	Spring	Medium	Low	None	High	Low	Low	Medium	Low	High
25/10/2017	1A	Oct	2017	0	21.25	Ibis, Straw-Necked	0	0	0	Spring	Medium	Low	None	Low	High	High	High	Low	Low
25/10/2017	1B	Oct	2017	0	21.25	Ibis, Straw-Necked	0	0	0	Spring	Medium	Low	None	Low	High	High	High	Low	Low
25/10/2017	6A	Oct	2017	0	21.25	Ibis, Straw-Necked	16	16	32	Spring	Medium	Low	None	High	Low	Medium	Medium	Low	High
25/10/2017	6B	Oct	2017	0	21.25	Ibis, Straw-Necked	0	0	0	Spring	Medium	Low	None	Low	Low	High	High	Low	Low
26/10/2017	3	Oct	2017	0	24.35	Ibis, Straw-Necked	10	0	10	Spring	Medium	Low	None	Medium	Low	Medium	High	High	Medium
26/10/2017	4	Oct	2017	0	24.35	Ibis, Straw-Necked	0	0	0	Spring	Medium	Low	None	Low	Low	Medium	Medium	High	Low
26/10/2017	7	Oct	2017	0	24.35	Ibis, Straw-Necked	0	0	0	Spring	Medium	Low	None	Low	Low	Medium	Medium	High	Low
26/10/2017	8	Oct	2017	0	24.35	Ibis, Straw-Necked	0	0	0	Spring	Medium	Low	None	Low	Low	Medium	Medium	High	Low
26/10/2017	9	Oct	2017	0	24.35	Ibis, Straw-Necked	0	0	0	Spring	Medium	Low	None	Low	Low	Medium	Medium	High	Low
26/10/2017	10	Oct	2017	0	24.35	Ibis, Straw-Necked	0	0	0	Spring	Medium	Low	None	Low	Low	Medium	High	High	Medium
26/10/2017	11	Oct	2017	0	24.35	Ibis, Straw-Necked	5	0	5	Spring	Medium	Low	None	Low	Low	Low	High	High	Medium
26/10/2017	1A	Oct	2017	0	24.35	Ibis, Straw-Necked	0	0	0	Spring	Medium	Low	None	Low	High	High	High	High	Medium
26/10/2017	1B	Oct	2017	0	24.35	Ibis, Straw-Necked	0	0	0	Spring	Medium	Low	None	Low	High	High	High	High	Medium
26/10/2017	6A	Oct	2017	0	24.35	Ibis, Straw-Necked	5	0	5	Spring	Medium	Low	None	Low	Low	Medium	Medium	High	Low
26/10/2017	6B	Oct	2017	0	24.35	Ibis, Straw-Necked	16	0	16	Spring	Medium	Low	None	High	Low	High	High	High	High
27/10/2017	3	Oct	2017	0	24.95	Ibis, Straw-Necked	0	0	0	Spring	Medium	Low	None	Low	Low	Medium	Medium	Low	Low
27/10/2017	4	Oct	2017	0	24.95	Ibis, Straw-Necked	0	0	0	Spring	Medium	Low	None	Low	Low	Medium	Medium	Low	Low
27/10/2017	7	Oct	2017	0	24.95	Ibis, Straw-Necked	0	0	0	Spring	Medium	Low	None	Low	Low	Medium	Medium	Low	Low
27/10/2017	8	Oct	2017	0	24.95	Ibis, Straw-Necked	0	0	0	Spring	Medium	Low	None	Low	Low	Medium	Medium	Low	Low
27/10/2017	9	Oct	2017	0	24.95	Ibis, Straw-Necked	0	0	0	Spring	Medium	Low	None	Low	Low	Medium	Medium	Low	Low
27/10/2017	10	Oct	2017	0	24.95	Ibis, Straw-Necked	0	0	0	Spring	Medium	Low	None	Low	Low	Medium	Medium	Low	Low
27/10/2017	11	Oct	2017	0	24.95	Ibis, Straw-Necked	0	0	0	Spring	Medium	Low	None	Low	Low	Low	Low	Low	Low
27/10/2017	1A	Oct	2017	0	24.95	Ibis, Straw-Necked	0	0	0	Spring	Medium	Low	None	Low	High	High	High	Low	Low
27/10/2017	1B	Oct	2017	0	24.95	Ibis, Straw-Necked	0	0	0	Spring	Medium	Low	None	Low	High	High	High	Low	Low
27/10/2017	6A	Oct	2017	0	24.95	Ibis, Straw-Necked	0	0	0	Spring	Medium	Low	None	Low	Low	Medium	Medium	Low	Low
27/10/2017	6B	Oct	2017	0	24.95	Ibis, Straw-Necked	0	0	0	Spring	Medium	Low	None	Low	Low	High	High	Low	Low
28/10/2017	3	Oct	2017	0	23.35	Ibis, Straw-Necked	5	0	5	Spring	Medium	Low	None	Low	Low	Medium	High	Medium	Medium
28/10/2017	4	Oct	2017	0	23.35	Ibis, Straw-Necked	0	0	0	Spring	Medium	Low	None	Low	Low	Medium	Low	Medium	Low
28/10/2017	7	Nov	2017	0	23.35	Ibis, Straw-Necked	0	0	0	Spring	Medium	Low	None	Low	Low	Medium	Medium	Medium	Low
28/10/2017	8	Nov	2017	0	23.35	Ibis, Straw-Necked	0	0	0	Spring	Medium	Low	None	Low	Low	Medium	Medium	Medium	Low
28/10/2017	9	Nov	2017	0	23.35	Ibis, Straw-Necked	0	0	0	Spring	Medium	Low	None	Low	Low	Medium	Low	Medium	Low
28/10/2017	10	Nov	2017	0	23.35	Ibis, Straw-Necked	0	0	0	Spring	Medium	Low	None	Low	Low	Medium	Medium	Medium	Low
28/10/2017	11	Nov	2017	0	23.35	Ibis, Straw-Necked	0	0	0	Spring	Medium	Low	None	Low	Low	Low	Medium	Medium	Low
28/10/2017	1A	Oct	2017	0	23.35	Ibis, Straw-Necked	0	0	0	Spring	Medium	Low	None	Low	High	High	High	Medium	Medium
28/10/2017	1B	Oct	2017	0	23.35	Ibis, Straw-Necked	0	0	0	Spring	Medium	Low	None	Low	High	High	High	Medium	Medium
28/10/2017	6A	Nov	2017	0	23.35	Ibis, Straw-Necked	44	0	44	Spring	Medium	Low	None	High	Low	Medium	High	Medium	High
28/10/2017	6B	Nov	2017	0	23.35	Ibis, Straw-Necked	0	0	0	Spring	Medium	Low	None	Low	Low	High	High	Medium	Medium
29/10/2017	3	Nov	2017	0	26.05	Ibis, Straw-Necked	15	0	15	Spring	High	Low	None	High	Low	Medium	High	Medium	High
29/10/2017	4	Nov	2017	0	26.05	Ibis, Straw-Necked	0	10	10	Spring	High	Low	None	Medium	Low	Medium	Medium	Medium	Medium
29/10/2017	7	Nov	2017	0	26.05	Ibis, Straw-Necked	30	0	30	Spring	High	Low	None	High	Low	Medium	High	Medium	High
29/10/2017	8	Nov	2017	0	26.05	Ibis, Straw-Necked	2	0	2	Spring	High	Low	None	Low	Low	Medium	Low	Medium	Low
29/10/2017	9	Nov	2017	0	26.05	Ibis, Straw-Necked	0	0	0	Spring	High	Low	None	Low	Low	Medium	Low	Medium	Low
29/10/2017	10	Nov	2017	0	26.05	Ibis, Straw-Necked	0	0	0	Spring	High	Low	None	Low	Low	Medium	Medium	Medium	Low
29/10/2017	11	Nov	2017	0	26.05	Ibis, Straw-Necked	10	0	10	Spring	High	Low	None	Medium	Low	Low	Medium	Medium	Medium
29/10/2017	1A	Nov	2017	0	26.05	Ibis, Straw-Necked	0	0	0	Spring	High	Low	None	Low	High	High	High	Medium	Medium
29/10/2017	1B	Nov	2017	0	26.05	Ibis, Straw-Necked	0	0	0	Spring	High	Low	None	Low	High	High	High	Medium	Medium
29/10/2017	6A	Nov	2017	0	26.05	Ibis, Straw-Necked	0	0	0	Spring	High	Low	None	Low	Low	Medium	Medium	Medium	Low
29/10/2017	6B	Nov	2017	0	26.05	Ibis, Straw-Necked	0	0	0	Spring	High	Low	None	Low	Low	High	High	Medium	Medium
30/10/2017	3	Nov	2017	1.6	26.1	Ibis, Straw-Necked	1	0	1	Spring	High	Low	None	Low	Low	Medium	Medium	Medium	Low
30/10/2017	4	Nov	2017	1.6	26.1	Ibis, Straw-Necked	0	0	0	Spring	High	Low	None	Low	Low	Medium	Low	Medium	Low
30/10/2017	7	Nov	2017	1.6	26.1	Ibis, Straw-Necked	0	0	0	Spring	High	Low	None	Low	Low	Medium	Low	Medium	Low
30/10/2017	8	Nov	2017	1.6	26.1	Ibis, Straw-Necked	0	0	0	Spring	High	Low	None	Low	Low	Medium	Low	Medium	Low
30/10/2017	9	Nov	2017	1.6	26.1	Ibis, Straw-Necked	0	0	0	Spring	High	Low	None	Low	Low	Medium	Low	Medium	Low
30/10/2017	10	Nov	2017	1.6	26.1	Ibis, Straw-Necked	0	0	0	Spring	High	Low	None	Low	Low	Medium	Medium	Medium	Low
30/10/2017	11	Nov	2017	1.6	26.1	Ibis, Straw-Necked	0	0	0	Spring	High	Low	None	Low	Low	Low	Medium	Medium	Low
30/10/2017	1A	Nov	2017	1.6	26.1	Ibis, Straw-Necked	0	0	0	Spring	High	Low	None	Low	High	High	Low	Medium	Low
30/10/2017	1B	Nov	2017	1.6	26.1	Ibis, Straw-Necked	0	0	0	Spring	High	Low	None	Low	High	High	High	Medium	Medium
30/10/2017	6A	Nov	2017	1.6	26.1	Ibis, Straw-Necked	36	0	36	Spring	High	Low	None	High	Low	Medium	High	Medium	High
30/10/2017	6B	Nov	2017	1.6	26.1	Ibis, Straw-Necked	0	0	0	Spring	High	Low	None	Low	Low	High	High	Medium	Medium
31/10/2017	3	Nov	2017	0	25.7	Ibis, Straw-Necked	3	0	3	Spring	High	Low	None	Low	Low	Medium	Medium	Medium	Low
31/10/2017	4	Nov	2017	0	25.7	Ibis, Straw-Necked	0	0	0	Spring	High	Low	None	Low	Low	Medium	Medium	Medium	Low
31/10/2017	7	Nov	2017	0	25.7	Ibis, Straw-Necked	0	0	0	Spring	High	Low	None	Low	Low	Medium	Medium	Medium	Low
31/10/2017	8	Nov	2017	0	25.7	Ibis, Straw-Necked	3	0	3	Spring	High	Low	None	Low	Low	Medium	Medium	Medium	Low
31/10/2017	9	Nov	2017	0	25.7	Ibis, Straw-Necked	0	0	0	Spring	High	Low	None	Low	Low	Medium	Medium	Medium	Low
31/10/2017	10	Nov	2017	0	25.7	Ibis, Straw-Necked	0	0	0	Spring	High	Low	None	Low	Low	Medium	Medium	Medium	Low
31/10/2017	11	Nov	2017	0	25.7	Ibis, Straw-Necked	14	0	14	Spring	High	Low	None	High	Low	Low	Medium	Medium	High
31/10/2017	1A	Nov	2017	0	25.7	Ibis, Straw-Necked	0	0	0	Spring	High	Low	None	Low	High	High	High	Medium	Medium
[truncated: 6,031 more rows]
