# Supplementary material for: Three novel bird strike likelihood modelling techniques: The case of Brisbane Airport, Australia
Source: PLoS One. 2022 Dec 8;17(12):e0277794. doi: 10.1371/journal.pone.0277794 (PMC9731475; doi:10.1371/journal.pone.0277794)
Supplement: S1 Data — (ZIP) [file pone.0277794.s001.zip › ObservationsProximity_Egret.csv]

Egret, Cattle																		1	1					1	2					0	5					0	8					0	10
Date	DayNumber	SolarDayNumber	Strike	DayofYearSin	DayofYearCos	Prev5DaysRain	Rain	Temperature	AirfieldHarassments	Species	ProximityCount	ProximityLikelihood	SolarDayProximityLikelihood	AllCount	AllHarassed	AllObserved	AllHarassments	1_Proximity	1_Count	1_Harassed	1_Observed	1_SpeciesHarassments	1_Harassments	2_Proximity	2_Count	2_Harassed	2_Observed	2_SpeciesHarassments	2_Harassments	5_Proximity	5_Count	5_Harassed	5_Observed	5_SpeciesHarassments	5_Harassments	8_Proximity	8_Count	8_Harassed	8_Observed	8_SpeciesHarassments	8_Harassments	10_Proximity	10_Count	10_Harassed	10_Observed	10_SpeciesHarassments	10_Harassments
01/05/2017	1	304	0	-0.867456355	0.497513289	0	0	20.95	0	Egret, Cattle	0	3.007884865	2.00068227	0	0	0	0	1	0	0	0	0	0	2	0	0	0	0	0	5	0	0	0	0	0	8	0	0	0	0	0	10	0	0	0	0	0
02/05/2017	2	305	0	-0.858763958	0.512371412	0	0	21.6	0	Egret, Cattle	0	3.006786702	2.000577924	0	0	0	0	1	0	0	0	0	0	2	0	0	0	0	0	5	0	0	0	0	0	8	0	0	0	0	0	10	0	0	0	0	0
03/05/2017	3	306	0	-0.849817092	0.527077709	0	0	22.8	1	Egret, Cattle	1	3.005841469	2.000490368	0	1	1	1	1	0	1	1	1	5	2	0	0	0	0	1	5	0	0	0	0	0	8	0	0	0	0	0	10	0	0	0	0	0
04/05/2017	4	307	0	-0.840618406	0.541627821	0	0	20.3	0	Egret, Cattle	0	3.005027873	2.000416803	0	0	0	0	1	0	0	0	0	4	2	0	0	0	0	2	5	0	0	0	0	1	8	0	0	0	0	0	10	0	0	0	0	0
05/05/2017	5	308	0	-0.831170626	0.556017437	0	0	19.95	0	Egret, Cattle	0.5	3.004327585	2.00035491	1	0	1	0	1	0	0	0	0	6	2	1	0	1	0	3	5	0	0	0	0	0	8	0	0	0	0	0	10	0	0	0	0	0
06/05/2017	6	309	0	-0.821476553	0.570242293	0.2	0.2	19.8	0	Egret, Cattle	0	3.003724828	2.000302765	0	0	0	0	1	0	0	0	0	2	2	0	0	0	0	0	5	0	0	0	0	0	8	0	0	0	0	0	10	0	0	0	0	0
07/05/2017	7	310	0	-0.811539059	0.584298174	0.2	0	21.4	0	Egret, Cattle	0	3.00320602	2.000258769	0	0	0	0	1	0	0	0	0	1	2	0	0	0	0	2	5	0	0	0	0	1	8	0	0	0	0	0	10	0	0	0	0	0
08/05/2017	8	311	0	-0.801361088	0.598180914	0.4	0.2	18.4	0	Egret, Cattle	0	3.002759469	2.000221594	0	0	0	0	1	0	0	0	0	4	2	0	0	0	0	1	5	0	0	0	0	0	8	0	0	0	0	0	10	0	0	0	0	0
09/05/2017	9	312	0	-0.790945657	0.611886401	5.6	5.2	19.95	0	Egret, Cattle	0	3.002375114	2.000190136	0	0	0	0	1	0	0	0	0	5	2	0	0	0	0	1	5	0	0	0	0	2	8	0	0	0	0	0	10	0	0	0	0	0
10/05/2017	10	313	0	-0.780295851	0.625410573	7.4	1.8	17.85	0	Egret, Cattle	0	3.002044292	2.000163475	0	0	0	0	1	0	0	0	0	0	2	0	0	0	0	1	5	0	0	0	0	1	8	0	0	0	0	0	10	0	0	0	0	2
11/05/2017	11	314	0	-0.769414827	0.638749422	9.8	2.6	19.5	0	Egret, Cattle	0	3.001759547	2.000140843	0	0	0	0	1	0	0	0	0	12	2	0	0	0	0	0	5	0	0	0	0	0	8	0	0	0	0	1	10	0	0	0	0	3
12/05/2017	12	315	0	-0.758305808	0.651898996	9.8	0	19.25	1	Egret, Cattle	2	3.001514463	2.000121601	2	1	3	1	1	0	1	1	1	7	2	2	0	2	0	1	5	0	0	0	0	0	8	0	0	0	0	0	10	0	0	0	0	0
13/05/2017	13	316	0	-0.746972088	0.664855398	9.6	0	19.8	2	Egret, Cattle	7	3.001303515	2.000105215	17	4	21	2	1	3	4	7	2	8	2	0	0	0	0	1	5	0	0	0	0	0	8	0	0	0	0	0	10	14	0	14	0	0
14/05/2017	14	317	0	-0.735417023	0.677614789	6.6	2.2	19.5	0	Egret, Cattle	3	3.00112195	2.000091238	3	0	3	0	1	3	0	3	0	2	2	0	0	0	0	0	5	0	0	0	0	0	8	0	0	0	0	0	10	0	0	0	0	0
15/05/2017	15	318	0	-0.723644038	0.690173388	5.8	1	21.25	0	Egret, Cattle	4	3.000965674	2.000079295	10	0	10	0	1	4	0	4	0	7	2	0	0	0	0	1	5	0	0	0	0	0	8	0	0	0	0	0	10	6	0	6	0	0
16/05/2017	16	319	0	-0.711656622	0.702527474	3.2	0	19.15	0	Egret, Cattle	0	3.000831165	2.000069073	3	0	3	1	1	0	0	0	0	4	2	0	0	0	0	1	5	1	0	1	0	0	8	0	0	0	0	0	10	2	0	2	0	0
17/05/2017	17	320	0	-0.699458327	0.714673386	3.2	0	18.9	1	Egret, Cattle	6	3.000715392	2.000060309	24	5	29	1	1	0	5	5	1	9	2	2	0	2	0	1	5	0	0	0	0	1	8	0	0	0	0	0	10	22	0	22	0	0
18/05/2017	18	321	0	-0.687052767	0.726607525	3.2	0	19.7	0	Egret, Cattle	0	3.000615745	2.000052781	0	0	0	0	1	0	0	0	0	13	2	0	0	0	0	0	5	0	0	0	0	0	8	0	0	0	0	0	10	0	0	0	0	0
19/05/2017	19	322	0	-0.674443619	0.738326354	19.8	18.8	18.95	0	Egret, Cattle	0	3.000529977	2.000046305	24	0	24	0	1	0	0	0	0	9	2	0	0	0	0	0	5	0	0	0	0	4	8	0	0	0	0	0	10	24	0	24	0	0
20/05/2017	20	323	0	-0.661634618	0.749826401	20.8	2	20.75	0	Egret, Cattle	0	3.000456156	2.000040722	12	0	12	0	1	0	0	0	0	4	2	0	0	0	0	2	5	0	0	0	0	0	8	0	0	0	0	0	10	12	0	12	0	1
21/05/2017	21	324	0	-0.648629561	0.761104259	21	0.2	20.95	0	Egret, Cattle	0	3.000392618	2.000035902	0	0	0	0	1	0	0	0	0	2	2	0	0	0	0	0	5	0	0	0	0	0	8	0	0	0	0	0	10	0	0	0	0	0
22/05/2017	22	325	0	-0.635432301	0.772156584	21.2	0.2	21.1	0	Egret, Cattle	2.5	3.00033793	2.000031732	0	0	5	0	1	0	0	0	0	0	2	0	0	5	0	0	5	0	0	0	0	1	8	0	0	0	0	1	10	0	0	0	0	0
23/05/2017	23	326	0	-0.622046748	0.782980104	21.2	0	21.15	0	Egret, Cattle	2	3.000290859	2.000028118	8	0	8	0	1	2	0	2	0	2	2	0	0	0	0	0	5	0	0	0	0	0	8	0	0	0	0	1	10	6	0	6	0	0
24/05/2017	24	327	0	-0.60847687	0.793571609	2.4	0	21.75	0	Egret, Cattle	0	3.000250345	2.00002498	2	0	2	0	1	0	0	0	0	1	2	0	0	0	0	0	5	0	0	0	0	0	8	2	0	2	0	0	10	0	0	0	0	0
25/05/2017	25	328	0	-0.594726687	0.803927962	0.4	0	19.3	0	Egret, Cattle	0	3.000215474	2.000022251	0	0	0	0	1	0	0	0	0	11	2	0	0	0	0	3	5	0	0	0	0	0	8	0	0	0	0	1	10	0	0	0	0	0
26/05/2017	26	329	0	-0.580800273	0.814046094	0.2	0	19.9	0	Egret, Cattle	0	3.00018546	2.000019873	6	0	6	0	1	0	0	0	0	5	2	0	0	0	0	0	5	0	0	0	0	0	8	0	0	0	0	0	10	6	0	6	0	0
27/05/2017	27	330	1	-0.566701756	0.823923006	0	0	19.05	0	Egret, Cattle	0	3.000159627	2.000017797	6	0	6	0	1	0	0	0	0	8	2	0	0	0	0	0	5	0	0	0	0	0	8	0	0	0	0	0	10	6	0	6	0	1
28/05/2017	28	331	0	-0.552435313	0.833555772	0	0	19.55	0	Egret, Cattle	0	3.000137392	2.000015981	0	0	0	0	1	0	0	0	0	5	2	0	0	0	0	0	5	0	0	0	0	0	8	0	0	0	0	0	10	0	0	0	0	0
29/05/2017	29	332	0	-0.538005172	0.842941537	0	0	19.95	0	Egret, Cattle	0	3.000118255	2.00001439	0	0	0	0	1	0	0	0	0	1	2	0	0	0	0	0	5	0	0	0	0	0	8	0	0	0	0	0	10	0	0	0	0	0
30/05/2017	30	333	0	-0.523415607	0.852077521	0	0	19.05	0	Egret, Cattle	0	3.000101783	2.000012994	0	0	0	0	1	0	0	0	0	6	2	0	0	0	0	0	5	0	0	0	0	0	8	0	0	0	0	0	10	0	0	0	0	0
31/05/2017	31	334	0	-0.508670944	0.860961016	0	0	16.8	0	Egret, Cattle	0	3.000087605	2.000011767	2	0	2	0	1	0	0	0	0	1	2	0	0	0	0	0	5	0	0	0	0	0	8	0	0	0	0	0	10	2	0	2	0	0
01/06/2017	32	335	0	-0.49377555	0.869589389	0	0	16.05	0	Egret, Cattle	4	3.000075403	2.000010685	5	0	5	0	1	4	0	4	0	5	2	0	0	0	0	3	5	0	0	0	0	2	8	0	0	0	0	0	10	1	0	1	0	0
02/06/2017	33	336	0	-0.47873384	0.877960085	0	0	17	0	Egret, Cattle	0	3.0000649	2.000009731	0	0	0	0	1	0	0	0	0	9	2	0	0	0	0	0	5	0	0	0	0	2	8	0	0	0	0	0	10	0	0	0	0	0
03/06/2017	34	337	0	-0.463550271	0.886070622	0	0	17.1	0	Egret, Cattle	0	3.00005586	2.000008888	0	0	0	0	1	0	0	0	0	2	2	0	0	0	0	0	5	0	0	0	0	0	8	0	0	0	0	0	10	0	0	0	0	0
04/06/2017	35	338	0	-0.448229342	0.893918597	0	0	17.8	0	Egret, Cattle	0	3.000048079	2.000008142	0	0	0	0	1	0	0	0	0	3	2	0	0	0	0	1	5	0	0	0	0	0	8	0	0	0	0	0	10	0	0	0	0	1
05/06/2017	36	339	0	-0.432775593	0.901501684	0	0	17.05	0	Egret, Cattle	0	3.000041382	2.000007481	0	0	0	0	1	0	0	0	0	16	2	0	0	0	0	0	5	0	0	0	0	0	8	0	0	0	0	0	10	0	0	0	0	0
06/06/2017	37	340	0	-0.417193603	0.908817637	0	0	16.7	0	Egret, Cattle	4	3.000035618	2.000006894	4	0	4	0	1	4	0	4	0	1	2	0	0	0	0	0	5	0	0	0	0	1	8	0	0	0	0	0	10	0	0	0	0	0
07/06/2017	38	341	0	-0.401487989	0.915864288	0	0	14.95	0	Egret, Cattle	0	3.000030656	2.000006372	0	0	0	0	1	0	0	0	0	4	2	0	0	0	0	1	5	0	0	0	0	0	8	0	0	0	0	0	10	0	0	0	0	0
08/06/2017	39	342	0	-0.385663406	0.922639549	0	0	15.6	0	Egret, Cattle	0	3.000026386	2.000005908	0	0	0	0	1	0	0	0	0	3	2	0	0	0	0	0	5	0	0	0	0	0	8	0	0	0	0	0	10	0	0	0	0	0
09/06/2017	40	343	0	-0.369724543	0.929141411	0	0	17.05	1	Egret, Cattle	3	3.000022711	2.000005494	0	3	3	1	1	0	3	3	1	6	2	0	0	0	0	0	5	0	0	0	0	0	8	0	0	0	0	0	10	0	0	0	0	0
10/06/2017	41	344	0	-0.353676122	0.935367949	0.2	0.2	19.05	0	Egret, Cattle	1	3.000019547	2.000005125	0	0	2	0	1	0	0	0	0	7	2	0	0	2	0	0	5	0	0	0	0	0	8	0	0	0	0	0	10	0	0	0	0	0
11/06/2017	42	345	0	-0.3375229	0.941317318	22.8	22.6	18.2	1	Egret, Cattle	1	3.000016825	2.000004795	0	1	1	1	1	0	1	1	1	17	2	0	0	0	0	6	5	0	0	0	0	0	8	0	0	0	0	0	10	0	0	0	0	2
12/06/2017	43	346	0	-0.321269662	0.946987753	39.6	16.8	18.15	0	Egret, Cattle	0	3.000014481	2.000004501	3	0	3	3	1	0	0	0	0	4	2	0	0	0	0	0	5	3	0	3	0	0	8	0	0	0	0	0	10	0	0	0	0	0
13/06/2017	44	347	0	-0.304921225	0.952377576	43	3.4	16.6	0	Egret, Cattle	0	3.000012464	2.000004238	0	0	0	0	1	0	0	0	0	7	2	0	0	0	0	4	5	0	0	0	0	0	8	0	0	0	0	0	10	0	0	0	0	0
14/06/2017	45	348	0	-0.288482433	0.957485188	62.2	19.2	18.05	0	Egret, Cattle	0	3.000010728	2.000004003	0	0	0	0	1	0	0	0	0	6	2	0	0	0	0	0	5	0	0	0	0	0	8	0	0	0	0	0	10	0	0	0	0	0
15/06/2017	46	349	0	-0.271958158	0.962309077	87.8	25.8	18.85	0	Egret, Cattle	0	3.000009234	2.000003793	0	0	0	0	1	0	0	0	0	7	2	0	0	0	0	2	5	0	0	0	0	0	8	0	0	0	0	0	10	0	0	0	0	0
16/06/2017	47	350	0	-0.255353295	0.966847814	65.2	0	19.45	0	Egret, Cattle	0	3.000007947	2.000003605	1	0	1	1	1	0	0	0	0	3	2	0	0	0	0	1	5	1	0	1	0	0	8	0	0	0	0	0	10	0	0	0	0	0
17/06/2017	48	351	0	-0.238672766	0.971100052	49.4	1	20.85	0	Egret, Cattle	0	3.00000684	2.000003438	0	0	0	0	1	0	0	0	0	7	2	0	0	0	0	0	5	0	0	0	0	0	8	0	0	0	0	0	10	0	0	0	0	0
18/06/2017	49	352	0	-0.221921513	0.975064532	46	0	18.75	0	Egret, Cattle	0	3.000005888	2.000003289	0	0	0	0	1	0	0	0	0	3	2	0	0	0	0	1	5	0	0	0	0	0	8	0	0	0	0	0	10	0	0	0	0	0
19/06/2017	50	353	0	-0.2051045	0.97874008	26.8	0	19.05	0	Egret, Cattle	0	3.000005067	2.000003157	0	0	0	0	1	0	0	0	0	20	2	0	0	0	0	1	5	0	0	0	0	0	8	0	0	0	0	0	10	0	0	0	0	0
20/06/2017	51	354	0	-0.18822671	0.982125606	1	0	18.4	0	Egret, Cattle	0	3.000004362	2.00000304	0	0	0	0	1	0	0	0	0	8	2	0	0	0	0	13	5	0	0	0	0	0	8	0	0	0	0	0	10	0	0	0	0	0
21/06/2017	52	355	0	-0.171293144	0.985220107	1.2	0.2	17.8	0	Egret, Cattle	0	3.000003754	2.000002936	0	0	0	0	1	0	0	0	0	3	2	0	0	0	0	9	5	0	0	0	0	0	8	0	0	0	0	0	10	0	0	0	0	0
22/06/2017	53	356	0	-0.154308821	0.988022666	0.2	0	18.2	1	Egret, Cattle	4	3.000003231	2.000002846	11	1	12	1	1	3	1	4	1	5	2	0	0	0	0	4	5	0	0	0	0	0	8	0	0	0	0	0	10	8	0	8	0	0
23/06/2017	54	357	0	-0.137278772	0.990532452	0.2	0	17	0	Egret, Cattle	3	3.000002781	2.000002767	3	0	3	0	1	3	0	3	0	6	2	0	0	0	0	1	5	0	0	0	0	0	8	0	0	0	0	0	10	0	0	0	0	0
24/06/2017	55	358	0	-0.120208045	0.992748722	0.2	0	17.45	0	Egret, Cattle	0	3.000002394	2.000002699	1	0	1	1	1	0	0	0	0	3	2	0	0	0	0	0	5	1	0	1	0	0	8	0	0	0	0	0	10	0	0	0	0	0
25/06/2017	56	359	0	-0.103101697	0.99467082	0.2	0	17.6	0	Egret, Cattle	0	3.00000206	2.000002642	0	0	0	0	1	0	0	0	0	14	2	0	0	0	0	0	5	0	0	0	0	1	8	0	0	0	0	0	10	0	0	0	0	0
26/06/2017	57	360	0	-0.085964799	0.996298175	0	0	18.65	0	Egret, Cattle	0	3.000001773	2.000002594	0	0	0	0	1	0	0	0	0	3	2	0	0	0	0	0	5	0	0	0	0	1	8	0	0	0	0	0	10	0	0	0	0	0
27/06/2017	58	361	0	-0.068802427	0.997630305	0	0	17.25	0	Egret, Cattle	0	3.000001526	2.000002556	0	0	0	0	1	0	0	0	0	4	2	0	0	0	0	0	5	0	0	0	0	0	8	0	0	0	0	0	10	0	0	0	0	0
28/06/2017	59	362	0	-0.051619667	0.998666816	0	0	18.65	0	Egret, Cattle	0	3.000001314	2.000002527	9	0	9	0	1	0	0	0	0	4	2	0	0	0	0	0	5	0	0	0	0	0	8	0	0	0	0	0	10	9	0	9	0	0
29/06/2017	60	363	0	-0.034421612	0.999407401	0	0	19.15	0	Egret, Cattle	5.5	3.000001131	2.000002506	11	0	11	0	1	0	0	0	0	14	2	11	0	11	0	0	5	0	0	0	0	0	8	0	0	0	0	0	10	0	0	0	0	0
30/06/2017	61	364	0	-0.017213356	0.999851839	5.6	5.6	19.3	0	Egret, Cattle	1	3.000000973	2.000002493	1	0	1	0	1	1	0	1	0	7	2	0	0	0	0	1	5	0	0	0	0	0	8	0	0	0	0	0	10	0	0	0	0	0
01/07/2017	62	0	0	0	1	5.6	0	15.2	0	Egret, Cattle	0	3.000000396	2.000002489	0	0	0	0	1	0	0	0	0	8	2	0	0	0	0	1	5	0	0	0	0	0	8	0	0	0	0	0	10	0	0	0	0	0
02/07/2017	63	1	0	0.017213356	0.999851839	5.6	0	14.6	0	Egret, Cattle	0	3.00000046	2.000002493	0	0	0	0	1	0	0	0	0	3	2	0	0	0	0	0	5	0	0	0	0	0	8	0	0	0	0	0	10	0	0	0	0	1
03/07/2017	64	2	0	0.034421612	0.999407401	5.6	0	22.3	0	Egret, Cattle	0	3.000000534	2.000002506	17	0	17	2	1	0	0	0	0	1	2	0	0	0	0	0	5	2	0	2	0	0	8	0	0	0	0	0	10	15	0	15	0	0
04/07/2017	65	3	0	0.051619667	0.998666816	5.8	0.2	13.9	0	Egret, Cattle	0	3.000000621	2.000002527	0	0	0	0	1	0	0	0	0	4	2	0	0	0	0	1	5	0	0	0	0	0	8	0	0	0	0	0	10	0	0	0	0	0
05/07/2017	66	4	0	0.068802427	0.997630305	0.2	0	17.85	0	Egret, Cattle	0	3.000000721	2.000002556	0	0	0	0	1	0	0	0	0	2	2	0	0	0	0	0	5	0	0	0	0	0	8	0	0	0	0	0	10	0	0	0	0	0
06/07/2017	67	5	0	0.085964799	0.996298175	0.8	0.6	17.9	0	Egret, Cattle	0	3.000000838	2.000002594	0	0	0	0	1	0	0	0	0	4	2	0	0	0	0	0	5	0	0	0	0	0	8	0	0	0	0	0	10	0	0	0	0	0
07/07/2017	68	6	0	0.103101697	0.99467082	13.4	12.6	14.15	0	Egret, Cattle	0	3.000000973	2.000002642	9	0	9	0	1	0	0	0	0	4	2	0	0	0	0	5	5	0	0	0	0	0	8	0	0	0	0	0	10	9	0	9	0	0
08/07/2017	69	7	0	0.120208045	0.992748722	17.4	4	15.3	0	Egret, Cattle	0	3.000001131	2.000002699	20	0	20	0	1	0	0	0	0	9	2	0	0	0	0	2	5	0	0	0	0	2	8	0	0	0	0	0	10	20	0	20	0	0
09/07/2017	70	8	0	0.137278772	0.990532452	17.2	0	14.15	1	Egret, Cattle	1	3.000001314	2.000002767	0	1	1	1	1	0	1	1	1	10	2	0	0	0	0	3	5	0	0	0	0	1	8	0	0	0	0	0	10	0	0	0	0	0
10/07/2017	71	9	0	0.154308821	0.988022666	17.2	0	16.65	0	Egret, Cattle	0	3.000001526	2.000002846	5	0	5	0	1	0	0	0	0	7	2	0	0	0	0	4	5	0	0	0	0	0	8	0	0	0	0	0	10	5	0	5	0	1
11/07/2017	72	10	0	0.171293144	0.985220107	17.4	0.8	18.15	0	Egret, Cattle	0	3.000001773	2.000002936	0	0	0	0	1	0	0	0	0	1	2	0	0	0	0	2	5	0	0	0	0	1	8	0	0	0	0	0	10	0	0	0	0	0
12/07/2017	73	11	0	0.18822671	0.982125606	4.8	0	16	0	Egret, Cattle	0	3.00000206	2.00000304	8	0	8	0	1	0	0	0	0	6	2	0	0	0	0	2	5	0	0	0	0	0	8	0	0	0	0	0	10	8	0	8	0	0
13/07/2017	74	12	0	0.2051045	0.97874008	0.8	0	15.8	0	Egret, Cattle	0	3.000002394	2.000003157	0	0	0	0	1	0	0	0	0	1	2	0	0	0	0	1	5	0	0	0	0	0	8	0	0	0	0	0	10	0	0	0	0	0
14/07/2017	75	13	0	0.221921513	0.975064532	0.8	0	16	0	Egret, Cattle	0	3.000002781	2.000003289	0	0	0	0	1	0	0	0	0	3	2	0	0	0	0	1	5	0	0	0	0	0	8	0	0	0	0	0	10	0	0	0	0	0
15/07/2017	76	14	0	0.238672766	0.971100052	0.8	0	18	0	Egret, Cattle	0	3.000003231	2.000003438	0	0	0	0	1	0	0	0	0	5	2	0	0	0	0	1	5	0	0	0	0	0	8	0	0	0	0	0	10	0	0	0	0	0
16/07/2017	77	15	0	0.255353295	0.966847814	2.6	2.6	19	0	Egret, Cattle	0	3.000003754	2.000003605	0	0	0	0	1	0	0	0	0	9	2	0	0	0	0	0	5	0	0	0	0	2	8	0	0	0	0	0	10	0	0	0	0	0
17/07/2017	78	16	0	0.271958158	0.962309077	2.6	0	11.8	0	Egret, Cattle	0	3.000004362	2.000003793	1	0	1	0	1	0	0	0	0	2	2	0	0	0	0	2	5	0	0	0	0	0	8	0	0	0	0	0	10	1	0	1	0	0
18/07/2017	79	17	0	0.288482433	0.957485188	2.6	0	20.25	0	Egret, Cattle	1	3.000005067	2.000004003	9	0	9	1	1	1	0	1	0	5	2	0	0	0	0	2	5	1	0	1	0	1	8	0	0	0	0	0	10	7	0	7	0	0
19/07/2017	80	18	0	0.304921225	0.952377576	6.2	3.6	16.7	0	Egret, Cattle	0	3.000005888	2.000004238	0	0	0	0	1	0	0	0	0	5	2	0	0	0	0	1	5	0	0	0	0	0	8	0	0	0	0	0	10	0	0	0	0	0
20/07/2017	81	19	0	0.321269662	0.946987753	6.2	0	15.05	0	Egret, Cattle	1	3.00000684	2.000004501	1	0	1	0	1	1	0	1	0	4	2	0	0	0	0	2	5	0	0	0	0	0	8	0	0	0	0	0	10	0	0	0	0	6
21/07/2017	82	20	0	0.3375229	0.941317318	3.6	0	21.6	0	Egret, Cattle	10	3.000007947	2.000004795	12	0	12	2	1	10	0	10	0	3	2	0	0	0	0	0	5	2	0	2	0	1	8	0	0	0	0	0	10	0	0	0	0	0
22/07/2017	83	21	0	0.353676122	0.935367949	3.6	0	14.65	1	Egret, Cattle	1	3.000009234	2.000005125	1	1	2	1	1	0	1	1	1	1	2	0	0	0	0	1	5	0	0	0	0	0	8	1	0	1	0	0	10	0	0	0	0	0
23/07/2017	84	22	0	0.369724543	0.929141411	3.6	0	15.7	0	Egret, Cattle	0	3.000010728	2.000005494	0	0	0	0	1	0	0	0	0	3	2	0	0	0	0	0	5	0	0	0	0	0	8	0	0	0	0	0	10	0	0	0	0	0
24/07/2017	85	23	0	0.385663406	0.922639549	0	0	15.6	0	Egret, Cattle	0	3.000012464	2.000005908	0	0	0	0	1	0	0	0	0	2	2	0	0	0	0	0	5	0	0	0	0	0	8	0	0	0	0	0	10	0	0	0	0	0
25/07/2017	86	24	0	0.401487989	0.915864288	0	0	15.85	0	Egret, Cattle	0	3.000014481	2.000006372	0	0	0	0	1	0	0	0	0	1	2	0	0	0	0	0	5	0	0	0	0	0	8	0	0	0	0	0	10	0	0	0	0	0
26/07/2017	87	25	0	0.417193603	0.908817637	0	0	16.75	0	Egret, Cattle	2	3.000016825	2.000006894	3	0	3	0	1	2	0	2	0	2	2	0	0	0	0	0	5	0	0	0	0	0	8	0	0	0	0	0	10	1	0	1	0	0
27/07/2017	88	26	0	0.432775593	0.901501684	0	0	16.5	0	Egret, Cattle	0	3.000019547	2.000007481	0	0	0	0	1	0	0	0	0	11	2	0	0	0	0	1	5	0	0	0	0	0	8	0	0	0	0	0	10	0	0	0	0	0
28/07/2017	89	27	0	0.448229342	0.893918597	0	0	18.05	0	Egret, Cattle	0	3.000022711	2.000008142	0	0	0	0	1	0	0	0	0	6	2	0	0	0	0	4	5	0	0	0	0	0	8	0	0	0	0	0	10	0	0	0	0	0
29/07/2017	90	28	0	0.463550271	0.886070622	0	0	17.5	0	Egret, Cattle	0	3.000026386	2.000008888	0	0	0	0	1	0	0	0	0	7	2	0	0	0	0	1	5	0	0	0	0	3	8	0	0	0	0	0	10	0	0	0	0	0
30/07/2017	91	29	0	0.47873384	0.877960085	0	0	15.95	0	Egret, Cattle	0	3.000030656	2.000009731	0	0	0	0	1	0	0	0	0	4	2	0	0	0	0	1	5	0	0	0	0	0	8	0	0	0	0	0	10	0	0	0	0	0
31/07/2017	92	30	0	0.49377555	0.869589389	0.2	0.2	18.3	0	Egret, Cattle	0	3.000035618	2.000010685	10	0	10	0	1	0	0	0	0	4	2	0	0	0	0	0	5	0	0	0	0	1	8	0	0	0	0	0	10	10	0	10	0	0
01/08/2017	93	31	0	0.508670944	0.860961016	0.2	0	16.5	0	Egret, Cattle	0	3.000041382	2.000011767	0	0	0	0	1	0	0	0	0	3	2	0	0	0	0	0	5	0	0	0	0	0	8	0	0	0	0	0	10	0	0	0	0	0
02/08/2017	94	32	0	0.523415607	0.852077521	0.2	0	15.95	0	Egret, Cattle	1	3.000048079	2.000012994	1	0	1	0	1	1	0	1	0	6	2	0	0	0	0	0	5	0	0	0	0	0	8	0	0	0	0	0	10	0	0	0	0	0
03/08/2017	95	33	0	0.538005172	0.842941537	0.2	0	16.75	0	Egret, Cattle	0.5	3.00005586	2.00001439	1	0	1	0	1	0	0	0	0	2	2	1	0	1	0	0	5	0	0	0	0	0	8	0	0	0	0	0	10	0	0	0	0	0
04/08/2017	96	34	0	0.552435313	0.833555772	0.2	0	18.25	0	Egret, Cattle	0	3.0000649	2.000015981	0	0	0	0	1	0	0	0	0	3	2	0	0	0	0	6	5	0	0	0	0	0	8	0	0	0	0	0	10	0	0	0	0	0
05/08/2017	97	35	0	0.566701756	0.823923006	0	0	16.05	0	Egret, Cattle	0	3.000075403	2.000017797	0	0	0	0	1	0	0	0	0	10	2	0	0	0	0	2	5	0	0	0	0	2	8	0	0	0	0	0	10	0	0	0	0	0
06/08/2017	98	36	0	0.580800273	0.814046094	0	0	17.15	0	Egret, Cattle	0	3.000087605	2.000019873	0	0	0	0	1	0	0	0	0	18	2	0	0	0	0	0	5	0	0	0	0	1	8	0	0	0	0	0	10	0	0	0	0	0
07/08/2017	99	37	0	0.594726687	0.803927962	1.6	1.6	19.85	0	Egret, Cattle	0	3.000101783	2.000022251	0	0	0	0	1	0	0	0	0	4	2	0	0	0	0	1	5	0	0	0	0	2	8	0	0	0	0	0	10	0	0	0	0	1
08/08/2017	100	38	0	0.60847687	0.793571609	1.6	0	16.45	0	Egret, Cattle	0	3.000118255	2.00002498	0	0	0	0	1	0	0	0	0	1	2	0	0	0	0	1	5	0	0	0	0	1	8	0	0	0	0	0	10	0	0	0	0	0
09/08/2017	101	39	0	0.622046748	0.782980104	1.6	0	16.6	0	Egret, Cattle	0	3.000137392	2.000028118	0	0	0	0	1	0	0	0	0	1	2	0	0	0	0	0	5	0	0	0	0	1	8	0	0	0	0	0	10	0	0	0	0	0
10/08/2017	102	40	0	0.635432301	0.772156584	1.6	0	15.95	0	Egret, Cattle	0	3.000159627	2.000031732	0	0	0	0	1	0	0	0	0	3	2	0	0	0	0	0	5	0	0	0	0	0	8	0	0	0	0	0	10	0	0	0	0	0
11/08/2017	103	41	0	0.648629561	0.761104259	1.6	0	17.45	0	Egret, Cattle	4.5	3.00018546	2.000035902	6	0	6	0	1	4	0	4	0	6	2	1	0	1	0	1	5	0	0	0	0	0	8	0	0	0	0	0	10	1	0	1	0	0
12/08/2017	104	42	0	0.661634618	0.749826401	0.4	0.4	19.7	0	Egret, Cattle	3	3.000215474	2.000040722	14	0	14	4	1	0	0	0	0	10	2	6	0	6	0	0	5	4	0	4	0	0	8	0	0	0	0	0	10	4	0	4	0	0
13/08/2017	105	43	0	0.674443619	0.738326354	0.4	0	19.35	0	Egret, Cattle	2	3.000250345	2.000046305	2	0	2	0	1	2	0	2	0	8	2	0	0	0	0	4	5	0	0	0	0	1	8	0	0	0	0	0	10	0	0	0	0	0
14/08/2017	106	44	0	0.687052767	0.726607525	0.4	0	19.7	0	Egret, Cattle	1.5	3.000290859	2.000052781	3	0	4	0	1	1	0	1	0	6	2	0	0	1	0	0	5	0	0	0	0	2	8	0	0	0	0	0	10	2	0	2	0	0
15/08/2017	107	45	0	0.699458327	0.714673386	0.6	0.2	19.35	0	Egret, Cattle	0	3.00033793	2.000060309	0	0	0	0	1	0	0	0	0	5	2	0	0	0	0	1	5	0	0	0	0	1	8	0	0	0	0	0	10	0	0	0	0	0
16/08/2017	108	46	0	0.711656622	0.702527474	0.6	0	19.5	0	Egret, Cattle	0	3.000392618	2.000069073	7	0	7	7	1	0	0	0	0	7	2	0	0	0	0	4	5	7	0	7	0	2	8	0	0	0	0	0	10	0	0	0	0	3
17/08/2017	109	47	0	0.723644038	0.690173388	0.2	0	23.4	0	Egret, Cattle	4	3.000456156	2.000079295	8	0	8	1	1	2	0	2	0	6	2	4	0	4	0	4	5	1	0	1	0	1	8	0	0	0	0	0	10	1	0	1	0	0
18/08/2017	110	48	0	0.735417023	0.677614789	0.2	0	19.75	0	Egret, Cattle	0	3.000529977	2.000091238	1	0	1	1	1	0	0	0	0	3	2	0	0	0	0	1	5	1	0	1	0	0	8	0	0	0	0	0	10	0	0	0	0	0
19/08/2017	111	49	0	0.746972088	0.664855398	0.2	0	16.15	0	Egret, Cattle	0	3.000615745	2.000105215	0	0	0	0	1	0	0	0	0	3	2	0	0	0	0	0	5	0	0	0	0	1	8	0	0	0	0	0	10	0	0	0	0	0
20/08/2017	112	50	0	0.758305808	0.651898996	0	0	15.55	0	Egret, Cattle	1	3.000715392	2.000121601	2	0	2	0	1	0	0	0	0	11	2	2	0	2	0	0	5	0	0	0	0	0	8	0	0	0	0	0	10	0	0	0	0	0
21/08/2017	113	51	0	0.769414827	0.638749422	0	0	15.3	0	Egret, Cattle	1	3.000831165	2.000140843	6	0	6	0	1	1	0	1	0	10	2	0	0	0	0	2	5	0	0	0	0	0	8	1	0	1	0	0	10	4	0	4	0	0
22/08/2017	114	52	0	0.780295851	0.625410573	0.8	0.8	18.75	0	Egret, Cattle	0	3.000965674	2.000163475	0	0	0	0	1	0	0	0	0	12	2	0	0	0	0	0	5	0	0	0	0	0	8	0	0	0	0	0	10	0	0	0	0	1
23/08/2017	115	53	0	0.790945657	0.611886401	0.8	0	20.25	0	Egret, Cattle	0	3.00112195	2.000190136	1	0	1	0	1	0	0	0	0	8	2	0	0	0	0	2	5	0	0	0	0	1	8	0	0	0	0	0	10	1	0	1	0	0
24/08/2017	116	54	0	0.801361088	0.598180914	0.8	0	20	0	Egret, Cattle	0	3.001303515	2.000221594	3	0	3	1	1	0	0	0	0	7	2	0	0	0	0	3	5	1	0	1	0	1	8	0	0	0	0	0	10	2	0	2	0	3
25/08/2017	117	55	0	0.811539059	0.584298174	4.2	3.4	17.3	0	Egret, Cattle	5	3.001514463	2.000258769	10	0	10	0	1	0	0	0	0	4	2	10	0	10	0	1	5	0	0	0	0	0	8	0	0	0	0	0	10	0	0	0	0	1
26/08/2017	118	56	0	0.821476553	0.570242293	4.2	0	18.2	0	Egret, Cattle	0	3.001759547	2.000302765	0	0	0	0	1	0	0	0	0	12	2	0	0	0	0	1	5	0	0	0	0	0	8	0	0	0	0	0	10	0	0	0	0	1
27/08/2017	119	57	0	0.831170626	0.556017437	3.4	0	17.05	0	Egret, Cattle	5	3.002044292	2.00035491	16	0	16	0	1	0	0	0	0	2	2	10	0	10	0	0	5	0	0	0	0	0	8	0	0	0	0	0	10	6	0	6	0	0
28/08/2017	120	58	0	0.840618406	0.541627821	3.4	0	15.25	0	Egret, Cattle	5	3.002375114	2.000416803	13	0	13	2	1	0	0	0	0	4	2	10	0	10	0	2	5	2	0	2	0	0	8	1	0	1	0	0	10	0	0	0	0	0
29/08/2017	121	59	0	0.849817092	0.527077709	3.4	0	15.5	0	Egret, Cattle	1.5	3.002759469	2.000490368	2	0	2	0	1	1	0	1	0	11	2	1	0	1	0	3	5	0	0	0	0	1	8	0	0	0	0	0	10	0	0	0	0	0
30/08/2017	122	60	0	0.858763958	0.512371412	0	0	18.55	0	Egret, Cattle	1	3.00320602	2.000577924	1	0	1	0	1	1	0	1	0	8	2	0	0	0	0	2	5	0	0	0	0	1	8	0	0	0	0	0	10	0	0	0	0	0
31/08/2017	123	61	0	0.867456355	0.497513289	0	0	16.55	0	Egret, Cattle	0	3.003724828	2.00068227	10	0	10	0	1	0	0	0	0	9	2	0	0	0	0	1	5	0	0	0	0	0	8	0	0	0	0	0	10	10	0	10	0	0
01/09/2017	124	62	0	0.875891705	0.482507742	0	0	17.9	0	Egret, Cattle	1.5	3.004327585	2.000806783	5	0	5	0	1	0	0	0	0	8	2	3	0	3	0	0	5	0	0	0	0	0	8	0	0	0	0	0	10	2	0	2	0	0
02/09/2017	125	63	0	0.88406751	0.467359217	0	0	18.75	0	Egret, Cattle	0	3.005027873	2.000955543	0	0	0	0	1	0	0	0	0	13	2	0	0	0	0	3	5	0	0	0	0	1	8	0	0	0	0	0	10	0	0	0	0	1
03/09/2017	126	64	0	0.891981346	0.452072204	0	0	20	0	Egret, Cattle	0	3.005841469	2.001133485	0	0	0	0	1	0	0	0	0	4	2	0	0	0	0	0	5	0	0	0	0	0	8	0	0	0	0	0	10	0	0	0	0	0
04/09/2017	127	65	0	0.89963087	0.436651232	0	0	21.4	0	Egret, Cattle	0	3.006786702	2.001346576	1	0	1	0	1	0	0	0	0	4	2	0	0	0	0	0	5	0	0	0	0	1	8	0	0	0	0	0	10	1	0	1	0	0
05/09/2017	128	66	0	0.907013813	0.421100871	0	0	20.45	0	Egret, Cattle	1	3.007884865	2.00160204	3	0	3	1	1	0	0	0	0	2	2	2	0	2	0	0	5	1	0	1	0	0	8	0	0	0	0	0	10	0	0	0	0	0
06/09/2017	129	67	0	0.914127988	0.405425728	0	0	17.6	0	Egret, Cattle	0	3.009160693	2.001908627	1	0	1	1	1	0	0	0	0	2	2	0	0	0	0	0	5	1	0	1	0	0	8	0	0	0	0	0	10	0	0	0	0	0
07/09/2017	130	68	0	0.920971288	0.38963045	0	0	19.6	0	Egret, Cattle	8	3.01064292	2.002276937	16	0	16	0	1	0	0	0	0	4	2	16	0	16	0	2	5	0	0	0	0	0	8	0	0	0	0	1	10	0	0	0	0	0
08/09/2017	131	69	0	0.927541684	0.373719715	0	0	18.3	0	Egret, Cattle	4.5	3.012364922	2.002719822	8	0	8	0	1	1	0	1	0	5	2	7	0	7	0	1	5	0	0	0	0	1	8	0	0	0	0	0	10	0	0	0	0	0
09/09/2017	132	70	0	0.933837229	0.357698239	0	0	18.15	0	Egret, Cattle	6	3.014365467	2.003252868	12	0	12	0	1	0	0	0	0	3	2	12	0	12	0	2	5	0	0	0	0	0	8	0	0	0	0	0	10	0	0	0	0	1
10/09/2017	133	71	0	0.939856058	0.341570769	0	0	17.75	0	Egret, Cattle	7.5	3.016689586	2.003894986	15	0	15	0	1	0	0	0	0	8	2	15	0	15	0	3	5	0	0	0	0	0	8	0	0	0	0	0	10	0	0	0	0	1
11/09/2017	134	72	0	0.945596387	0.325342085	0	0	19.15	0	Egret, Cattle	0	3.019389581	2.004669124	0	0	0	0	1	0	0	0	0	8	2	0	0	0	0	3	5	0	0	0	0	1	8	0	0	0	0	0	10	0	0	0	0	0
12/09/2017	135	73	0	0.951056516	0.309016994	0	0	20.65	0	Egret, Cattle	0	3.022526194	2.005603139	0	0	0	0	1	0	0	0	0	6	2	0	0	0	0	1	5	0	0	0	0	0	8	0	0	0	0	0	10	0	0	0	0	0
13/09/2017	136	74	0	0.956234827	0.292600336	0	0	20.95	0	Egret, Cattle	2.5	3.026169969	2.006730854	5	0	5	0	1	0	0	0	0	0	2	5	0	5	0	0	5	0	0	0	0	2	8	0	0	0	0	0	10	0	0	0	0	0
14/09/2017	137	75	0	0.961129784	0.276096973	0	0	20.7	0	Egret, Cattle	0	3.030402825	2.008093339	0	0	0	0	1	0	0	0	0	1	2	0	0	0	0	0	5	0	0	0	0	0	8	0	0	0	0	0	10	0	0	0	0	0
15/09/2017	138	76	0	0.965739938	0.259511797	0	0	16.6	0	Egret, Cattle	3	3.035319883	2.009740472	6	0	6	0	1	0	0	0	0	14	2	6	0	6	0	3	5	0	0	0	0	1	8	0	0	0	0	0	10	0	0	0	0	0
16/09/2017	139	77	0	0.970063922	0.242849722	0	0	18.3	0	Egret, Cattle	6.5	3.041031585	2.011732828	13	0	13	0	1	0	0	0	0	7	2	13	0	13	0	4	5	0	0	0	0	4	8	0	0	0	0	1	10	0	0	0	0	0
17/09/2017	140	78	0	0.974100455	0.226115686	0	0	18.95	0	Egret, Cattle	10	3.047666146	2.014143968	20	0	20	0	1	0	0	0	0	9	2	20	0	20	0	1	5	0	0	0	0	0	8	0	0	0	0	1	10	0	0	0	0	0
18/09/2017	141	79	0	0.977848342	0.209314646	0	0	18.8	0	Egret, Cattle	0	3.055372394	2.01706322	6	0	6	0	1	0	0	0	0	5	2	0	0	0	0	1	5	0	0	0	0	0	8	0	0	0	0	0	10	6	0	6	0	0
19/09/2017	142	80	0	0.98130647	0.192451582	0	0	20.3	0	Egret, Cattle	0	3.064323064	2.020599032	0	0	0	0	1	0	0	0	0	1	2	0	0	0	0	2	5	0	0	0	0	0	8	0	0	0	0	0	10	0	0	0	0	0
20/09/2017	143	81	0	0.984473817	0.17553149	0	0	21.05	0	Egret, Cattle	0.5	3.074718596	2.024883045	2	0	2	0	1	0	0	0	0	7	2	1	0	1	0	0	5	0	0	0	0	0	8	1	0	1	0	0	10	0	0	0	0	0
21/09/2017	144	82	0	0.987349442	0.158559385	0	0	20.4	0	Egret, Cattle	0	3.086791542	2.030074993	0	0	0	0	1	0	0	0	0	1	2	0	0	0	0	1	5	0	0	0	0	0	8	0	0	0	0	0	10	0	0	0	0	0
22/09/2017	145	83	0	0.989932495	0.141540295	0	0	23.15	0	Egret, Cattle	1.5	3.10081164	2.036368631	3	0	3	0	1	0	0	0	0	7	2	3	0	3	0	1	5	0	0	0	0	0	8	0	0	0	0	0	10	0	0	0	0	0
23/09/2017	146	84	0	0.992222209	0.124479264	3	3	22	0	Egret, Cattle	0	3.117091683	2.043998864	0	0	0	0	1	0	0	0	0	3	2	0	0	0	0	0	5	0	0	0	0	0	8	0	0	0	0	0	10	0	0	0	0	0
24/09/2017	147	85	0	0.994217907	0.107381347	3	0	22.35	0	Egret, Cattle	0	3.135994272	2.053250335	0	0	0	0	1	0	0	0	0	2	2	0	0	0	0	4	5	0	0	0	0	0	8	0	0	0	0	0	10	0	0	0	0	0
25/09/2017	148	86	0	0.995918996	0.09025161	3	0	24.2	0	Egret, Cattle	0	3.157939601	2.064467722	0	0	0	0	1	0	0	0	0	3	2	0	0	0	0	2	5	0	0	0	0	0	8	0	0	0	0	0	10	0	0	0	0	0
26/09/2017	149	87	0	0.997324973	0.07309513	3	0	24.45	0	Egret, Cattle	0	3.183414399	2.078068086	0	0	0	0	1	0	0	0	0	7	2	0	0	0	0	3	5	0	0	0	0	0	8	0	0	0	0	0	10	0	0	0	0	0
27/09/2017	150	88	0	0.998435421	0.05591699	3	0	21.6	0	Egret, Cattle	1	3.212982186	2.094555625	2	0	2	0	1	0	0	0	0	5	2	2	0	2	0	3	5	0	0	0	0	0	8	0	0	0	0	0	10	0	0	0	0	0
28/09/2017	151	89	0	0.999250011	0.038722281	0	0	24.85	0	Egret, Cattle	0	3.24729502	2.114539265	0	0	0	0	1	0	0	0	0	4	2	0	0	0	0	1	5	0	0	0	0	0	8	0	0	0	0	0	10	0	0	0	0	0
29/09/2017	152	90	0	0.999768502	0.021516097	0	0	27.55	0	Egret, Cattle	0	3.287106909	2.13875356	0	0	0	0	1	0	0	0	0	14	2	0	0	0	0	0	5	0	0	0	0	2	8	0	0	0	0	0	10	0	0	0	0	2
30/09/2017	153	91	0	0.99999074	0.004303538	0	0	26.3	0	Egret, Cattle	0	3.333289077	2.168083444	0	0	0	0	1	0	0	0	0	0	2	0	0	0	0	2	5	0	0	0	0	0	8	0	0	0	0	0	10	0	0	0	0	4
01/10/2017	154	92	0	0.999916659	-0.012910296	0	0	21.8	0	Egret, Cattle	0	3.386847288	2.203593406	3	0	3	2	1	0	0	0	0	3	2	0	0	0	0	2	5	2	0	2	0	0	8	1	0	1	0	0	10	0	0	0	0	0
02/10/2017	155	93	0	0.999546281	-0.030120305	4	4	19	0	Egret, Cattle	2	3.448941407	2.246561719	17	0	17	0	1	1	0	1	0	3	2	2	0	2	0	1	5	0	0	0	0	0	8	0	0	0	0	0	10	14	0	14	0	0
03/10/2017	156	94	0	0.998879716	-0.047321388	31.8	27.8	21.75	0	Egret, Cattle	1	3.520907389	2.298520348	29	0	29	5	1	0	0	0	0	8	2	2	0	2	0	2	5	5	0	5	0	0	8	2	0	2	0	0	10	20	0	20	0	0
04/10/2017	157	95	0	0.997917161	-0.064508449	39	7.2	23.75	0	Egret, Cattle	5	3.604281835	2.361301159	11	0	11	1	1	0	0	0	0	4	2	10	0	10	0	0	5	1	0	1	0	0	8	0	0	0	0	0	10	0	0	0	0	0
05/10/2017	158	96	0	0.996658902	-0.081676395	39	0	24.55	0	Egret, Cattle	0	3.70082921	2.437088946	1	0	1	0	1	0	0	0	0	3	2	0	0	0	0	2	5	0	0	0	0	0	8	1	0	1	0	0	10	0	0	0	0	1
06/10/2017	159	97	0	0.995105311	-0.098820139	39	0	25.1	0	Egret, Cattle	0	3.812571731	2.528481643	0	0	0	0	1	0	0	0	0	9	2	0	0	0	0	1	5	0	0	0	0	0	8	0	0	0	0	0	10	0	0	0	0	1
07/10/2017	160	98	0	0.993256849	-0.1159346	41	6	22.2	0	Egret, Cattle	0	3.941821818	2.638557782	0	0	0	0	1	0	0	0	0	5	2	0	0	0	0	3	5	0	0	0	0	0	8	0	0	0	0	0	10	0	0	0	0	0
08/10/2017	161	99	0	0.991114064	-0.133014707	13.2	0	23.25	0	Egret, Cattle	0	4.091216798	2.770950783	0	0	0	0	1	0	0	0	0	3	2	0	0	0	0	1	5	0	0	0	0	0	8	0	0	0	0	0	10	0	0	0	0	2
09/10/2017	162	100	0	0.98867759	-0.150055398	6	0	24.75	0	Egret, Cattle	0	4.263755325	2.929928969	1	0	1	0	1	0	0	0	0	1	2	0	0	0	0	0	5	0	0	0	0	1	8	1	0	1	0	0	10	0	0	0	0	1
10/10/2017	163	101	0	0.98594815	-0.167051626	6	0	27.25	0	Egret, Cattle	0	4.462834624	3.120479149	0	0	0	0	1	0	0	0	0	3	2	0	0	0	0	2	5	0	0	0	0	2	8	0	0	0	0	0	10	0	0	0	0	0
11/10/2017	164	102	0	0.982926552	-0.183998352	6	0	25.55	0	Egret, Cattle	0	4.692287238	3.348390221	0	0	0	0	1	0	0	0	0	1	2	0	0	0	0	1	5	0	0	0	0	0	8	0	0	0	0	0	10	0	0	0	0	0
12/10/2017	165	103	0	0.979613692	-0.200890555	0	0	23.85	0	Egret, Cattle	0.5	4.956415379	3.620331354	1	0	2	0	1	0	0	0	0	1	2	0	0	1	0	1	5	0	0	0	0	0	8	0	0	0	0	0	10	1	0	1	0	0
13/10/2017	166	104	0	0.976010551	-0.21772323	0.8	0.8	25.45	0	Egret, Cattle	0	5.260020265	3.943916866	2	0	2	2	1	0	0	0	0	1	2	0	0	0	0	1	5	2	0	2	0	0	8	0	0	0	0	0	10	0	0	0	0	0
14/10/2017	167	105	0	0.972118197	-0.23449139	0.8	0	24.1	0	Egret, Cattle	1.5	5.608422983	4.327746957	5	0	5	0	1	1	0	1	0	1	2	1	0	1	0	1	5	0	0	0	0	0	8	3	0	3	0	0	10	0	0	0	0	0
15/10/2017	168	106	0	0.967937783	-0.251190064	31.8	31	20.3	0	Egret, Cattle	1	6.007472398	4.781410036	1	0	1	0	1	1	0	1	0	1	2	0	0	0	0	1	5	0	0	0	0	0	8	0	0	0	0	1	10	0	0	0	0	3
16/10/2017	169	107	0	0.963470549	-0.267814305	42.4	10.6	19.95	2	Egret, Cattle	5.5	6.463534527	5.315428722	6	4	11	2	1	1	4	5	2	4	2	0	0	1	0	0	5	0	0	0	0	0	8	0	0	0	0	0	10	5	0	5	0	0
17/10/2017	170	108	0	0.958717817	-0.284359187	48.8	6.4	20.85	0	Egret, Cattle	2	6.983456629	5.941128246	7	0	7	1	1	2	0	2	0	5	2	0	0	0	0	0	5	1	0	1	0	0	8	2	0	2	0	0	10	2	0	2	0	0
18/10/2017	171	109	0	0.953680997	-0.300819808	61.2	13.2	21.1	0	Egret, Cattle	0	7.574498231	6.670403764	0	0	0	0	1	0	0	0	0	2	2	0	0	0	0	2	5	0	0	0	0	0	8	0	0	0	0	0	10	0	0	0	0	0
19/10/2017	172	110	0	0.94836158	-0.317191289	66.4	5.2	20.8	0	Egret, Cattle	1	8.244220481	7.515363105	20	0	20	7	1	1	0	1	0	0	2	0	0	0	0	0	5	7	0	7	0	1	8	0	0	0	0	0	10	12	0	12	0	0
20/10/2017	173	111	0	0.942761143	-0.333468779	35.4	0	22.45	1	Egret, Cattle	4.5	9.000325063	8.487825477	26	2	28	9	1	2	2	4	1	1	2	1	0	1	0	1	5	8	0	8	0	0	8	3	0	3	0	0	10	12	0	12	0	0
21/10/2017	174	112	0	0.936881346	-0.349647455	28.2	3.4	19.5	1	Egret, Cattle	2	9.850434581	9.598666174	22	2	24	5	1	0	2	2	1	11	2	0	0	0	0	2	5	4	0	4	0	0	8	7	0	7	0	0	10	11	0	11	0	0
22/10/2017	175	113	0	0.930723931	-0.365722523	33.8	12	13.9	1	Egret, Cattle	2	10.80180843	10.85701401	2	1	3	2	1	1	1	2	1	5	2	0	0	0	0	1	5	1	0	1	0	2	8	0	0	0	0	0	10	0	0	0	0	1
23/10/2017	176	114	0	0.924290722	-0.38168922	27	6.4	22.7	0	Egret, Cattle	0	11.86099207	12.26933253	23	0	23	14	1	0	0	0	0	3	2	0	0	0	0	3	5	14	0	14	0	0	8	2	0	2	0	0	10	7	0	7	0	0
24/10/2017	177	115	0	0.917583626	-0.397542814	22	0.2	19.9	2	Egret, Cattle	11.5	13.03340362	13.83844656	8	8	16	2	1	3	8	11	2	6	2	1	0	1	0	3	5	0	0	0	0	1	8	2	0	2	0	0	10	2	0	2	0	0
25/10/2017	178	116	0	0.91060463	-0.413278608	22	0	21.25	0	Egret, Cattle	0	14.32287023	15.56260868	0	0	0	0	1	0	0	0	0	3	2	0	0	0	0	0	5	0	0	0	0	1	8	0	0	0	0	0	10	0	0	0	0	0
26/10/2017	179	117	0	0.903355802	-0.428891938	18.6	0	24.35	0	Egret, Cattle	0	15.73113666	17.43472782	6	0	6	6	1	0	0	0	0	4	2	0	0	0	0	0	5	6	0	6	0	0	8	0	0	0	0	0	10	0	0	0	0	0
27/10/2017	180	118	0	0.895839291	-0.444378178	6.6	0	24.95	0	Egret, Cattle	0	17.25738025	19.44189587	0	0	0	0	1	0	0	0	0	1	2	0	0	0	0	0	5	0	0	0	0	0	8	0	0	0	0	0	10	0	0	0	0	0
28/10/2017	181	119	0	0.888057323	-0.459732739	0.2	0	23.35	0	Egret, Cattle	1	18.89777702	21.56533764	3	0	3	1	1	1	0	1	0	0	2	0	0	0	0	0	5	1	0	1	0	0	8	0	0	0	0	0	10	1	0	1	0	0
29/10/2017	182	120	0	0.880012204	-0.474951072	0	0	26.05	0	Egret, Cattle	0	20.64517115	23.78086962	6	0	6	2	1	0	0	0	0	0	2	0	0	0	0	1	5	2	0	2	0	0	8	2	0	2	0	0	10	2	0	2	0	0
30/10/2017	183	121	0	0.871706319	-0.490028666	1.6	1.6	26.1	0	Egret, Cattle	2.5	22.4889027	26.05988547	19	0	19	5	1	0	0	0	0	0	2	5	0	5	0	0	5	5	0	5	0	1	8	0	0	0	0	0	10	9	0	9	0	0
31/10/2017	184	122	0	0.863142128	-0.504961055	1.6	0	25.7	1	Egret, Cattle	4	24.4148416	28.37080198	8	3	11	6	1	0	3	3	1	1	2	2	0	2	0	0	5	5	0	5	0	0	8	1	0	1	0	0	10	0	0	0	0	0
01/11/2017	185	123	0	0.85432217	-0.519743812	1.6	0	16.6	1	Egret, Cattle	7	26.40566095	30.68081802	27	2	29	13	1	5	2	7	1	2	2	0	0	0	0	1	5	12	0	12	0	1	8	0	0	0	0	0	10	10	0	10	0	0
02/11/2017	186	124	0	0.845249057	-0.534372558	1.6	0	22.3	0	Egret, Cattle	3	28.44135779	32.95778179	14	0	14	6	1	3	0	3	0	5	2	0	0	0	0	0	5	6	0	6	0	1	8	0	0	0	0	0	10	5	0	5	0	1
03/11/2017	187	125	0	0.835925479	-0.548842958	1.6	0	23.4	1	Egret, Cattle	30	30.49999916	35.17194416	31	30	66	1	1	0	0	0	0	2	2	25	30	60	1	2	5	0	0	0	0	2	8	0	0	0	0	0	10	6	0	6	0	0
04/11/2017	188	126	0	0.826354199	-0.563150724	0	0	24.05	0	Egret, Cattle	9	32.55864052	37.29740286	29	0	29	1	1	2	0	2	0	2	2	14	0	14	0	4	5	1	0	1	0	0	8	0	0	0	0	0	10	12	0	12	0	0
05/11/2017	189	127	0	0.816538051	-0.577291617	0	0	25.2	2	Egret, Cattle	15	34.59433729	39.31310466	23	5	28	2	1	0	5	5	2	5	2	20	0	20	0	3	5	0	0	0	0	0	8	0	0	0	0	0	10	3	0	3	0	0
06/11/2017	190	128	0	0.806479946	-0.591261445	0	0	24.35	1	Egret, Cattle	22.5	36.58515655	41.2033527	19	10	29	2	1	11	10	21	1	3	2	3	0	3	0	4	5	1	0	1	0	1	8	0	0	0	0	0	10	4	0	4	0	1
07/11/2017	191	129	0	0.796182864	-0.60505607	0	0	23.45	0	Egret, Cattle	5	38.51109532	42.95784298	24	0	24	10	1	0	0	0	0	5	2	10	0	10	0	3	5	10	0	10	0	0	8	0	0	0	0	0	10	4	0	4	0	0
08/11/2017	192	130	0	0.785649855	-0.618671403	2.4	2.4	21.95	2	Egret, Cattle	14.5	40.35482668	44.57131215	25	10	39	5	1	2	10	12	2	3	2	1	0	5	0	2	5	3	0	3	0	0	8	0	0	0	0	0	10	19	0	19	0	0
09/11/2017	193	131	0	0.774884041	-0.632103411	2.4	0	19.95	1	Egret, Cattle	13.5	42.10222058	46.04291045	30	3	33	11	1	12	0	12	0	0	2	0	3	3	1	2	5	10	0	10	0	0	8	8	0	8	0	1	10	0	0	0	0	0
10/11/2017	194	132	0	0.763888613	-0.645348113	3	0.6	20.4	11	Egret, Cattle	77.5	43.74261706	47.37541949	39	51	90	15	1	21	51	72	11	11	2	11	0	11	0	0	5	4	0	4	0	1	8	0	0	0	0	0	10	3	0	3	0	0
11/11/2017	195	133	0	0.752666828	-0.658401585	4.2	1.2	21	6	Egret, Cattle	51.5	45.26886031	48.57442079	32	30	62	13	1	19	30	49	6	11	2	5	0	5	0	0	5	7	0	7	0	0	8	1	0	1	0	0	10	0	0	0	0	0
12/11/2017	196	134	0	0.741222011	-0.671259958	4.2	0	20.55	1	Egret, Cattle	6	46.67712632	49.64749655	13	1	18	1	1	3	1	4	1	3	2	0	0	4	0	4	5	0	0	0	0	0	8	0	0	0	0	0	10	10	0	10	0	1
13/11/2017	197	135	0	0.729557554	-0.683919422	1.8	0	20.35	0	Egret, Cattle	16.5	47.96659244	50.60351653	30	0	30	6	1	15	0	15	0	4	2	3	0	3	0	1	5	6	0	6	0	0	8	2	0	2	0	0	10	4	0	4	0	2
14/11/2017	198	136	0	0.717676914	-0.696376226	1.8	0	20.6	0	Egret, Cattle	0	49.13900341	51.45203939	12	0	12	10	1	0	0	0	0	1	2	0	0	0	0	0	5	10	0	10	0	0	8	2	0	2	0	0	10	0	0	0	0	1
15/11/2017	199	137	0	0.70558361	-0.708626678	1.2	0	21.6	2	Egret, Cattle	29	50.19818636	52.20283708	24	14	48	6	1	6	14	20	2	5	2	8	0	18	0	1	5	4	0	4	0	0	8	0	0	0	0	0	10	6	0	6	0	0
16/11/2017	200	138	0	0.693281227	-0.72066715	0	0	22.2	4	Egret, Cattle	34	51.14955941	52.86553707	55	24	79	29	1	8	24	32	4	11	2	4	0	4	0	1	5	25	0	25	0	0	8	0	0	0	0	0	10	18	0	18	0	0
17/11/2017	201	139	1	0.680773409	-0.732494072	0	0	22.3	3	Egret, Cattle	35	51.99966799	53.44936877	44	23	67	11	1	10	23	33	3	7	2	4	0	4	0	1	5	8	0	8	0	0	8	2	0	2	0	0	10	20	0	20	0	0
18/11/2017	202	140	0	0.668063864	-0.74410394	3.2	3.2	21	5	Egret, Cattle	35	52.75577148	53.96299717	38	11	49	12	1	24	9	33	4	10	2	4	0	4	0	2	5	6	2	8	1	1	8	0	0	0	0	0	10	4	0	4	0	0
19/11/2017	203	141	0	0.655156357	-0.755493314	12.8	9.6	19.95	14	Egret, Cattle	82.5	53.42549246	54.41442579	83	59	145	33	1	24	51	75	12	15	2	9	3	15	1	2	5	15	5	20	1	1	8	15	0	15	0	0	10	20	0	20	0	0
20/11/2017	204	142	0	0.642054713	-0.766658819	18.8	6	21.7	11	Egret, Cattle	68.5	54.01653258	54.81095217	29	61	99	23	1	3	61	64	11	14	2	0	0	9	0	2	5	12	0	12	0	0	8	0	0	0	0	0	10	14	0	14	0	1
21/11/2017	205	143	0	0.628762815	-0.777597147	23.6	4.8	21.65	4	Egret, Cattle	45	54.53645295	55.15916185	85	23	110	44	1	16	23	39	4	10	2	10	0	12	0	1	5	40	0	40	0	0	8	9	0	9	0	0	10	10	0	10	0	0
22/11/2017	206	144	0	0.6152846	-0.788305056	26	2.4	21.1	0	Egret, Cattle	15	54.99251307	55.46494867	30	0	30	7	1	9	0	9	0	1	2	12	0	12	0	0	5	7	0	7	0	0	8	0	0	0	0	0	10	2	0	2	0	0
23/11/2017	207	145	0	0.601624063	-0.798779373	22.8	0	21.45	1	Egret, Cattle	17	55.39156015	55.73355234	33	6	39	16	1	8	6	14	1	4	2	6	0	6	0	0	5	15	0	15	0	2	8	0	0	0	0	0	10	4	0	4	0	0
24/11/2017	208	146	0	0.587785252	-0.809016994	13.2	0	23.1	1	Egret, Cattle	17	55.73996015	55.96960617	44	6	50	15	1	6	6	12	1	4	2	10	0	10	0	0	5	14	0	14	0	0	8	4	0	4	0	0	10	10	0	10	0	0
25/11/2017	209	147	0	0.573772268	-0.819014887	7.2	0	23.65	5	Egret, Cattle	37	56.04356188	56.17718967	50	20	70	25	1	13	16	29	4	5	2	12	4	16	1	1	5	20	0	20	0	0	8	0	0	0	0	0	10	5	0	5	0	0
26/11/2017	210	148	0	0.559589262	-0.828770087	2.4	0	24.6	0	Egret, Cattle	13	56.30768635	56.35988259	30	0	30	5	1	9	0	9	0	2	2	8	0	8	0	0	5	5	0	5	0	0	8	0	0	0	0	0	10	8	0	8	0	0
27/11/2017	211	149	0	0.545240439	-0.838279705	0	0	24.4	6	Egret, Cattle	41	56.5371347	56.52081775	62	17	79	21	1	20	14	34	5	6	2	11	3	14	1	1	5	15	0	15	0	0	8	7	0	7	0	0	10	9	0	9	0	0
28/11/2017	212	150	1	0.530730048	-0.847540923	0	0	24.7	3	Egret, Cattle	15.5	56.73620904	56.66273126	37	5	47	13	1	5	5	10	3	5	2	6	0	11	0	0	5	10	0	10	0	0	8	4	0	4	0	0	10	12	0	12	0	0
29/11/2017	213	151	0	0.516062391	-0.856550996	29.4	29.4	24.05	1	Egret, Cattle	17	56.9087418	56.78800903	36	1	37	14	1	14	1	15	1	4	2	4	0	4	0	3	5	13	0	13	0	0	8	0	0	0	0	0	10	5	0	5	0	0
30/11/2017	214	152	0	0.501241813	-0.865307254	60.4	31	23.8	2	Egret, Cattle	25	57.05813009	56.89872933	63	8	71	23	1	7	8	15	2	5	2	20	0	20	0	2	5	21	0	21	0	0	8	0	0	0	0	0	10	15	0	15	0	1
01/12/2017	215	153	0	0.486272707	-0.873807104	60.4	0	24.9	0	Egret, Cattle	2	57.1873724	56.9967011	12	0	12	0	1	2	0	2	0	2	2	0	0	0	0	1	5	0	0	0	0	2	8	0	0	0	0	0	10	10	0	10	0	1
02/12/2017	216	154	0	0.471159508	-0.882048025	60.4	0	25.85	0	Egret, Cattle	9	57.29910588	57.08349815	28	0	28	11	1	7	0	7	0	0	2	4	0	4	0	0	5	11	0	11	0	0	8	4	0	4	0	0	10	2	0	2	0	0
03/12/2017	217	155	0	0.455906694	-0.890027576	60.8	0.4	23	1	Egret, Cattle	16.5	57.39564275	57.16048947	50	5	60	19	1	4	5	9	1	4	2	10	0	15	0	0	5	18	0	18	0	0	8	3	0	3	0	0	10	15	0	15	0	0
04/12/2017	218	156	1	0.440518784	-0.897743394	32.6	1.2	24.4	7	Egret, Cattle	47.5	57.479005	57.2288659	29	27	56	10	1	20	27	47	7	7	2	1	0	1	0	3	5	3	0	3	0	0	8	2	0	2	0	0	10	3	0	3	0	0
05/12/2017	219	157	0	0.42500034	-0.90519319	25	23.4	24.4	5	Egret, Cattle	52	57.5509568	57.28966354	29	30	63	14	1	20	30	50	5	14	2	0	0	4	0	0	5	9	0	9	0	0	8	0	0	0	0	0	10	0	0	0	0	0
06/12/2017	220	158	0	0.409355959	-0.912374758	25	0	24.8	1	Egret, Cattle	19	57.61303445	57.34378412	16	6	22	4	1	13	6	19	1	3	2	0	0	0	0	0	5	3	0	3	0	0	8	0	0	0	0	0	10	0	0	0	0	0
07/12/2017	221	159	0	0.393590277	-0.91928597	25	0	25.25	6	Egret, Cattle	29	57.66657353	57.39201282	28	25	53	21	1	10	11	21	3	3	2	2	14	16	3	4	5	15	0	15	0	0	8	1	0	1	0	0	10	0	0	0	0	0
08/12/2017	222	160	0	0.377707965	-0.925924777	24.6	0	26.4	0	Egret, Cattle	30	57.71273346	57.43503365	45	0	52	2	1	20	0	20	0	1	2	13	0	20	0	0	5	2	0	2	0	1	8	0	0	0	0	0	10	10	0	10	0	0
09/12/2017	223	161	0	0.361713731	-0.932289213	33.2	9.8	25.2	3	Egret, Cattle	12.5	57.75251952	57.47344283	15	4	24	6	1	4	4	8	3	5	2	4	0	9	0	1	5	3	0	3	0	0	8	0	0	0	0	0	10	4	0	4	0	0
10/12/2017	224	162	0	0.345612313	-0.938377392	12.6	2.8	23.85	2	Egret, Cattle	21.5	57.78680234	57.5077604	24	7	34	5	1	10	7	17	2	4	2	6	0	9	0	1	5	3	0	3	0	0	8	0	0	0	0	0	10	5	0	5	0	0
11/12/2017	225	163	0	0.329408482	-0.944187509	12.6	0	24.1	0	Egret, Cattle	15	57.81633525	57.53844016	17	0	17	2	1	15	0	15	0	4	2	0	0	0	0	0	5	2	0	2	0	0	8	0	0	0	0	0	10	0	0	0	0	0
12/12/2017	226	164	0	0.313107041	-0.949717843	12.6	0	23.9	3	Egret, Cattle	22	57.84176954	57.56587839	10	12	22	3	1	10	12	22	3	4	2	0	0	0	0	1	5	0	0	0	0	0	8	0	0	0	0	0	10	0	0	0	0	0
13/12/2017	227	165	0	0.296712819	-0.954966755	12.6	0	24.1	0	Egret, Cattle	4	57.8636678	57.59042123	30	0	34	8	1	0	0	0	0	2	2	4	0	8	0	1	5	8	0	8	0	0	8	3	0	3	0	0	10	15	0	15	0	0
14/12/2017	228	166	0	0.280230675	-0.95993269	2.8	0	23.85	0	Egret, Cattle	4	57.8825157	57.61237121	25	0	25	4	1	3	0	3	0	0	2	2	0	2	0	1	5	4	0	4	0	1	8	13	0	13	0	0	10	3	0	3	0	0
15/12/2017	229	167	0	0.263665493	-0.964614176	0	0	25.4	0	Egret, Cattle	10	57.8987322	57.63199272	26	0	26	2	1	6	0	6	0	0	2	8	0	8	0	0	5	2	0	2	0	0	8	0	0	0	0	0	10	10	0	10	0	0
16/12/2017	230	168	0	0.24702218	-0.969009826	0	0	26.5	6	Egret, Cattle	24	57.91267848	57.64951685	17	18	35	11	1	7	14	21	5	6	2	2	4	6	1	2	5	5	0	5	0	0	8	2	0	2	0	0	10	1	0	1	0	0
17/12/2017	231	169	0	0.23030567	-0.973118337	0	0	25.05	9	Egret, Cattle	25	57.92466566	57.6651455	34	12	51	12	1	7	8	15	6	8	2	12	3	20	2	3	5	3	1	4	1	2	8	2	0	2	0	0	10	10	0	10	0	0
18/12/2017	232	170	0	0.213520915	-0.976938493	0	0	24.55	1	Egret, Cattle	17	57.93496154	57.67905495	35	3	41	1	1	0	3	3	1	4	2	25	0	28	0	2	5	0	0	0	0	0	8	0	0	0	0	0	10	10	0	10	0	0
19/12/2017	233	171	1	0.19667289	-0.98046916	0	0	25.75	6	Egret, Cattle	43	57.94379644	57.69139889	24	26	50	8	1	21	17	38	4	8	2	1	9	10	2	4	5	2	0	2	0	0	8	0	0	0	0	0	10	0	0	0	0	0
20/12/2017	234	172	0	0.179766586	-0.983709294	0	0	26.85	0	Egret, Cattle	7.5	57.95136818	57.70231109	35	0	35	15	1	5	0	5	0	0	2	5	0	5	0	1	5	15	0	15	0	0	8	6	0	6	0	0	10	4	0	4	0	0
21/12/2017	235	173	0	0.162807013	-0.986657933	0	0	27.75	0	Egret, Cattle	11.5	57.95784646	57.71190762	32	0	32	6	1	11	0	11	0	2	2	1	0	1	0	1	5	6	0	6	0	0	8	0	0	0	0	1	10	14	0	14	0	0
22/12/2017	236	174	0	0.145799197	-0.989314204	0	0	22.5	0	Egret, Cattle	1	57.9633766	57.72028879	15	0	15	8	1	1	0	1	0	6	2	0	0	0	0	2	5	8	0	8	0	0	8	0	0	0	0	0	10	6	0	6	0	0
23/12/2017	237	175	0	0.128748177	-0.99167732	1.6	1.6	27	0	Egret, Cattle	6	57.96808271	57.72754082	35	0	35	11	1	6	0	6	0	3	2	0	0	0	0	0	5	11	0	11	0	1	8	9	0	9	0	0	10	9	0	9	0	0
24/12/2017	238	176	0	0.111659007	-0.99374658	1.6	0	26.95	2	Egret, Cattle	35	57.97207048	57.73373723	24	14	42	2	1	16	14	30	2	8	2	6	0	10	0	0	5	0	0	0	0	0	8	0	0	0	0	0	10	2	0	2	0	0
25/12/2017	239	177	0	0.09453675	-0.995521372	1.6	0	29.35	4	Egret, Cattle	20	57.97542951	57.73893998	11	12	23	5	1	7	11	18	3	9	2	3	1	4	1	1	5	1	0	1	0	0	8	0	0	0	0	0	10	0	0	0	0	0
26/12/2017	240	178	0	0.077386479	-0.99700117	29.8	28.2	24.35	9	Egret, Cattle	44	57.97823531	57.74320052	43	24	69	19	1	19	24	43	9	14	2	0	0	2	0	1	5	10	0	10	0	0	8	0	0	0	0	0	10	14	0	14	0	0
27/12/2017	241	179	0	0.060213277	-0.998185534	32.4	2.6	25.15	3	Egret, Cattle	11	57.98055094	57.74656055	9	7	16	3	1	4	7	11	3	6	2	0	0	0	0	2	5	0	0	0	0	0	8	2	0	2	0	1	10	3	0	3	0	1
28/12/2017	242	180	0	0.043022233	-0.999074115	34.6	3.8	25	0	Egret, Cattle	3	57.98242851	57.74905267	14	0	14	1	1	3	0	3	0	1	2	0	0	0	0	0	5	1	0	1	0	0	8	0	0	0	0	0	10	10	0	10	0	0
29/12/2017	243	181	0	0.02581844	-0.999666649	34.6	0	26.3	0	Egret, Cattle	9	57.98391025	57.75070093	17	0	17	7	1	8	0	8	0	4	2	2	0	2	0	0	5	7	0	7	0	0	8	0	0	0	0	0	10	0	0	0	0	0
30/12/2017	244	182	0	0.008606997	-0.999962959	34.6	0	27.75	0	Egret, Cattle	5	57.98502949	57.75152113	9	0	11	3	1	3	0	3	0	2	2	2	0	4	0	0	5	3	0	3	0	0	8	1	0	1	0	0	10	0	0	0	0	0
31/12/2017	245	183	0	-0.008606997	-0.999962959	6.4	0	29.15	0	Egret, Cattle	5.5	57.98581143	57.75152113	20	0	23	9	1	3	0	3	0	1	2	2	0	5	0	1	5	9	0	9	0	0	8	0	0	0	0	0	10	6	0	6	0	0
01/01/2018	246	184	0	-0.02581844	-0.999666649	4.2	0.4	30.1	2	Egret, Cattle	26.5	57.98627367	57.75070093	34	7	41	9	1	19	7	26	2	3	2	1	0	1	0	1	5	7	0	7	0	1	8	0	0	0	0	0	10	7	0	7	0	0
02/01/2018	247	185	0	-0.043022233	-0.999074115	0.4	0	28.45	3	Egret, Cattle	13	57.9864266	57.74905267	14	14	28	9	1	7	2	9	1	3	2	0	8	8	1	3	5	3	4	7	1	1	8	0	0	0	0	0	10	4	0	4	0	0
03/01/2018	248	186	0	-0.060213277	-0.998185534	3.4	3	27.1	0	Egret, Cattle	5	57.98627367	57.74656055	35	0	35	15	1	0	0	0	0	6	2	10	0	10	0	1	5	15	0	15	0	0	8	0	0	0	0	0	10	10	0	10	0	1
04/01/2018	249	187	0	-0.077386479	-0.99700117	3.4	0	27.2	1	Egret, Cattle	11	57.98581143	57.74320052	25	2	27	7	1	8	2	10	1	1	2	2	0	2	0	1	5	6	0	6	0	1	8	0	0	0	0	0	10	9	0	9	0	0
05/01/2018	250	188	0	-0.09453675	-0.995521372	3.4	0	27.85	2	Egret, Cattle	3	57.98502949	57.73893998	29	3	32	15	1	0	3	3	2	4	2	0	0	0	0	0	5	13	0	13	0	0	8	0	0	0	0	0	10	16	0	16	0	0
06/01/2018	251	189	0	-0.111659007	-0.99374658	3	0	28.45	4	Egret, Cattle	16	57.98391025	57.73373723	23	9	32	19	1	6	9	15	4	4	2	2	0	2	0	0	5	15	0	15	0	0	8	0	0	0	0	1	10	0	0	0	0	2
07/01/2018	252	190	0	-0.128748177	-0.99167732	3	0	28.65	1	Egret, Cattle	15	57.98242851	57.72754082	18	8	26	7	1	5	8	13	1	1	2	4	0	4	0	0	5	6	0	6	0	0	8	3	0	3	0	0	10	0	0	0	0	0
08/01/2018	253	191	0	-0.145799197	-0.989314204	0	0	29.2	6	Egret, Cattle	21	57.98055094	57.72028879	38	10	48	23	1	5	10	15	6	7	2	12	0	12	0	1	5	17	0	17	0	0	8	0	0	0	0	0	10	4	0	4	0	0
09/01/2018	254	192	0	-0.162807013	-0.986657933	0	0	29.75	3	Egret, Cattle	2	57.97823531	57.71190762	30	7	37	28	1	1	1	2	1	4	2	0	0	0	0	0	5	21	6	27	2	2	8	0	0	0	0	0	10	8	0	8	0	0
10/01/2018	255	193	0	-0.179766586	-0.983709294	0	0	30.05	6	Egret, Cattle	80.5	57.97542951	57.70231109	68	53	121	30	1	24	53	77	6	6	2	7	0	7	0	0	5	24	0	24	0	0	8	1	0	1	0	0	10	12	0	12	0	0
11/01/2018	256	194	0	-0.19667289	-0.98046916	0	0	29.5	1	Egret, Cattle	31	57.97207048	57.69139889	49	3	52	5	1	23	3	26	1	1	2	10	0	10	0	0	5	4	0	4	0	1	8	4	0	4	0	0	10	8	0	8	0	0
12/01/2018	257	195	0	-0.213520915	-0.976938493	0	0	29.95	2	Egret, Cattle	13.5	57.96808271	57.67905495	53	5	61	40	1	7	5	12	2	3	2	0	0	3	0	0	5	38	0	38	0	1	8	0	0	0	0	0	10	8	0	8	0	0
13/01/2018	258	196	0	-0.23030567	-0.973118337	0	0	31.8	0	Egret, Cattle	19	57.9633766	57.6651455	30	0	34	2	1	14	0	14	0	2	2	6	0	10	0	1	5	2	0	2	0	1	8	0	0	0	0	0	10	8	0	8	0	0
14/01/2018	259	197	0	-0.24702218	-0.969009826	5.2	5.2	35.05	2	Egret, Cattle	25	57.95784646	57.64951685	32	13	45	12	1	9	13	22	2	7	2	6	0	6	0	0	5	10	0	10	0	0	8	0	0	0	0	0	10	7	0	7	0	0
15/01/2018	260	198	0	-0.263665493	-0.964614176	5.2	0	26.2	0	Egret, Cattle	0	57.95136818	57.63199272	12	0	12	10	1	0	0	0	0	0	2	0	0	0	0	0	5	10	0	10	0	1	8	0	0	0	0	0	10	2	0	2	0	0
16/01/2018	261	199	0	-0.280230675	-0.95993269	5.2	0	28.05	0	Egret, Cattle	5	57.94379644	57.61237121	12	0	12	4	1	4	0	4	0	0	2	2	0	2	0	0	5	4	0	4	0	0	8	2	0	2	0	0	10	0	0	0	0	0
17/01/2018	262	200	0	-0.296712819	-0.954966755	5.2	0	26.3	1	Egret, Cattle	0.5	57.93496154	57.59042123	14	1	15	15	1	0	0	0	0	3	2	0	1	1	1	6	5	14	0	14	0	1	8	0	0	0	0	0	10	0	0	0	0	0
18/01/2018	263	201	0	-0.313107041	-0.949717843	5.2	0	27	1	Egret, Cattle	3	57.92466566	57.56587839	21	4	25	13	1	1	0	1	0	1	2	0	4	4	1	2	5	12	0	12	0	1	8	1	0	1	0	0	10	7	0	7	0	0
19/01/2018	264	202	0	-0.329408482	-0.944187509	0	0	27.8	0	Egret, Cattle	8.5	57.91267848	57.53844016	17	0	17	7	1	8	0	8	0	1	2	1	0	1	0	0	5	7	0	7	0	1	8	1	0	1	0	0	10	0	0	0	0	0
20/01/2018	265	203	0	-0.345612313	-0.938377392	0	0	28.35	0	Egret, Cattle	13	57.8987322	57.5077604	28	0	28	11	1	10	0	10	0	3	2	6	0	6	0	0	5	11	0	11	0	0	8	1	0	1	0	0	10	0	0	0	0	0
21/01/2018	266	204	0	-0.361713731	-0.932289213	0	0	27.85	0	Egret, Cattle	10	57.8825157	57.47344283	43	0	43	26	1	10	0	10	0	11	2	0	0	0	0	0	5	26	0	26	0	0	8	1	0	1	0	0	10	6	0	6	0	0
22/01/2018	267	205	0	-0.377707965	-0.925924777	0	0	28.4	0	Egret, Cattle	16.5	57.8636678	57.43503365	70	0	78	37	1	10	0	10	0	4	2	5	0	13	0	1	5	37	0	37	0	0	8	0	0	0	0	0	10	18	0	18	0	0
23/01/2018	268	206	0	-0.393590277	-0.91928597	0	0	28.7	2	Egret, Cattle	12	57.84176954	57.39201282	17	7	24	4	1	5	7	12	2	6	2	0	0	0	0	1	5	2	0	2	0	1	8	10	0	10	0	0	10	0	0	0	0	0
24/01/2018	269	207	0	-0.409355959	-0.912374758	0	0	28.6	1	Egret, Cattle	16.5	57.81633525	57.34378412	24	3	27	7	1	13	3	16	1	3	2	1	0	1	0	0	5	6	0	6	0	0	8	3	0	3	0	0	10	1	0	1	0	0
25/01/2018	270	208	0	-0.42500034	-0.90519319	11.6	11.6	29.45	7	Egret, Cattle	44	57.78680234	57.28966354	46	29	83	20	1	5	29	34	7	8	2	12	0	20	0	0	5	13	0	13	0	1	8	1	0	1	0	0	10	15	0	15	0	0
26/01/2018	271	209	0	-0.440518784	-0.897743394	11.6	0	30	2	Egret, Cattle	24	57.75251952	57.2288659	30	10	46	8	1	8	10	18	2	5	2	6	0	12	0	0	5	6	0	6	0	0	8	0	0	0	0	0	10	10	0	10	0	0
27/01/2018	272	210	0	-0.455906694	-0.890027576	11.6	0	30.25	2	Egret, Cattle	28	57.71273346	57.16048947	23	13	36	2	1	12	13	25	2	11	2	6	0	6	0	1	5	0	0	0	0	0	8	5	0	5	0	0	10	0	0	0	0	0
28/01/2018	273	211	0	-0.471159508	-0.882048025	13	1.4	28.25	3	Egret, Cattle	23.5	57.66657353	57.08349815	19	9	28	6	1	14	9	23	3	18	2	1	0	1	0	2	5	3	0	3	0	0	8	1	0	1	0	0	10	0	0	0	0	1
29/01/2018	274	212	0	-0.486272707	-0.873807104	15.6	2.6	28.7	6	Egret, Cattle	53	57.61303445	56.9967011	43	35	78	15	1	14	35	49	6	8	2	8	0	8	0	1	5	9	0	9	0	1	8	0	0	0	0	0	10	12	0	12	0	0
30/01/2018	275	213	0	-0.501241813	-0.865307254	4	0	29.05	1	Egret, Cattle	27	57.5509568	56.89872933	44	5	49	6	1	20	5	25	1	4	2	4	0	4	0	2	5	5	0	5	0	0	8	2	0	2	0	0	10	13	0	13	0	0
31/01/2018	276	214	0	-0.516062391	-0.856550996	4	0	30.2	3	Egret, Cattle	41	57.479005	56.78800903	48	12	60	5	1	24	12	36	3	8	2	10	0	10	0	0	5	2	0	2	0	1	8	4	0	4	0	0	10	8	0	8	0	0
01/02/2018	277	215	0	-0.530730048	-0.847540923	8.4	4.4	23.45	1	Egret, Cattle	1	57.39564275	56.66273126	16	1	17	17	1	0	1	1	1	3	2	0	0	0	0	1	5	16	0	16	0	0	8	0	0	0	0	0	10	0	0	0	0	1
02/02/2018	278	216	0	-0.545240439	-0.838279705	16	9	20.2	0	Egret, Cattle	8.5	57.29910588	56.52081775	39	0	43	6	1	2	0	2	0	0	2	9	0	13	0	0	5	6	0	6	0	0	8	0	0	0	0	0	10	22	0	22	0	0
03/02/2018	279	217	0	-0.559589262	-0.828770087	18.8	5.4	20	0	Egret, Cattle	9.5	57.1873724	56.35988259	22	0	26	6	1	6	0	6	0	2	2	3	0	7	0	0	5	6	0	6	0	0	8	3	0	3	0	0	10	4	0	4	0	0
04/02/2018	280	218	0	-0.573772268	-0.819014887	28.4	9.6	25.2	3	Egret, Cattle	5	57.05813009	56.17718967	19	3	22	6	1	2	3	5	3	5	2	0	0	0	0	1	5	3	0	3	0	2	8	2	0	2	0	0	10	12	0	12	0	0
05/02/2018	281	219	0	-0.587785252	-0.809016994	28.6	0.2	26.95	2	Egret, Cattle	8.5	56.9087418	55.96960617	23	3	26	6	1	3	2	5	1	4	2	6	1	7	1	2	5	4	0	4	0	0	8	3	0	3	0	0	10	7	0	7	0	0
06/02/2018	282	220	0	-0.601624063	-0.798779373	24.2	0	26.95	0	Egret, Cattle	1	56.73620904	55.73355234	15	0	15	5	1	0	0	0	0	5	2	2	0	2	0	0	5	5	0	5	0	1	8	3	0	3	0	0	10	5	0	5	0	0
07/02/2018	283	221	0	-0.6152846	-0.788305056	15.4	0.2	27	0	Egret, Cattle	4.5	56.5371347	55.46494867	35	0	40	8	1	2	0	2	0	1	2	0	0	5	0	1	5	8	0	8	0	0	8	0	0	0	0	0	10	25	0	25	0	0
08/02/2018	284	222	0	-0.628762815	-0.777597147	10	0	26.8	1	Egret, Cattle	9.5	56.30768635	55.15916185	28	3	31	6	1	3	3	6	1	2	2	7	0	7	0	2	5	5	0	5	0	0	8	2	0	2	0	0	10	11	0	11	0	0
09/02/2018	285	223	0	-0.642054713	-0.766658819	0.4	0	27.35	1	Egret, Cattle	2	56.04356188	54.81095217	8	2	10	9	1	0	2	2	1	4	2	0	0	0	0	1	5	8	0	8	0	0	8	0	0	0	0	0	10	0	0	0	0	1
10/02/2018	286	224	0	-0.655156357	-0.755493314	0.2	0	29.3	1	Egret, Cattle	14	55.73996015	54.41442579	18	4	22	6	1	8	4	12	1	1	2	4	0	4	0	0	5	5	0	5	0	0	8	1	0	1	0	0	10	0	0	0	0	1
11/02/2018	287	225	0	-0.668063864	-0.74410394	0.4	0.2	30.05	3	Egret, Cattle	4	55.39156015	53.96299717	3	4	7	6	1	0	4	4	3	6	2	0	0	0	0	1	5	3	0	3	0	0	8	0	0	0	0	0	10	0	0	0	0	0
12/02/2018	288	226	0	-0.680773409	-0.732494072	10.6	10.4	31	2	Egret, Cattle	6	54.99251307	53.44936877	10	6	16	2	1	0	6	6	2	5	2	0	0	0	0	0	5	0	0	0	0	0	8	0	0	0	0	0	10	10	0	10	0	0
13/02/2018	289	227	0	-0.693281227	-0.72066715	10.6	0	29.6	3	Egret, Cattle	31	54.53645295	52.86553707	38	17	55	14	1	14	17	31	3	7	2	0	0	0	0	1	5	11	0	11	0	0	8	0	0	0	0	0	10	13	0	13	0	0
14/02/2018	290	228	1	-0.70558361	-0.708626678	23	12.4	30.4	1	Egret, Cattle	2	54.01653258	52.20283708	30	3	33	9	1	2	0	2	0	2	2	0	0	0	0	1	5	8	0	8	0	0	8	12	0	12	0	0	10	8	3	11	1	1
15/02/2018	291	229	0	-0.717676914	-0.696376226	23	0	31.7	3	Egret, Cattle	33.5	53.42549246	51.45203939	24	19	43	3	1	12	19	31	3	5	2	5	0	5	0	0	5	0	0	0	0	0	8	7	0	7	0	0	10	0	0	0	0	0
16/02/2018	292	230	0	-0.729557554	-0.683919422	22.8	0	29.7	2	Egret, Cattle	14.5	52.75577148	50.60351653	27	8	35	5	1	6	2	8	1	2	2	7	6	13	1	3	5	3	0	3	0	1	8	0	0	0	0	0	10	11	0	11	0	0
17/02/2018	293	231	0	-0.741222011	-0.671259958	13.2	0.8	29	1	Egret, Cattle	13	51.99966799	49.64749655	50	4	54	20	1	9	4	13	1	1	2	0	0	0	0	1	5	19	0	19	0	0	8	5	0	5	0	0	10	17	0	17	0	0
18/02/2018	294	232	0	-0.752666828	-0.658401585	13.2	0	29.65	2	Egret, Cattle	11	51.14955941	48.57442079	19	6	25	5	1	5	6	11	2	5	2	0	0	0	0	3	5	3	0	3	0	1	8	0	0	0	0	0	10	11	0	11	0	0
19/02/2018	295	233	0	-0.763888613	-0.645348113	0.8	0	28.8	0	Egret, Cattle	4.5	50.19818636	47.37541949	11	0	11	4	1	2	0	2	0	0	2	5	0	5	0	0	5	4	0	4	0	1	8	0	0	0	0	0	10	0	0	0	0	0
20/02/2018	296	234	0	-0.774884041	-0.632103411	0.8	0	27.9	2	Egret, Cattle	17.5	49.13900341	46.04291045	13	10	23	2	1	6	10	16	2	6	2	3	0	3	0	1	5	0	0	0	0	0	8	0	0	0	0	0	10	4	0	4	0	1
21/02/2018	297	235	0	-0.785649855	-0.618671403	0.8	0	26.15	1	Egret, Cattle	12	47.96659244	44.57131215	22	4	26	3	1	6	4	10	1	8	2	4	0	4	0	2	5	2	0	2	0	0	8	4	0	4	0	1	10	6	0	6	0	4
22/02/2018	298	236	0	-0.796182864	-0.60505607	1.4	1.4	24.75	8	Egret, Cattle	42	46.67712632	42.95784298	34	30	64	25	1	12	30	42	8	9	2	0	0	0	0	3	5	17	0	17	0	0	8	4	0	4	0	0	10	1	0	1	0	0
23/02/2018	299	237	0	-0.806479946	-0.591261445	45	43.6	24.5	0	Egret, Cattle	3	45.26886031	41.2033527	32	0	32	7	1	3	0	3	0	4	2	0	0	0	0	1	5	7	0	7	0	1	8	2	0	2	0	0	10	20	0	20	0	1
24/02/2018	300	238	0	-0.816538051	-0.577291617	156.2	111.2	26.85	1	Egret, Cattle	18	43.74261706	39.31310466	43	10	53	1	1	8	10	18	1	35	2	0	0	0	0	1	5	0	0	0	0	1	8	5	0	5	0	0	10	30	0	30	0	1
25/02/2018	301	239	0	-0.826354199	-0.563150724	165.4	9.2	28.75	3	Egret, Cattle	19	42.10222058	37.29740286	88	17	105	7	1	0	17	17	3	12	2	4	0	4	0	1	5	4	0	4	0	0	8	0	0	0	0	0	10	80	0	80	0	1
26/02/2018	302	240	0	-0.835925479	-0.548842958	166	0.6	30.45	1	Egret, Cattle	0	40.35482668	35.17194416	1	10	11	1	1	0	0	0	0	2	2	0	0	0	0	0	5	0	0	0	0	0	8	0	0	0	0	0	10	1	10	11	1	1
27/02/2018	303	241	0	-0.845249057	-0.534372558	170.8	6.2	25.55	0	Egret, Cattle	6.5	38.51109532	32.95778179	23	0	26	7	1	5	0	5	0	2	2	0	0	3	0	4	5	7	0	7	0	0	8	0	0	0	0	0	10	11	0	11	0	0
28/02/2018	304	242	0	-0.85432217	-0.519743812	127.2	0	26.8	0	Egret, Cattle	0	36.58515655	30.68081802	0	0	0	0	1	0	0	0	0	4	2	0	0	0	0	0	5	0	0	0	0	1	8	0	0	0	0	0	10	0	0	0	0	0
01/03/2018	305	243	0	-0.863142128	-0.504961055	16	0	29.8	0	Egret, Cattle	0	34.59433729	28.37080198	17	0	17	9	1	0	0	0	0	2	2	0	0	0	0	0	5	9	0	9	0	0	8	8	0	8	0	0	10	0	0	0	0	0
02/03/2018	306	244	0	-0.871706319	-0.490028666	6.8	0	27.4	0	Egret, Cattle	0	32.55864052	26.05988547	0	0	0	0	1	0	0	0	0	1	2	0	0	0	0	1	5	0	0	0	0	0	8	0	0	0	0	0	10	0	0	0	0	0
03/03/2018	307	245	0	-0.880012204	-0.474951072	7.4	1.2	28.25	0	Egret, Cattle	1	30.49999916	23.78086962	4	0	4	0	1	1	0	1	0	2	2	0	0	0	0	1	5	0	0	0	0	1	8	3	0	3	0	0	10	0	0	0	0	0
04/03/2018	308	246	0	-0.888057323	-0.459732739	1.2	0	31.65	0	Egret, Cattle	0	28.44135779	21.56533764	0	0	0	0	1	0	0	0	0	1	2	0	0	0	0	1	5	0	0	0	0	3	8	0	0	0	0	0	10	0	0	0	0	0
05/03/2018	309	247	0	-0.895839291	-0.444378178	3	1.8	26.3	0	Egret, Cattle	2	26.40566095	19.44189587	12	0	12	8	1	2	0	2	0	2	2	0	0	0	0	1	5	8	0	8	0	0	8	0	0	0	0	0	10	2	0	2	0	0
06/03/2018	310	248	0	-0.903355802	-0.428891938	41.2	38.2	21.85	0	Egret, Cattle	3	24.4148416	17.43472782	23	0	23	0	1	2	0	2	0	5	2	2	0	2	0	0	5	0	0	0	0	0	8	0	0	0	0	0	10	19	0	19	0	0
07/03/2018	311	249	0	-0.91060463	-0.413278608	55.6	14.4	23.85	0	Egret, Cattle	3	22.4889027	15.56260868	8	0	8	5	1	3	0	3	0	1	2	0	0	0	0	0	5	5	0	5	0	0	8	0	0	0	0	0	10	0	0	0	0	0
08/03/2018	312	250	0	-0.917583626	-0.397542814	57.6	3.2	24.55	0	Egret, Cattle	0	20.64517115	13.83844656	0	0	0	0	1	0	0	0	0	2	2	0	0	0	0	2	5	0	0	0	0	0	8	0	0	0	0	0	10	0	0	0	0	2
09/03/2018	313	251	0	-0.924290722	-0.38168922	60.6	3	25.6	0	Egret, Cattle	0	18.89777702	12.26933253	8	0	8	0	1	0	0	0	0	6	2	0	0	0	0	1	5	0	0	0	0	2	8	0	0	0	0	0	10	8	0	8	0	3
10/03/2018	314	252	0	-0.930723931	-0.365722523	59.8	1	25.4	0	Egret, Cattle	0	17.25738025	10.85701401	0	0	0	0	1	0	0	0	0	4	2	0	0	0	0	0	5	0	0	0	0	0	8	0	0	0	0	1	10	0	0	0	0	0
11/03/2018	315	253	0	-0.936881346	-0.349647455	26.6	5	22.85	0	Egret, Cattle	0	15.73113666	9.598666174	6	0	6	0	1	0	0	0	0	1	2	0	0	0	0	0	5	0	0	0	0	1	8	0	0	0	0	0	10	6	0	6	0	0
12/03/2018	316	254	0	-0.942761143	-0.333468779	17.2	5	25	0	Egret, Cattle	0	14.32287023	8.487825477	0	0	0	0	1	0	0	0	0	10	2	0	0	0	0	4	5	0	0	0	0	1	8	0	0	0	0	0	10	0	0	0	0	4
13/03/2018	317	255	0	-0.94836158	-0.317191289	14	0	25.75	0	Egret, Cattle	0	13.03340362	7.515363105	0	0	0	0	1	0	0	0	0	10	2	0	0	0	0	1	5	0	0	0	0	1	8	0	0	0	0	0	10	0	0	0	0	0
14/03/2018	318	256	0	-0.953680997	-0.300819808	17.6	6.6	26.6	0	Egret, Cattle	0	11.86099207	6.670403764	7	0	7	0	1	0	0	0	0	4	2	0	0	0	0	3	5	0	0	0	0	0	8	0	0	0	0	0	10	7	0	7	0	0
15/03/2018	319	257	0	-0.958717817	-0.284359187	17	0.4	26.35	0	Egret, Cattle	0	10.80180843	5.941128246	10	0	10	1	1	0	0	0	0	2	2	0	0	0	0	0	5	1	0	1	0	0	8	0	0	0	0	0	10	9	0	9	0	0
16/03/2018	320	258	0	-0.963470549	-0.267814305	12	0	26.85	0	Egret, Cattle	0	9.850434581	5.315428722	0	0	0	0	1	0	0	0	0	2	2	0	0	0	0	1	5	0	0	0	0	0	8	0	0	0	0	0	10	0	0	0	0	2
17/03/2018	321	259	0	-0.967937783	-0.251190064	7	0	27.9	0	Egret, Cattle	1	9.000325063	4.781410036	5	0	5	1	1	1	0	1	0	3	2	0	0	0	0	1	5	1	0	1	0	1	8	0	0	0	0	0	10	3	0	3	0	1
18/03/2018	322	260	0	-0.972118197	-0.23449139	7	0	27.65	0	Egret, Cattle	1	8.244220481	4.327746957	3	0	3	0	1	1	0	1	0	2	2	0	0	0	0	0	5	0	0	0	0	0	8	0	0	0	0	0	10	2	0	2	0	1
19/03/2018	323	261	0	-0.976010551	-0.21772323	0.4	0	28.65	0	Egret, Cattle	0	7.574498231	3.943916866	12	0	12	0	1	0	0	0	0	0	2	0	0	0	0	0	5	0	0	0	0	0	8	0	0	0	0	0	10	12	0	12	0	0
20/03/2018	324	262	0	-0.979613692	-0.200890555	0	0	27.3	0	Egret, Cattle	0	6.983456629	3.620331354	8	0	8	0	1	0	0	0	0	1	2	0	0	0	0	0	5	0	0	0	0	0	8	0	0	0	0	0	10	8	0	8	0	0
21/03/2018	325	263	0	-0.982926552	-0.183998352	12.4	12.4	25.2	0	Egret, Cattle	0	6.463534527	3.348390221	4	0	4	4	1	0	0	0	0	1	2	0	0	0	0	1	5	4	0	4	0	0	8	0	0	0	0	0	10	0	0	0	0	0
22/03/2018	326	264	0	-0.98594815	-0.167051626	46.4	34	25.55	0	Egret, Cattle	2	6.007472398	3.120479149	22	0	22	0	1	2	0	2	0	5	2	0	0	0	0	2	5	0	0	0	0	0	8	0	0	0	0	0	10	20	0	20	0	0
23/03/2018	327	265	0	-0.98867759	-0.150055398	54.2	7.8	26.1	0	Egret, Cattle	0	5.608422983	2.929928969	0	0	0	0	1	0	0	0	0	1	2	0	0	0	0	3	5	0	0	0	0	0	8	0	0	0	0	0	10	0	0	0	0	1
24/03/2018	328	266	0	-0.991114064	-0.133014707	56	1.8	26.45	0	Egret, Cattle	1	5.260020265	2.770950783	1	0	1	0	1	1	0	1	0	2	2	0	0	0	0	1	5	0	0	0	0	2	8	0	0	0	0	0	10	0	0	0	0	0
25/03/2018	329	267	0	-0.993256849	-0.1159346	56.4	0.4	25.6	0	Egret, Cattle	0	4.956415379	2.638557782	2	0	2	2	1	0	0	0	0	0	2	0	0	0	0	1	5	2	0	2	0	0	8	0	0	0	0	0	10	0	0	0	0	4
26/03/2018	330	268	0	-0.995105311	-0.098820139	44.4	0.4	26.85	0	Egret, Cattle	0	4.692287238	2.528481643	0	0	0	0	1	0	0	0	0	9	2	0	0	0	0	4	5	0	0	0	0	0	8	0	0	0	0	0	10	0	0	0	0	2
27/03/2018	331	269	0	-0.996658902	-0.081676395	41.8	31.4	27	0	Egret, Cattle	0	4.462834624	2.437088946	0	0	0	0	1	0	0	0	0	1	2	0	0	0	0	1	5	0	0	0	0	1	8	0	0	0	0	0	10	0	0	0	0	0
28/03/2018	332	270	0	-0.997917161	-0.064508449	65.4	31.4	28.15	0	Egret, Cattle	0	4.263755325	2.361301159	1	0	1	0	1	0	0	0	0	4	2	0	0	0	0	1	5	0	0	0	0	0	8	0	0	0	0	0	10	1	0	1	0	0
29/03/2018	333	271	0	-0.998879716	-0.047321388	66.8	3.2	25.9	0	Egret, Cattle	4	4.091216798	2.298520348	14	0	14	0	1	4	0	4	0	0	2	0	0	0	0	0	5	0	0	0	0	0	8	0	0	0	0	0	10	10	0	10	0	0
30/03/2018	334	272	0	-0.999546281	-0.030120305	67.4	1	26.7	0	Egret, Cattle	0	3.941821818	2.246561719	0	0	0	0	1	0	0	0	0	0	2	0	0	0	0	2	5	0	0	0	0	0	8	0	0	0	0	0	10	0	0	0	0	0
31/03/2018	335	273	0	-0.999916659	-0.012910296	67	0	26.9	0	Egret, Cattle	0	3.812571731	2.203593406	7	0	7	0	1	0	0	0	0	1	2	0	0	0	0	0	5	0	0	0	0	0	8	0	0	0	0	0	10	7	0	7	0	0
01/04/2018	336	274	0	-0.99999074	0.004303538	35.6	0	26.3	0	Egret, Cattle	0	3.70082921	2.168083444	0	0	0	0	1	0	0	0	0	1	2	0	0	0	0	3	5	0	0	0	0	1	8	0	0	0	0	0	10	0	0	0	0	0
02/04/2018	337	275	0	-0.999768502	0.021516097	6.8	2.6	27.15	0	Egret, Cattle	0	3.604281835	2.13875356	1	0	1	1	1	0	0	0	0	12	2	0	0	0	0	0	5	1	0	1	0	1	8	0	0	0	0	0	10	0	0	0	0	0
03/04/2018	338	276	0	-0.999250011	0.038722281	5.8	2.2	25.6	0	Egret, Cattle	0	3.520907389	2.114539265	9	0	9	0	1	0	0	0	0	2	2	0	0	0	0	0	5	0	0	0	0	0	8	0	0	0	0	0	10	9	0	9	0	1
04/04/2018	339	277	0	-0.998435421	0.05591699	7.6	2.8	23.4	0	Egret, Cattle	0	3.448941407	2.094555625	2	0	2	2	1	0	0	0	0	5	2	0	0	0	0	1	5	2	0	2	0	0	8	0	0	0	0	0	10	0	0	0	0	0
05/04/2018	340	278	0	-0.997324973	0.07309513	14	6.4	25	0	Egret, Cattle	0	3.386847288	2.078068086	0	0	0	0	1	0	0	0	0	0	2	0	0	0	0	0	5	0	0	0	0	0	8	0	0	0	0	0	10	0	0	0	0	0
06/04/2018	341	279	0	-0.995918996	0.09025161	16	2	25.6	0	Egret, Cattle	0	3.333289077	2.064467722	0	0	0	0	1	0	0	0	0	3	2	0	0	0	0	1	5	0	0	0	0	0	8	0	0	0	0	0	10	0	0	0	0	0
07/04/2018	342	280	0	-0.994217907	0.107381347	14.8	1.4	26.15	0	Egret, Cattle	1	3.287106909	2.053250335	4	0	4	0	1	1	0	1	0	1	2	0	0	0	0	1	5	0	0	0	0	0	8	0	0	0	0	0	10	3	0	3	0	0
08/04/2018	343	281	0	-0.992222209	0.124479264	12.8	0.2	24.45	0	Egret, Cattle	0	3.24729502	2.043998864	0	0	0	0	1	0	0	0	0	9	2	0	0	0	0	5	5	0	0	0	0	1	8	0	0	0	0	0	10	0	0	0	0	0
09/04/2018	344	282	0	-0.989932495	0.141540295	10	0	25.75	0	Egret, Cattle	2	3.212982186	2.036368631	4	0	4	2	1	2	0	2	0	3	2	0	0	0	0	0	5	2	0	2	0	0	8	0	0	0	0	0	10	0	0	0	0	0
10/04/2018	345	283	0	-0.987349442	0.158559385	3.6	0	25.35	0	Egret, Cattle	1	3.183414399	2.030074993	2	0	2	0	1	0	0	0	0	7	2	2	0	2	0	1	5	0	0	0	0	0	8	0	0	0	0	0	10	0	0	0	0	0
11/04/2018	346	284	0	-0.984473817	0.17553149	2.4	0.8	25.05	0	Egret, Cattle	0	3.157939601	2.024883045	0	0	0	0	1	0	0	0	0	9	2	0	0	0	0	2	5	0	0	0	0	0	8	0	0	0	0	0	10	0	0	0	0	0
12/04/2018	347	285	0	-0.98130647	0.192451582	1	0	23.9	0	Egret, Cattle	0	3.135994272	2.020599032	0	0	0	0	1	0	0	0	0	5	2	0	0	0	0	1	5	0	0	0	0	2	8	0	0	0	0	0	10	0	0	0	0	0
13/04/2018	348	286	0	-0.977848342	0.209314646	1	0.2	25.85	0	Egret, Cattle	0	3.117091683	2.01706322	0	0	0	0	1	0	0	0	0	3	2	0	0	0	0	1	5	0	0	0	0	0	8	0	0	0	0	0	10	0	0	0	0	0
14/04/2018	349	287	0	-0.974100455	0.226115686	1	0	25.3	0	Egret, Cattle	0	3.10081164	2.014143968	0	0	0	0	1	0	0	0	0	1	2	0	0	0	0	0	5	0	0	0	0	0	8	0	0	0	0	0	10	0	0	0	0	0
15/04/2018	350	288	0	-0.970063922	0.242849722	1.2	0.2	27.4	0	Egret, Cattle	0	3.086791542	2.011732828	0	0	0	0	1	0	0	0	0	2	2	0	0	0	0	1	5	0	0	0	0	0	8	0	0	0	0	0	10	0	0	0	0	0
16/04/2018	351	289	0	-0.965739938	0.259511797	0.4	0	28.1	0	Egret, Cattle	0	3.074718596	2.009740472	0	0	0	0	1	0	0	0	0	0	2	0	0	0	0	0	5	0	0	0	0	0	8	0	0	0	0	0	10	0	0	0	0	0
17/04/2018	352	290	0	-0.961129784	0.276096973	0.4	0	26.15	0	Egret, Cattle	0	3.064323064	2.008093339	0	0	0	0	1	0	0	0	0	2	2	0	0	0	0	0	5	0	0	0	0	0	8	0	0	0	0	0	10	0	0	0	0	0
18/04/2018	353	291	0	-0.956234827	0.292600336	4	3.8	22.5	1	Egret, Cattle	1	3.055372394	2.006730854	0	1	1	1	1	0	1	1	1	7	2	0	0	0	0	1	5	0	0	0	0	0	8	0	0	0	0	0	10	0	0	0	0	0
19/04/2018	354	292	0	-0.951056516	0.309016994	14.4	10.4	24.8	0	Egret, Cattle	0	3.047666146	2.005603139	0	0	0	0	1	0	0	0	0	4	2	0	0	0	0	1	5	0	0	0	0	1	8	0	0	0	0	0	10	0	0	0	0	0
20/04/2018	355	293	0	-0.945596387	0.325342085	14.2	0	23.05	0	Egret, Cattle	0	3.041031585	2.004669124	0	0	0	0	1	0	0	0	0	3	2	0	0	0	0	3	5	0	0	0	0	0	8	0	0	0	0	0	10	0	0	0	0	0
21/04/2018	356	294	0	-0.939856058	0.341570769	17.4	3.2	23.15	0	Egret, Cattle	3.5	3.035319883	2.003894986	5	0	5	0	1	2	0	2	0	0	2	3	0	3	0	0	5	0	0	0	0	0	8	0	0	0	0	0	10	0	0	0	0	1
22/04/2018	357	295	0	-0.933837229	0.357698239	18.2	0.8	24.05	0	Egret, Cattle	0	3.030402825	2.003252868	0	0	0	0	1	0	0	0	0	0	2	0	0	0	0	2	5	0	0	0	0	1	8	0	0	0	0	0	10	0	0	0	0	0
23/04/2018	358	296	0	-0.927541684	0.373719715	14.4	0	22.55	0	Egret, Cattle	0	3.026169969	2.002719822	0	0	0	0	1	0	0	0	0	1	2	0	0	0	0	0	5	0	0	0	0	0	8	0	0	0	0	0	10	0	0	0	0	0
24/04/2018	359	297	0	-0.920971288	0.38963045	4	0	23.8	0	Egret, Cattle	0	3.022526194	2.002276937	0	0	0	0	1	0	0	0	0	2	2	0	0	0	0	0	5	0	0	0	0	1	8	0	0	0	0	0	10	0	0	0	0	0
25/04/2018	360	298	0	-0.914127988	0.405425728	4	0	25	0	Egret, Cattle	0	3.019389581	2.001908627	1	0	1	1	1	0	0	0	0	7	2	0	0	0	0	0	5	1	0	1	0	5	8	0	0	0	0	0	10	0	0	0	0	0
26/04/2018	361	299	0	-0.907013813	0.421100871	0.8	0	24.85	0	Egret, Cattle	0	3.016689586	2.00160204	0	0	0	0	1	0	0	0	0	1	2	0	0	0	0	2	5	0	0	0	0	0	8	0	0	0	0	0	10	0	0	0	0	0
27/04/2018	362	300	0	-0.89963087	0.436651232	0	0	24.6	0	Egret, Cattle	0	3.014365467	2.001346576	5	0	5	0	1	0	0	0	0	2	2	0	0	0	0	2	5	0	0	0	0	1	8	0	0	0	0	0	10	5	0	5	0	0
28/04/2018	363	301	0	-0.891981346	0.452072204	0	0	22.4	0	Egret, Cattle	0	3.012364922	2.001133485	0	0	0	0	1	0	0	0	0	3	2	0	0	0	0	1	5	0	0	0	0	0	8	0	0	0	0	0	10	0	0	0	0	0
29/04/2018	364	302	0	-0.88406751	0.467359217	0	0	22.1	0	Egret, Cattle	0	3.01064292	2.000955543	0	0	0	0	1	0	0	0	0	14	2	0	0	0	0	2	5	0	0	0	0	0	8	0	0	0	0	0	10	0	0	0	0	0
30/04/2018	365	303	0	-0.875891705	0.482507742	0	0	21.1	0	Egret, Cattle	0	3.009160693	2.000806783	9	0	9	0	1	0	0	0	0	5	2	0	0	0	0	2	5	0	0	0	0	0	8	0	0	0	0	0	10	9	0	9	0	0
01/05/2018	366	304	0	-0.867456355	0.497513289	0	0	22.5	0	Egret, Cattle	0	3.007884865	2.00068227	0	0	0	0	1	0	0	0	0	2	2	0	0	0	0	0	5	0	0	0	0	0	8	0	0	0	0	0	10	0	0	0	0	2
02/05/2018	367	305	0	-0.858763958	0.512371412	0.4	0.4	22.75	0	Egret, Cattle	0	3.006786702	2.000577924	1	0	1	1	1	0	0	0	0	3	2	0	0	0	0	2	5	1	0	1	0	0	8	0	0	0	0	0	10	0	0	0	0	0
03/05/2018	368	306	0	-0.849817092	0.527077709	0.4	0	22.95	0	Egret, Cattle	0	3.005841469	2.000490368	0	0	0	0	1	0	0	0	0	10	2	0	0	0	0	2	5	0	0	0	0	0	8	0	0	0	0	0	10	0	0	0	0	0
04/05/2018	369	307	0	-0.840618406	0.541627821	0.4	0	24.2	0	Egret, Cattle	0	3.005027873	2.000416803	0	0	0	0	1	0	0	0	0	3	2	0	0	0	0	0	5	0	0	0	0	1	8	0	0	0	0	0	10	0	0	0	0	0
05/05/2018	370	308	0	-0.831170626	0.556017437	0.4	0	24.35	0	Egret, Cattle	0	3.004327585	2.00035491	0	0	0	0	1	0	0	0	0	3	2	0	0	0	0	0	5	0	0	0	0	0	8	0	0	0	0	0	10	0	0	0	0	0
06/05/2018	371	309	0	-0.821476553	0.570242293	0.4	0	22.45	0	Egret, Cattle	0	3.003724828	2.000302765	0	0	0	0	1	0	0	0	0	1	2	0	0	0	0	0	5	0	0	0	0	0	8	0	0	0	0	0	10	0	0	0	0	0
07/05/2018	372	310	0	-0.811539059	0.584298174	0	0	21.6	1	Egret, Cattle	4	3.00320602	2.000258769	2	2	4	1	1	2	2	4	1	5	2	0	0	0	0	1	5	0	0	0	0	2	8	0	0	0	0	0	10	0	0	0	0	0
08/05/2018	373	311	0	-0.801361088	0.598180914	17.2	17.2	20.25	0	Egret, Cattle	0	3.002759469	2.000221594	10	0	10	0	1	0	0	0	0	13	2	0	0	0	0	5	5	0	0	0	0	0	8	0	0	0	0	0	10	10	0	10	0	0
09/05/2018	374	312	0	-0.790945657	0.611886401	23.2	6	23.9	0	Egret, Cattle	0	3.002375114	2.000190136	9	0	9	0	1	0	0	0	0	0	2	0	0	0	0	0	5	0	0	0	0	0	8	0	0	0	0	0	10	9	0	9	0	0
10/05/2018	375	313	0	-0.780295851	0.625410573	23.2	0	23.55	0	Egret, Cattle	0	3.002044292	2.000163475	0	0	0	0	1	0	0	0	0	3	2	0	0	0	0	0	5	0	0	0	0	0	8	0	0	0	0	0	10	0	0	0	0	0
11/05/2018	376	314	0	-0.769414827	0.638749422	23.2	0	20.7	0	Egret, Cattle	0	3.001759547	2.000140843	0	0	0	0	1	0	0	0	0	2	2	0	0	0	0	0	5	0	0	0	0	1	8	0	0	0	0	0	10	0	0	0	0	3
12/05/2018	377	315	0	-0.758305808	0.651898996	23.2	0	19.3	0	Egret, Cattle	0	3.001514463	2.000121601	0	0	0	0	1	0	0	0	0	4	2	0	0	0	0	1	5	0	0	0	0	0	8	0	0	0	0	0	10	0	0	0	0	0
13/05/2018	378	316	0	-0.746972088	0.664855398	6	0	21.15	0	Egret, Cattle	0.5	3.001303515	2.000105215	1	0	1	0	1	0	0	0	0	8	2	1	0	1	0	1	5	0	0	0	0	0	8	0	0	0	0	1	10	0	0	0	0	0
14/05/2018	379	317	0	-0.735417023	0.677614789	0	0	21	0	Egret, Cattle	0	3.00112195	2.000091238	0	0	0	0	1	0	0	0	0	8	2	0	0	0	0	0	5	0	0	0	0	1	8	0	0	0	0	0	10	0	0	0	0	0
15/05/2018	380	318	0	-0.723644038	0.690173388	0	0	21.6	0	Egret, Cattle	0	3.000965674	2.000079295	0	0	0	0	1	0	0	0	0	6	2	0	0	0	0	0	5	0	0	0	0	1	8	0	0	0	0	0	10	0	0	0	0	0
16/05/2018	381	319	0	-0.711656622	0.702527474	0	0	20.4	0	Egret, Cattle	0	3.000831165	2.000069073	0	0	0	0	1	0	0	0	0	19	2	0	0	0	0	2	5	0	0	0	0	2	8	0	0	0	0	0	10	0	0	0	0	0
17/05/2018	382	320	0	-0.699458327	0.714673386	0	0	20	0	Egret, Cattle	0	3.000715392	2.000060309	0	0	0	0	1	0	0	0	0	16	2	0	0	0	0	4	5	0	0	0	0	0	8	0	0	0	0	0	10	0	0	0	0	0
18/05/2018	383	321	0	-0.687052767	0.726607525	0	0	21.15	0	Egret, Cattle	0	3.000615745	2.000052781	0	0	0	0	1	0	0	0	0	13	2	0	0	0	0	1	5	0	0	0	0	0	8	0	0	0	0	1	10	0	0	0	0	0
19/05/2018	384	322	0	-0.674443619	0.738326354	0	0	20.65	0	Egret, Cattle	0	3.000529977	2.000046305	0	0	0	0	1	0	0	0	0	7	2	0	0	0	0	2	5	0	0	0	0	0	8	0	0	0	0	0	10	0	0	0	0	0
20/05/2018	385	323	0	-0.661634618	0.749826401	0	0	20.9	0	Egret, Cattle	0	3.000456156	2.000040722	0	0	0	0	1	0	0	0	0	1	2	0	0	0	0	1	5	0	0	0	0	0	8	0	0	0	0	0	10	0	0	0	0	0
21/05/2018	386	324	0	-0.648629561	0.761104259	0	0	21	0	Egret, Cattle	0	3.000392618	2.000035902	0	0	0	0	1	0	0	0	0	5	2	0	0	0	0	0	5	0	0	0	0	0	8	0	0	0	0	0	10	0	0	0	0	0
22/05/2018	387	325	0	-0.635432301	0.772156584	0	0	21.9	0	Egret, Cattle	0	3.00033793	2.000031732	0	0	0	0	1	0	0	0	0	4	2	0	0	0	0	0	5	0	0	0	0	0	8	0	0	0	0	0	10	0	0	0	0	0
23/05/2018	388	326	0	-0.622046748	0.782980104	0	0	20.75	0	Egret, Cattle	0	3.000290859	2.000028118	0	0	0	0	1	0	0	0	0	8	2	0	0	0	0	0	5	0	0	0	0	0	8	0	0	0	0	0	10	0	0	0	0	0
24/05/2018	389	327	0	-0.60847687	0.793571609	0	0	20.8	0	Egret, Cattle	0	3.000250345	2.00002498	1	0	1	0	1	0	0	0	0	6	2	0	0	0	0	1	5	0	0	0	0	1	8	1	0	1	0	0	10	0	0	0	0	0
25/05/2018	390	328	0	-0.594726687	0.803927962	0	0	20.8	1	Egret, Cattle	1	3.000215474	2.000022251	0	2	2	1	1	0	0	0	0	15	2	0	2	2	1	4	5	0	0	0	0	0	8	0	0	0	0	0	10	0	0	0	0	0
26/05/2018	391	329	0	-0.580800273	0.814046094	0.2	0.2	18.2	0	Egret, Cattle	0	3.00018546	2.000019873	0	0	0	0	1	0	0	0	0	11	2	0	0	0	0	1	5	0	0	0	0	0	8	0	0	0	0	0	10	0	0	0	0	0
27/05/2018	392	330	0	-0.566701756	0.823923006	1.4	1.2	20.15	0	Egret, Cattle	1	3.000159627	2.000017797	1	0	1	0	1	1	0	1	0	12	2	0	0	0	0	3	5	0	0	0	0	0	8	0	0	0	0	0	10	0	0	0	0	0
28/05/2018	393	331	0	-0.552435313	0.833555772	4.6	3.2	18.9	0	Egret, Cattle	0	3.000137392	2.000015981	0	0	0	0	1	0	0	0	0	8	2	0	0	0	0	0	5	0	0	0	0	0	8	0	0	0	0	1	10	0	0	0	0	0
29/05/2018	394	332	0	-0.538005172	0.842941537	11.2	6.6	19.4	0	Egret, Cattle	0	3.000118255	2.00001439	0	0	0	0	1	0	0	0	0	5	2	0	0	0	0	0	5	0	0	0	0	1	8	0	0	0	0	0	10	0	0	0	0	3
30/05/2018	395	333	0	-0.523415607	0.852077521	11.2	0	20.55	0	Egret, Cattle	5	3.000101783	2.000012994	5	0	5	0	1	5	0	5	0	16	2	0	0	0	0	0	5	0	0	0	0	0	8	0	0	0	0	0	10	0	0	0	0	0
31/05/2018	396	334	0	-0.508670944	0.860961016	11	0	18.3	0	Egret, Cattle	0	3.000087605	2.000011767	0	0	0	0	1	0	0	0	0	15	2	0	0	0	0	2	5	0	0	0	0	3	8	0	0	0	0	0	10	0	0	0	0	0
01/06/2018	397	335	0	-0.49377555	0.869589389	9.8	0	19.05	0	Egret, Cattle	0	3.000075403	2.000010685	0	0	0	0	1	0	0	0	0	23	2	0	0	0	0	2	5	0	0	0	0	1	8	0	0	0	0	0	10	0	0	0	0	0
02/06/2018	398	336	0	-0.47873384	0.877960085	6.6	0	19.05	0	Egret, Cattle	0	3.0000649	2.000009731	0	0	0	0	1	0	0	0	0	15	2	0	0	0	0	7	5	0	0	0	0	4	8	0	0	0	0	0	10	0	0	0	0	0
03/06/2018	399	337	0	-0.463550271	0.886070622	0	0	21.6	1	Egret, Cattle	0	3.00005586	2.000008888	4	4	8	1	1	0	0	0	0	18	2	0	0	0	0	0	5	0	0	0	0	1	8	0	0	0	0	0	10	4	4	8	1	3
04/06/2018	400	338	0	-0.448229342	0.893918597	0	0	20.2	0	Egret, Cattle	0	3.000048079	2.000008142	0	0	0	0	1	0	0	0	0	13	2	0	0	0	0	2	5	0	0	0	0	2	8	0	0	0	0	0	10	0	0	0	0	0
05/06/2018	401	339	0	-0.432775593	0.901501684	0	0	19.35	0	Egret, Cattle	0	3.000041382	2.000007481	0	0	0	0	1	0	0	0	0	10	2	0	0	0	0	1	5	0	0	0	0	0	8	0	0	0	0	0	10	0	0	0	0	0
06/06/2018	402	340	0	-0.417193603	0.908817637	0	0	18.65	0	Egret, Cattle	0	3.000035618	2.000006894	0	0	0	0	1	0	0	0	0	7	2	0	0	0	0	3	5	0	0	0	0	0	8	0	0	0	0	0	10	0	0	0	0	0
07/06/2018	403	341	0	-0.401487989	0.915864288	11.6	11.6	17.25	0	Egret, Cattle	0	3.000030656	2.000006372	0	0	0	0	1	0	0	0	0	6	2	0	0	0	0	1	5	0	0	0	0	0	8	0	0	0	0	0	10	0	0	0	0	0
08/06/2018	404	342	0	-0.385663406	0.922639549	19.8	8.2	19.35	0	Egret, Cattle	0	3.000026386	2.000005908	8	0	8	2	1	0	0	0	0	16	2	0	0	0	0	0	5	2	0	2	0	0	8	0	0	0	0	0	10	6	0	6	0	0
09/06/2018	405	343	0	-0.369724543	0.929141411	21	1.2	20.45	0	Egret, Cattle	2.5	3.000022711	2.000005494	23	0	23	6	1	0	0	0	0	6	2	5	0	5	0	1	5	6	0	6	0	0	8	0	0	0	0	0	10	12	0	12	0	0
10/06/2018	406	344	0	-0.353676122	0.935367949	21.4	0.4	20.45	0	Egret, Cattle	0	3.000019547	2.000005125	15	0	15	0	1	0	0	0	0	17	2	0	0	0	0	0	5	0	0	0	0	1	8	0	0	0	0	0	10	15	0	15	0	0
11/06/2018	407	345	0	-0.3375229	0.941317318	21.4	0	19.75	0	Egret, Cattle	0	3.000016825	2.000004795	0	0	0	0	1	0	0	0	0	9	2	0	0	0	0	2	5	0	0	0	0	0	8	0	0	0	0	0	10	0	0	0	0	0
12/06/2018	408	346	0	-0.321269662	0.946987753	9.8	0	17.85	2	Egret, Cattle	1	3.000014481	2.000004501	10	5	15	2	1	0	1	1	1	17	2	0	0	0	0	3	5	0	0	0	0	3	8	4	4	8	1	1	10	6	0	6	0	0
13/06/2018	409	347	0	-0.304921225	0.952377576	1.6	0	19.7	0	Egret, Cattle	0	3.000012464	2.000004238	0	0	0	0	1	0	0	0	0	18	2	0	0	0	0	3	5	0	0	0	0	1	8	0	0	0	0	1	10	0	0	0	0	0
14/06/2018	410	348	0	-0.288482433	0.957485188	0.4	0	22.05	0	Egret, Cattle	0	3.000010728	2.000004003	0	0	0	0	1	0	0	0	0	7	2	0	0	0	0	1	5	0	0	0	0	0	8	0	0	0	0	0	10	0	0	0	0	0
15/06/2018	411	349	0	-0.271958158	0.962309077	0	0	19.7	0	Egret, Cattle	0	3.000009234	2.000003793	0	0	0	0	1	0	0	0	0	8	2	0	0	0	0	2	5	0	0	0	0	0	8	0	0	0	0	0	10	0	0	0	0	2
16/06/2018	412	350	0	-0.255353295	0.966847814	0	0	18.9	0	Egret, Cattle	0	3.000007947	2.000003605	0	0	0	0	1	0	0	0	0	6	2	0	0	0	0	0	5	0	0	0	0	0	8	0	0	0	0	0	10	0	0	0	0	0
17/06/2018	413	351	0	-0.238672766	0.971100052	0	0	18.1	0	Egret, Cattle	0	3.00000684	2.000003438	0	0	0	0	1	0	0	0	0	11	2	0	0	0	0	2	5	0	0	0	0	1	8	0	0	0	0	0	10	0	0	0	0	0
18/06/2018	414	352	0	-0.221921513	0.975064532	0	0	15.65	0	Egret, Cattle	0	3.000005888	2.000003289	0	0	0	0	1	0	0	0	0	17	2	0	0	0	0	5	5	0	0	0	0	0	8	0	0	0	0	0	10	0	0	0	0	0
19/06/2018	415	353	0	-0.2051045	0.97874008	0	0	17.05	0	Egret, Cattle	0	3.000005067	2.000003157	3	0	3	0	1	0	0	0	0	12	2	0	0	0	0	2	5	0	0	0	0	2	8	0	0	0	0	0	10	3	0	3	0	0
20/06/2018	416	354	0	-0.18822671	0.982125606	0	0	18.35	0	Egret, Cattle	0	3.000004362	2.00000304	0	0	0	0	1	0	0	0	0	5	2	0	0	0	0	2	5	0	0	0	0	0	8	0	0	0	0	0	10	0	0	0	0	0
21/06/2018	417	355	0	-0.171293144	0.985220107	0	0	18.4	0	Egret, Cattle	0	3.000003754	2.000002936	1	0	1	0	1	0	0	0	0	24	2	0	0	0	0	7	5	0	0	0	0	2	8	0	0	0	0	0	10	1	0	1	0	1
22/06/2018	418	356	0	-0.154308821	0.988022666	0	0	18.6	0	Egret, Cattle	0	3.000003231	2.000002846	0	0	0	0	1	0	0	0	0	20	2	0	0	0	0	2	5	0	0	0	0	2	8	0	0	0	0	0	10	0	0	0	0	2
23/06/2018	419	357	0	-0.137278772	0.990532452	0	0	17.9	0	Egret, Cattle	0.5	3.000002781	2.000002767	1	0	1	0	1	0	0	0	0	12	2	1	0	1	0	1	5	0	0	0	0	0	8	0	0	0	0	0	10	0	0	0	0	1
24/06/2018	420	358	0	-0.120208045	0.992748722	0	0	18.25	0	Egret, Cattle	0	3.000002394	2.000002699	2	0	2	0	1	0	0	0	0	11	2	0	0	0	0	1	5	0	0	0	0	0	8	0	0	0	0	0	10	2	0	2	0	0
25/06/2018	421	359	0	-0.103101697	0.99467082	0	0	16.85	0	Egret, Cattle	0	3.00000206	2.000002642	8	0	8	0	1	0	0	0	0	5	2	0	0	0	0	2	5	0	0	0	0	0	8	0	0	0	0	0	10	8	0	8	0	0
26/06/2018	422	360	0	-0.085964799	0.996298175	0	0	18.1	0	Egret, Cattle	0	3.000001773	2.000002594	10	0	10	1	1	0	0	0	0	8	2	0	0	0	0	0	5	1	0	1	0	0	8	0	0	0	0	0	10	9	0	9	0	0
27/06/2018	423	361	0	-0.068802427	0.997630305	1	1	15.8	0	Egret, Cattle	0	3.000001526	2.000002556	4	0	4	0	1	0	0	0	0	15	2	0	0	0	0	2	5	0	0	0	0	0	8	0	0	0	0	0	10	4	0	4	0	0
28/06/2018	424	362	0	-0.051619667	0.998666816	10	9	18.35	0	Egret, Cattle	0	3.000001314	2.000002527	21	0	21	0	1	0	0	0	0	7	2	0	0	0	0	0	5	0	0	0	0	2	8	0	0	0	0	0	10	21	0	21	0	0
29/06/2018	425	363	0	-0.034421612	0.999407401	10.2	0.2	18.45	0	Egret, Cattle	0	3.000001131	2.000002506	0	0	0	0	1	0	0	0	0	7	2	0	0	0	0	1	5	0	0	0	0	0	8	0	0	0	0	0	10	0	0	0	0	0
30/06/2018	426	364	0	-0.017213356	0.999851839	10.4	0.2	19.55	0	Egret, Cattle	0	3.000000973	2.000002493	5	0	5	0	1	0	0	0	0	7	2	0	0	0	0	0	5	0	0	0	0	0	8	0	0	0	0	0	10	5	0	5	0	0
01/07/2018	427	0	0	0	1	10.4	0	16	0	Egret, Cattle	0	3.000000396	2.000002489	20	0	20	0	1	0	0	0	0	14	2	0	0	0	0	5	5	0	0	0	0	0	8	0	0	0	0	0	10	20	0	20	0	0
02/07/2018	428	1	0	0.017213356	0.999851839	9.4	0	15	0	Egret, Cattle	0	3.00000046	2.000002493	25	0	25	0	1	0	0	0	0	9	2	0	0	0	0	1	5	0	0	0	0	0	8	0	0	0	0	0	10	25	0	25	0	0
03/07/2018	429	2	0	0.034421612	0.999407401	0.4	0	13	0	Egret, Cattle	2	3.000000534	2.000002506	28	0	28	3	1	0	0	0	0	9	2	4	0	4	0	0	5	3	0	3	0	1	8	3	0	3	0	1	10	18	0	18	0	0
04/07/2018	430	3	0	0.051619667	0.998666816	1.2	1	15	0	Egret, Cattle	0	3.000000621	2.000002527	0	0	0	0	1	0	0	0	0	10	2	0	0	0	0	2	5	0	0	0	0	0	8	0	0	0	0	0	10	0	0	0	0	2
05/07/2018	431	4	0	0.068802427	0.997630305	3	2	17	0	Egret, Cattle	3	3.000000721	2.000002556	8	0	8	1	1	0	0	0	0	13	2	6	0	6	0	0	5	1	0	1	0	0	8	0	0	0	0	0	10	1	0	1	0	0
06/07/2018	432	5	0	0.085964799	0.996298175	11.2	8.2	17.6	0	Egret, Cattle	0	3.000000838	2.000002594	0	0	0	0	1	0	0	0	0	31	2	0	0	0	0	2	5	0	0	0	0	0	8	0	0	0	0	0	10	0	0	0	0	0
07/07/2018	433	6	0	0.103101697	0.99467082	14.2	3	18	0	Egret, Cattle	0	3.000000973	2.000002642	1	0	1	0	1	0	0	0	0	4	2	0	0	0	0	2	5	0	0	0	0	0	8	0	0	0	0	0	10	1	0	1	0	0
08/07/2018	434	7	0	0.120208045	0.992748722	17.2	3	9	0	Egret, Cattle	2	3.000001131	2.000002699	4	0	4	0	1	0	0	0	0	1	2	4	0	4	0	0	5	0	0	0	0	0	8	0	0	0	0	0	10	0	0	0	0	0
09/07/2018	435	8	0	0.137278772	0.990532452	16.2	0	8	0	Egret, Cattle	0	3.000001314	2.000002767	1	0	1	0	1	0	0	0	0	9	2	0	0	0	0	1	5	0	0	0	0	0	8	0	0	0	0	0	10	1	0	1	0	1
10/07/2018	436	9	0	0.154308821	0.988022666	14.2	0	10	0	Egret, Cattle	5.5	3.000001526	2.000002846	11	0	11	0	1	0	0	0	0	17	2	11	0	11	0	0	5	0	0	0	0	1	8	0	0	0	0	0	10	0	0	0	0	4
11/07/2018	437	10	0	0.171293144	0.985220107	6	0	10.7	0	Egret, Cattle	0.5	3.000001773	2.000002936	2	0	2	1	1	0	0	0	0	7	2	1	0	1	0	0	5	1	0	1	0	0	8	0	0	0	0	0	10	0	0	0	0	0
12/07/2018	438	11	0	0.18822671	0.982125606	4	1	13.9	0	Egret, Cattle	0	3.00000206	2.00000304	0	0	0	0	1	0	0	0	0	1	2	0	0	0	0	1	5	0	0	0	0	0	8	0	0	0	0	0	10	0	0	0	0	0
13/07/2018	439	12	0	0.2051045	0.97874008	1	0	11	0	Egret, Cattle	0	3.000002394	2.000003157	0	0	0	0	1	0	0	0	0	2	2	0	0	0	0	1	5	0	0	0	0	0	8	0	0	0	0	0	10	0	0	0	0	0
14/07/2018	440	13	0	0.221921513	0.975064532	1	0	8	0	Egret, Cattle	0	3.000002781	2.000003289	0	0	0	0	1	0	0	0	0	0	2	0	0	0	0	0	5	0	0	0	0	1	8	0	0	0	0	0	10	0	0	0	0	0
15/07/2018	441	14	0	0.238672766	0.971100052	1	0	10.5	0	Egret, Cattle	0.5	3.000003231	2.000003438	1	0	1	0	1	0	0	0	0	7	2	1	0	1	0	1	5	0	0	0	0	0	8	0	0	0	0	0	10	0	0	0	0	0
16/07/2018	442	15	0	0.255353295	0.966847814	1	0	7.3	0	Egret, Cattle	0	3.000003754	2.000003605	4	0	4	0	1	0	0	0	0	6	2	0	0	0	0	2	5	0	0	0	0	1	8	0	0	0	0	0	10	4	0	4	0	0
17/07/2018	443	16	0	0.271958158	0.962309077	0	0	7	0	Egret, Cattle	0	3.000004362	2.000003793	0	0	0	0	1	0	0	0	0	6	2	0	0	0	0	0	5	0	0	0	0	1	8	0	0	0	0	1	10	0	0	0	0	0
18/07/2018	444	17	0	0.288482433	0.957485188	0	0	11.7	0	Egret, Cattle	0	3.000005067	2.000004003	0	0	0	0	1	0	0	0	0	14	2	0	0	0	0	3	5	0	0	0	0	1	8	0	0	0	0	0	10	0	0	0	0	0
19/07/2018	445	18	0	0.304921225	0.952377576	0	0	6.3	0	Egret, Cattle	0	3.000005888	2.000004238	5	0	5	0	1	0	0	0	0	10	2	0	0	0	0	0	5	0	0	0	0	0	8	0	0	0	0	0	10	5	0	5	0	1
20/07/2018	446	19	0	0.321269662	0.946987753	0	0	9.8	0	Egret, Cattle	0	3.00000684	2.000004501	0	0	0	0	1	0	0	0	0	7	2	0	0	0	0	1	5	0	0	0	0	0	8	0	0	0	0	0	10	0	0	0	0	0
21/07/2018	447	20	0	0.3375229	0.941317318	0	0	9.8	0	Egret, Cattle	0	3.000007947	2.000004795	0	0	0	0	1	0	0	0	0	13	2	0	0	0	0	1	5	0	0	0	0	0	8	0	0	0	0	0	10	0	0	0	0	1
22/07/2018	448	21	0	0.353676122	0.935367949	0	0	7.8	0	Egret, Cattle	0.5	3.000009234	2.000005125	3	0	3	2	1	0	0	0	0	9	2	1	0	1	0	0	5	2	0	2	0	0	8	0	0	0	0	0	10	0	0	0	0	0
23/07/2018	449	22	0	0.369724543	0.929141411	0	0	8.2	0	Egret, Cattle	0	3.000010728	2.000005494	0	0	0	0	1	0	0	0	0	13	2	0	0	0	0	0	5	0	0	0	0	0	8	0	0	0	0	0	10	0	0	0	0	0
24/07/2018	450	23	0	0.385663406	0.922639549	0	0	11	0	Egret, Cattle	0.5	3.000012464	2.000005908	1	0	1	0	1	0	0	0	0	15	2	1	0	1	0	0	5	0	0	0	0	0	8	0	0	0	0	0	10	0	0	0	0	0
25/07/2018	451	24	0	0.401487989	0.915864288	0	0	10.3	0	Egret, Cattle	0	3.000014481	2.000006372	0	0	0	0	1	0	0	0	0	11	2	0	0	0	0	0	5	0	0	0	0	0	8	0	0	0	0	0	10	0	0	0	0	0
26/07/2018	452	25	0	0.417193603	0.908817637	0	0	16	0	Egret, Cattle	0	3.000016825	2.000006894	0	0	0	0	1	0	0	0	0	8	2	0	0	0	0	2	5	0	0	0	0	0	8	0	0	0	0	0	10	0	0	0	0	0
27/07/2018	453	26	0	0.432775593	0.901501684	1	1	14	1	Egret, Cattle	0.5	3.000019547	2.000007481	0	1	1	1	1	0	0	0	0	17	2	0	1	1	1	3	5	0	0	0	0	1	8	0	0	0	0	0	10	0	0	0	0	0
28/07/2018	454	27	0	0.448229342	0.893918597	1	0	21	0	Egret, Cattle	0	3.000022711	2.000008142	0	0	0	0	1	0	0	0	0	6	2	0	0	0	0	1	5	0	0	0	0	2	8	0	0	0	0	0	10	0	0	0	0	0
29/07/2018	455	28	0	0.463550271	0.886070622	1	0	16	0	Egret, Cattle	0	3.000026386	2.000008888	0	0	0	0	1	0	0	0	0	5	2	0	0	0	0	1	5	0	0	0	0	0	8	0	0	0	0	1	10	0	0	0	0	0
30/07/2018	456	29	0	0.47873384	0.877960085	4	3	13	0	Egret, Cattle	0	3.000030656	2.000009731	0	0	0	0	1	0	0	0	0	6	2	0	0	0	0	1	5	0	0	0	0	1	8	0	0	0	0	0	10	0	0	0	0	0
31/07/2018	457	30	0	0.49377555	0.869589389	4	0	8.4	0	Egret, Cattle	0	3.000035618	2.000010685	0	0	0	0	1	0	0	0	0	4	2	0	0	0	0	1	5	0	0	0	0	2	8	0	0	0	0	0	10	0	0	0	0	0
01/08/2018	458	31	0	0.508670944	0.860961016	3	0	7	0	Egret, Cattle	0	3.000041382	2.000011767	0	0	0	0	1	0	0	0	0	3	2	0	0	0	0	1	5	0	0	0	0	0	8	0	0	0	0	0	10	0	0	0	0	0
02/08/2018	459	32	0	0.523415607	0.852077521	3	0	10	0	Egret, Cattle	0	3.000048079	2.000012994	0	0	0	0	1	0	0	0	0	12	2	0	0	0	0	0	5	0	0	0	0	0	8	0	0	0	0	0	10	0	0	0	0	0
03/08/2018	460	33	0	0.538005172	0.842941537	3	0	11	0	Egret, Cattle	0	3.00005586	2.00001439	0	0	0	0	1	0	0	0	0	6	2	0	0	0	0	3	5	0	0	0	0	0	8	0	0	0	0	0	10	0	0	0	0	0
04/08/2018	461	34	0	0.552435313	0.833555772	0	0	14	0	Egret, Cattle	0	3.0000649	2.000015981	0	0	0	0	1	0	0	0	0	8	2	0	0	0	0	1	5	0	0	0	0	1	8	0	0	0	0	0	10	0	0	0	0	0
05/08/2018	462	35	0	0.566701756	0.823923006	0	0	10	0	Egret, Cattle	0	3.000075403	2.000017797	0	0	0	0	1	0	0	0	0	15	2	0	0	0	0	0	5	0	0	0	0	1	8	0	0	0	0	1	10	0	0	0	0	0
06/08/2018	463	36	0	0.580800273	0.814046094	0	0	14	0	Egret, Cattle	0	3.000087605	2.000019873	0	0	0	0	1	0	0	0	0	7	2	0	0	0	0	0	5	0	0	0	0	2	8	0	0	0	0	0	10	0	0	0	0	1
07/08/2018	464	37	0	0.594726687	0.803927962	0	0	16	0	Egret, Cattle	0	3.000101783	2.000022251	0	0	0	0	1	0	0	0	0	4	2	0	0	0	0	2	5	0	0	0	0	0	8	0	0	0	0	0	10	0	0	0	0	0
08/08/2018	465	38	0	0.60847687	0.793571609	0.2	0.2	14.8	0	Egret, Cattle	0	3.000118255	2.00002498	0	0	0	0	1	0	0	0	0	10	2	0	0	0	0	3	5	0	0	0	0	3	8	0	0	0	0	0	10	0	0	0	0	0
09/08/2018	466	39	0	0.622046748	0.782980104	0.2	0	15.15	0	Egret, Cattle	0	3.000137392	2.000028118	0	0	0	0	1	0	0	0	0	15	2	0	0	0	0	1	5	0	0	0	0	4	8	0	0	0	0	0	10	0	0	0	0	0
10/08/2018	467	40	0	0.635432301	0.772156584	0.2	0	16.45	0	Egret, Cattle	0	3.000159627	2.000031732	0	0	0	0	1	0	0	0	0	13	2	0	0	0	0	2	5	0	0	0	0	1	8	0	0	0	0	0	10	0	0	0	0	0
11/08/2018	468	41	0	0.648629561	0.761104259	0.2	0	17.95	0	Egret, Cattle	0	3.00018546	2.000035902	0	0	0	0	1	0	0	0	0	14	2	0	0	0	0	1	5	0	0	0	0	3	8	0	0	0	0	0	10	0	0	0	0	0
12/08/2018	469	42	0	0.661634618	0.749826401	0.2	0	18	0	Egret, Cattle	0	3.000215474	2.000040722	0	0	0	0	1	0	0	0	0	8	2	0	0	0	0	0	5	0	0	0	0	1	8	0	0	0	0	0	10	0	0	0	0	0
13/08/2018	470	43	0	0.674443619	0.738326354	0	0	15.2	1	Egret, Cattle	0.5	3.000250345	2.000046305	0	1	1	1	1	0	0	0	0	28	2	0	1	1	1	3	5	0	0	0	0	0	8	0	0	0	0	0	10	0	0	0	0	0
14/08/2018	471	44	0	0.687052767	0.726607525	0	0	14.75	0	Egret, Cattle	0	3.000290859	2.000052781	0	0	0	0	1	0	0	0	0	15	2	0	0	0	0	3	5	0	0	0	0	0	8	0	0	0	0	0	10	0	0	0	0	0
15/08/2018	472	45	0	0.699458327	0.714673386	0	0	16.4	0	Egret, Cattle	0	3.00033793	2.000060309	0	0	0	0	1	0	0	0	0	17	2	0	0	0	0	1	5	0	0	0	0	3	8	0	0	0	0	0	10	0	0	0	0	0
16/08/2018	473	46	0	0.711656622	0.702527474	0	0	18.5	0	Egret, Cattle	0	3.000392618	2.000069073	0	0	0	0	1	0	0	0	0	12	2	0	0	0	0	2	5	0	0	0	0	1	8	0	0	0	0	0	10	0	0	0	0	0
17/08/2018	474	47	0	0.723644038	0.690173388	0	0	18.95	0	Egret, Cattle	0	3.000456156	2.000079295	0	0	0	0	1	0	0	0	0	4	2	0	0	0	0	0	5	0	0	0	0	0	8	0	0	0	0	0	10	0	0	0	0	0
18/08/2018	475	48	0	0.735417023	0.677614789	0	0	18.75	0	Egret, Cattle	0	3.000529977	2.000091238	0	0	0	0	1	0	0	0	0	15	2	0	0	0	0	0	5	0	0	0	0	0	8	0	0	0	0	0	10	0	0	0	0	0
19/08/2018	476	49	0	0.746972088	0.664855398	0	0	15.65	0	Egret, Cattle	0	3.000615745	2.000105215	0	0	0	0	1	0	0	0	0	6	2	0	0	0	0	1	5	0	0	0	0	0	8	0	0	0	0	0	10	0	0	0	0	0
20/08/2018	477	50	0	0.758305808	0.651898996	0	0	16.15	0	Egret, Cattle	0	3.000715392	2.000121601	0	0	0	0	1	0	0	0	0	15	2	0	0	0	0	4	5	0	0	0	0	1	8	0	0	0	0	2	10	0	0	0	0	0
21/08/2018	478	51	0	0.769414827	0.638749422	0	0	15.3	0	Egret, Cattle	0	3.000831165	2.000140843	0	0	0	0	1	0	0	0	0	14	2	0	0	0	0	5	5	0	0	0	0	0	8	0	0	0	0	1	10	0	0	0	0	0
22/08/2018	479	52	0	0.780295851	0.625410573	0	0	14.8	0	Egret, Cattle	1.5	3.000965674	2.000163475	3	0	3	0	1	0	0	0	0	13	2	3	0	3	0	6	5	0	0	0	0	1	8	0	0	0	0	0	10	0	0	0	0	0
23/08/2018	480	53	0	0.790945657	0.611886401	0	0	15.9	0	Egret, Cattle	1	3.00112195	2.000190136	2	0	2	0	1	0	0	0	0	17	2	2	0	2	0	6	5	0	0	0	0	2	8	0	0	0	0	0	10	0	0	0	0	1
24/08/2018	481	54	0	0.801361088	0.598180914	0	0	17.65	0	Egret, Cattle	0	3.001303515	2.000221594	0	0	0	0	1	0	0	0	0	10	2	0	0	0	0	4	5	0	0	0	0	1	8	0	0	0	0	0	10	0	0	0	0	0
25/08/2018	482	55	0	0.811539059	0.584298174	0	0	17.45	0	Egret, Cattle	0	3.001514463	2.000258769	0	0	0	0	1	0	0	0	0	8	2	0	0	0	0	6	5	0	0	0	0	0	8	0	0	0	0	0	10	0	0	0	0	0
26/08/2018	483	56	0	0.821476553	0.570242293	12.4	12.4	17.1	0	Egret, Cattle	0	3.001759547	2.000302765	0	0	0	0	1	0	0	0	0	5	2	0	0	0	0	1	5	0	0	0	0	1	8	0	0	0	0	0	10	0	0	0	0	0
27/08/2018	484	57	0	0.831170626	0.556017437	20.2	7.8	17	0	Egret, Cattle	0	3.002044292	2.00035491	0	0	0	0	1	0	0	0	0	5	2	0	0	0	0	0	5	0	0	0	0	0	8	0	0	0	0	1	10	0	0	0	0	0
28/08/2018	485	58	0	0.840618406	0.541627821	20.2	0	16.95	0	Egret, Cattle	1.5	3.002375114	2.000416803	3	0	3	0	1	0	0	0	0	6	2	3	0	3	0	1	5	0	0	0	0	0	8	0	0	0	0	0	10	0	0	0	0	0
29/08/2018	486	59	0	0.849817092	0.527077709	20.2	0	17.2	0	Egret, Cattle	0	3.002759469	2.000490368	0	0	0	0	1	0	0	0	0	2	2	0	0	0	0	1	5	0	0	0	0	0	8	0	0	0	0	0	10	0	0	0	0	0
30/08/2018	487	60	0	0.858763958	0.512371412	20.2	0	16.2	0	Egret, Cattle	0	3.00320602	2.000577924	0	0	0	0	1	0	0	0	0	1	2	0	0	0	0	0	5	0	0	0	0	0	8	0	0	0	0	0	10	0	0	0	0	0
31/08/2018	488	61	0	0.867456355	0.497513289	7.8	0	14	1	Egret, Cattle	0.5	3.003724828	2.00068227	1	1	2	2	1	0	0	0	0	7	2	0	1	1	1	6	5	1	0	1	0	0	8	0	0	0	0	0	10	0	0	0	0	1
01/09/2018	489	62	0	0.875891705	0.482507742	0	0	19	2	Egret, Cattle	2	3.004327585	2.000806783	2	2	4	2	1	0	1	1	1	8	2	2	0	2	0	3	5	0	1	1	1	3	8	0	0	0	0	0	10	0	0	0	0	0
02/09/2018	490	63	0	0.88406751	0.467359217	0	0	11	0	Egret, Cattle	4	3.005027873	2.000955543	8	0	8	0	1	0	0	0	0	13	2	8	0	8	0	1	5	0	0	0	0	1	8	0	0	0	0	0	10	0	0	0	0	0
03/09/2018	491	64	0	0.891981346	0.452072204	0	0	16.45	1	Egret, Cattle	2	3.005841469	2.001133485	0	2	2	1	1	0	2	2	1	14	2	0	0	0	0	1	5	0	0	0	0	0	8	0	0	0	0	0	10	0	0	0	0	0
04/09/2018	492	65	0	0.89963087	0.436651232	0	0	17	0	Egret, Cattle	0	3.006786702	2.001346576	0	0	0	0	1	0	0	0	0	10	2	0	0	0	0	1	5	0	0	0	0	0	8	0	0	0	0	3	10	0	0	0	0	0
05/09/2018	493	66	0	0.907013813	0.421100871	13	13	17	0	Egret, Cattle	0	3.007884865	2.00160204	0	0	0	0	1	0	0	0	0	3	2	0	0	0	0	0	5	0	0	0	0	0	8	0	0	0	0	0	10	0	0	0	0	1
06/09/2018	494	67	0	0.914127988	0.405425728	13.2	0.2	18	0	Egret, Cattle	0	3.009160693	2.001908627	0	0	0	0	1	0	0	0	0	7	2	0	0	0	0	3	5	0	0	0	0	0	8	0	0	0	0	0	10	0	0	0	0	0
07/09/2018	495	68	0	0.920971288	0.38963045	15.2	2	14	0	Egret, Cattle	0	3.01064292	2.002276937	0	0	0	0	1	0	0	0	0	4	2	0	0	0	0	0	5	0	0	0	0	0	8	0	0	0	0	0	10	0	0	0	0	0
08/09/2018	496	69	0	0.927541684	0.373719715	15.2	0	19	0	Egret, Cattle	0	3.012364922	2.002719822	0	0	0	0	1	0	0	0	0	2	2	0	0	0	0	0	5	0	0	0	0	0	8	0	0	0	0	0	10	0	0	0	0	0
09/09/2018	497	70	0	0.933837229	0.357698239	18.2	3	15	2	Egret, Cattle	0	3.014365467	2.003252868	0	2	2	2	1	0	0	0	0	7	2	0	0	0	0	0	5	0	1	1	1	3	8	0	0	0	0	0	10	0	1	1	1	1
10/09/2018	498	71	0	0.939856058	0.341570769	5.2	0	13	0	Egret, Cattle	1	3.016689586	2.003894986	1	0	1	0	1	1	0	1	0	10	2	0	0	0	0	0	5	0	0	0	0	1	8	0	0	0	0	0	10	0	0	0	0	0
11/09/2018	499	72	0	0.945596387	0.325342085	5	0	18.55	0	Egret, Cattle	0	3.019389581	2.004669124	0	0	0	0	1	0	0	0	0	6	2	0	0	0	0	1	5	0	0	0	0	0	8	0	0	0	0	0	10	0	0	0	0	0
12/09/2018	500	73	0	0.951056516	0.309016994	3	0	19.05	0	Egret, Cattle	0	3.022526194	2.005603139	0	0	0	0	1	0	0	0	0	2	2	0	0	0	0	1	5	0	0	0	0	0	8	0	0	0	0	0	10	0	0	0	0	0
13/09/2018	501	74	0	0.956234827	0.292600336	3	0	15	0	Egret, Cattle	0	3.026169969	2.006730854	0	0	0	0	1	0	0	0	0	2	2	0	0	0	0	4	5	0	0	0	0	0	8	0	0	0	0	0	10	0	0	0	0	1
14/09/2018	502	75	0	0.961129784	0.276096973	0	0	20.25	0	Egret, Cattle	0	3.030402825	2.008093339	0	0	0	0	1	0	0	0	0	3	2	0	0	0	0	1	5	0	0	0	0	0	8	0	0	0	0	1	10	0	0	0	0	0
15/09/2018	503	76	0	0.965739938	0.259511797	0	0	20.65	0	Egret, Cattle	1	3.035319883	2.009740472	2	0	2	0	1	0	0	0	0	4	2	2	0	2	0	1	5	0	0	0	0	1	8	0	0	0	0	0	10	0	0	0	0	0
16/09/2018	504	77	0	0.970063922	0.242849722	0	0	21.7	0	Egret, Cattle	0	3.041031585	2.011732828	8	0	8	0	1	0	0	0	0	6	2	0	0	0	0	0	5	0	0	0	0	0	8	0	0	0	0	0	10	8	0	8	0	0
17/09/2018	505	78	0	0.974100455	0.226115686	0	0	18.1	1	Egret, Cattle	1	3.047666146	2.014143968	0	1	1	1	1	0	1	1	1	6	2	0	0	0	0	0	5	0	0	0	0	0	8	0	0	0	0	0	10	0	0	0	0	0
18/09/2018	506	79	0	0.977848342	0.209314646	0	0	12	0	Egret, Cattle	0	3.055372394	2.01706322	0	0	0	0	1	0	0	0	0	3	2	0	0	0	0	0	5	0	0	0	0	1	8	0	0	0	0	0	10	0	0	0	0	0
19/09/2018	507	80	0	0.98130647	0.192451582	0	0	18.8	0	Egret, Cattle	0	3.064323064	2.020599032	0	0	0	0	1	0	0	0	0	6	2	0	0	0	0	2	5	0	0	0	0	0	8	0	0	0	0	0	10	0	0	0	0	0
20/09/2018	508	81	0	0.984473817	0.17553149	0	0	17	0	Egret, Cattle	0	3.074718596	2.024883045	13	0	13	0	1	0	0	0	0	7	2	0	0	0	0	4	5	0	0	0	0	0	8	0	0	0	0	0	10	13	0	13	0	1
21/09/2018	509	82	0	0.987349442	0.158559385	0	0	15	0	Egret, Cattle	0	3.086791542	2.030074993	0	0	0	0	1	0	0	0	0	4	2	0	0	0	0	0	5	0	0	0	0	0	8	0	0	0	0	0	10	0	0	0	0	0
22/09/2018	510	83	0	0.989932495	0.141540295	0	0	18.65	0	Egret, Cattle	0	3.10081164	2.036368631	0	0	0	0	1	0	0	0	0	2	2	0	0	0	0	0	5	0	0	0	0	0	8	0	0	0	0	1	10	0	0	0	0	0
23/09/2018	511	84	0	0.992222209	0.124479264	0	0	19.6	0	Egret, Cattle	1.5	3.117091683	2.043998864	7	0	7	0	1	0	0	0	0	5	2	3	0	3	0	2	5	0	0	0	0	0	8	4	0	4	0	2	10	0	0	0	0	0
24/09/2018	512	85	0	0.994217907	0.107381347	0	0	19.75	0	Egret, Cattle	4	3.135994272	2.053250335	8	0	8	0	1	0	0	0	0	9	2	8	0	8	0	2	5	0	0	0	0	0	8	0	0	0	0	1	10	0	0	0	0	0
25/09/2018	513	86	0	0.995918996	0.09025161	7	7	18.35	0	Egret, Cattle	1	3.157939601	2.064467722	9	0	9	0	1	0	0	0	0	2	2	2	0	2	0	1	5	0	0	0	0	0	8	0	0	0	0	0	10	7	0	7	0	0
26/09/2018	514	87	0	0.997324973	0.07309513	19.2	12.2	18.75	0	Egret, Cattle	0	3.183414399	2.078068086	11	0	11	0	1	0	0	0	0	4	2	0	0	0	0	3	5	0	0	0	0	1	8	0	0	0	0	0	10	11	0	11	0	1
27/09/2018	515	88	0	0.998435421	0.05591699	20.8	1.6	19.15	0	Egret, Cattle	0	3.212982186	2.094555625	2	0	2	0	1	0	0	0	0	9	2	0	0	0	0	5	5	0	0	0	0	0	8	0	0	0	0	0	10	2	0	2	0	0
28/09/2018	516	89	0	0.999250011	0.038722281	20.8	0	21.35	2	Egret, Cattle	10	3.24729502	2.114539265	6	6	12	4	1	4	6	10	2	9	2	0	0	0	0	0	5	2	0	2	0	0	8	0	0	0	0	0	10	0	0	0	0	1
29/09/2018	517	90	0	0.999768502	0.021516097	20.8	0	19	0	Egret, Cattle	0	3.287106909	2.13875356	3	0	3	0	1	0	0	0	0	3	2	0	0	0	0	0	5	0	0	0	0	0	8	0	0	0	0	0	10	3	0	3	0	1
30/09/2018	518	91	0	0.99999074	0.004303538	16.6	2.8	18.85	0	Egret, Cattle	0	3.333289077	2.168083444	0	0	0	0	1	0	0	0	0	6	2	0	0	0	0	3	5	0	0	0	0	0	8	0	0	0	0	0	10	0	0	0	0	0
01/10/2018	519	92	0	0.999916659	-0.012910296	15.6	11.2	18.6	0	Egret, Cattle	0	3.386847288	2.203593406	0	0	0	0	1	0	0	0	0	1	2	0	0	0	0	0	5	0	0	0	0	0	8	0	0	0	0	0	10	0	0	0	0	0
02/10/2018	520	93	0	0.999546281	-0.030120305	14	0	14	0	Egret, Cattle	0	3.448941407	2.246561719	0	0	0	0	1	0	0	0	0	3	2	0	0	0	0	3	5	0	0	0	0	0	8	0	0	0	0	0	10	0	0	0	0	0
03/10/2018	521	94	0	0.998879716	-0.047321388	14	0	19.25	0	Egret, Cattle	0	3.520907389	2.298520348	1	0	1	0	1	0	0	0	0	4	2	0	0	0	0	3	5	0	0	0	0	2	8	1	0	1	0	0	10	0	0	0	0	0
04/10/2018	522	95	0	0.997917161	-0.064508449	14	0	16	0	Egret, Cattle	0	3.604281835	2.361301159	0	0	0	0	1	0	0	0	0	1	2	0	0	0	0	1	5	0	0	0	0	0	8	0	0	0	0	0	10	0	0	0	0	0
05/10/2018	523	96	0	0.996658902	-0.081676395	11.2	0	21.55	0	Egret, Cattle	0	3.70082921	2.437088946	0	0	0	0	1	0	0	0	0	2	2	0	0	0	0	4	5	0	0	0	0	0	8	0	0	0	0	0	10	0	0	0	0	0
06/10/2018	524	97	0	0.995105311	-0.098820139	3.2	3.2	19.2	0	Egret, Cattle	0	3.812571731	2.528481643	0	0	0	0	1	0	0	0	0	8	2	0	0	0	0	3	5	0	0	0	0	0	8	0	0	0	0	0	10	0	0	0	0	0
07/10/2018	525	98	0	0.993256849	-0.1159346	7.4	4.2	19.65	0	Egret, Cattle	0	3.941821818	2.638557782	7	0	7	0	1	0	0	0	0	3	2	0	0	0	0	3	5	0	0	0	0	1	8	0	0	0	0	0	10	7	0	7	0	1
08/10/2018	526	99	0	0.991114064	-0.133014707	7.4	0	21.2	0	Egret, Cattle	0	4.091216798	2.770950783	3	0	3	0	1	0	0	0	0	0	2	0	0	0	0	0	5	0	0	0	0	0	8	0	0	0	0	0	10	3	0	3	0	0
09/10/2018	527	100	0	0.98867759	-0.150055398	10.8	3.4	21.1	0	Egret, Cattle	0	4.263755325	2.929928969	0	0	0	0	1	0	0	0	0	1	2	0	0	0	0	0	5	0	0	0	0	1	8	0	0	0	0	0	10	0	0	0	0	0
10/10/2018	528	101	0	0.98594815	-0.167051626	15.8	5	16	0	Egret, Cattle	0	4.462834624	3.120479149	0	0	0	0	1	0	0	0	0	2	2	0	0	0	0	0	5	0	0	0	0	0	8	0	0	0	0	0	10	0	0	0	0	0
11/10/2018	529	102	0	0.982926552	-0.183998352	17.6	5	19	0	Egret, Cattle	1	4.692287238	3.348390221	2	0	2	0	1	1	0	1	0	0	2	0	0	0	0	0	5	0	0	0	0	0	8	0	0	0	0	0	10	1	0	1	0	0
12/10/2018	530	103	0	0.979613692	-0.200890555	24.2	10.8	19.4	1	Egret, Cattle	8	4.956415379	3.620331354	3	5	8	1	1	3	5	8	1	3	2	0	0	0	0	0	5	0	0	0	0	0	8	0	0	0	0	0	10	0	0	0	0	0
13/10/2018	531	104	0	0.976010551	-0.21772323	38.4	14.2	9.85	0	Egret, Cattle	4	5.260020265	3.943916866	7	0	7	0	1	3	0	3	0	2	2	2	0	2	0	5	5	0	0	0	0	0	8	2	0	2	0	0	10	0	0	0	0	0
14/10/2018	532	105	0	0.972118197	-0.23449139	49	14	18	2	Egret, Cattle	7.5	5.608422983	4.327746957	12	2	14	6	1	4	1	5	1	5	2	4	1	5	1	7	5	4	0	4	0	1	8	0	0	0	0	0	10	0	0	0	0	0
15/10/2018	533	106	0	0.967937783	-0.251190064	73.2	29.2	20.5	1	Egret, Cattle	2	6.007472398	4.781410036	40	2	42	6	1	0	2	2	1	9	2	0	0	0	0	14	5	5	0	5	0	2	8	0	0	0	0	0	10	35	0	35	0	1
16/10/2018	534	107	0	0.963470549	-0.267814305	80.2	12	20	0	Egret, Cattle	0	6.463534527	5.315428722	220	0	220	0	1	0	0	0	0	11	2	0	0	0	0	5	5	0	0	0	0	0	8	0	0	0	0	0	10	220	0	220	0	0
17/10/2018	535	108	0	0.958717817	-0.284359187	70.2	0.8	21.6	0	Egret, Cattle	0	6.983456629	5.941128246	20	0	20	0	1	0	0	0	0	2	2	0	0	0	0	1	5	0	0	0	0	0	8	0	0	0	0	0	10	20	0	20	0	0
18/10/2018	536	109	0	0.953680997	-0.300819808	57.4	1.4	21.65	0	Egret, Cattle	0	7.574498231	6.670403764	0	0	0	0	1	0	0	0	0	5	2	0	0	0	0	0	5	0	0	0	0	0	8	0	0	0	0	0	10	0	0	0	0	0
19/10/2018	537	110	0	0.94836158	-0.317191289	44.4	1	21.8	1	Egret, Cattle	9	8.244220481	7.515363105	42	3	45	1	1	0	3	3	1	2	2	12	0	12	0	0	5	0	0	0	0	0	8	0	0	0	0	0	10	30	0	30	0	0
20/10/2018	538	111	0	0.942761143	-0.333468779	15.2	0	22.65	0	Egret, Cattle	1	9.000325063	8.487825477	4	0	4	0	1	0	0	0	0	0	2	2	0	2	0	0	5	0	0	0	0	0	8	2	0	2	0	0	10	0	0	0	0	0
21/10/2018	539	112	0	0.936881346	-0.349647455	3.2	0	23.7	0	Egret, Cattle	1	9.850434581	9.598666174	2	0	2	0	1	1	0	1	0	0	2	0	0	0	0	0	5	0	0	0	0	0	8	1	0	1	0	0	10	0	0	0	0	0
22/10/2018	540	113	0	0.930723931	-0.365722523	14.4	12	21.55	0	Egret, Cattle	0	10.80180843	10.85701401	15	0	15	0	1	0	0	0	0	1	2	0	0	0	0	0	5	0	0	0	0	0	8	0	0	0	0	0	10	15	0	15	0	0
23/10/2018	541	114	0	0.924290722	-0.38168922	13	0	23.2	0	Egret, Cattle	0	11.86099207	12.26933253	11	0	11	8	1	0	0	0	0	1	2	0	0	0	0	2	5	8	0	8	0	0	8	0	0	0	0	0	10	3	0	3	0	0
24/10/2018	542	115	0	0.917583626	-0.397542814	12	0	25.4	0	Egret, Cattle	1	13.03340362	13.83844656	7	0	7	6	1	1	0	1	0	2	2	0	0	0	0	1	5	6	0	6	0	0	8	0	0	0	0	0	10	0	0	0	0	0
25/10/2018	543	116	0	0.91060463	-0.413278608	12	0	21	0	Egret, Cattle	0.5	14.32287023	15.56260868	3	0	4	3	1	0	0	0	0	1	2	0	0	1	0	2	5	3	0	3	0	0	8	0	0	0	0	0	10	0	0	0	0	0
26/10/2018	544	117	0	0.903355802	-0.428891938	12	0	20	1	Egret, Cattle	5	15.73113666	17.43472782	7	5	12	3	1	0	5	5	1	2	2	0	0	0	0	0	5	2	0	2	0	0	8	0	0	0	0	0	10	5	0	5	0	0
27/10/2018	545	118	0	0.895839291	-0.444378178	0	0	20	1	Egret, Cattle	8	17.25738025	19.44189587	7	3	20	6	1	0	3	3	1	2	2	0	0	10	0	0	5	5	0	5	0	0	8	0	0	0	0	0	10	2	0	2	0	0
28/10/2018	546	119	0	0.888057323	-0.459732739	0	0	24.35	1	Egret, Cattle	16.5	18.89777702	21.56533764	5	10	18	1	1	5	10	15	1	1	2	0	0	3	0	0	5	0	0	0	0	0	8	0	0	0	0	0	10	0	0	0	0	0
29/10/2018	547	120	0	0.880012204	-0.474951072	0.8	0.8	9.25	0	Egret, Cattle	9	20.64517115	23.78086962	17	0	17	1	1	5	0	5	0	1	2	8	0	8	0	0	5	1	0	1	0	0	8	0	0	0	0	0	10	3	0	3	0	0
30/10/2018	548	121	0	0.871706319	-0.490028666	2.2	1.4	21.3	1	Egret, Cattle	13	22.4889027	26.05988547	29	2	37	1	1	8	2	10	1	1	2	0	0	6	0	1	5	0	0	0	0	0	8	0	0	0	0	0	10	21	0	21	0	0
31/10/2018	549	122	0	0.863142128	-0.504961055	2.2	0	21.3	0	Egret, Cattle	0	24.4148416	28.37080198	23	0	23	16	1	0	0	0	0	0	2	0	0	0	0	0	5	16	0	16	0	0	8	2	0	2	0	0	10	5	0	5	0	0
01/11/2018	550	123	0	0.85432217	-0.519743812	2.2	0	21.8	2	Egret, Cattle	56.5	26.40566095	30.68081802	26	52	103	4	1	0	28	28	1	1	2	8	24	57	1	1	5	2	0	2	0	0	8	0	0	0	0	0	10	16	0	16	0	0
02/11/2018	551	124	0	0.845249057	-0.534372558	2.2	0	23	3	Egret, Cattle	25	28.44135779	32.95778179	36	4	40	6	1	19	4	23	3	4	2	4	0	4	0	0	5	3	0	3	0	0	8	1	0	1	0	0	10	9	0	9	0	0
03/11/2018	552	125	0	0.835925479	-0.548842958	1.4	0	21	2	Egret, Cattle	10.5	30.49999916	35.17194416	16	8	24	2	1	2	2	4	1	1	2	7	6	13	1	2	5	0	0	0	0	1	8	0	0	0	0	1	10	7	0	7	0	0
04/11/2018	553	126	0	0.826354199	-0.563150724	0	0	21	4	Egret, Cattle	26.5	32.55864052	37.29740286	30	18	48	7	1	9	7	16	2	3	2	10	11	21	2	2	5	3	0	3	0	1	8	0	0	0	0	0	10	8	0	8	0	0
05/11/2018	554	127	0	0.816538051	-0.577291617	0	0	26.25	0	Egret, Cattle	2	34.59433729	39.31310466	12	0	12	2	1	0	0	0	0	3	2	4	0	4	0	0	5	2	0	2	0	0	8	0	0	0	0	0	10	6	0	6	0	0
06/11/2018	555	128	0	0.806479946	-0.591261445	0	0	27.75	0	Egret, Cattle	10	36.58515655	41.2033527	32	0	32	8	1	6	0	6	0	5	2	8	0	8	0	0	5	8	0	8	0	0	8	0	0	0	0	0	10	10	0	10	0	1
07/11/2018	556	129	0	0.796182864	-0.60505607	0	0	26.9	0	Egret, Cattle	4.5	38.51109532	42.95784298	22	0	23	11	1	4	0	4	0	0	2	0	0	1	0	0	5	11	0	11	0	0	8	3	0	3	0	0	10	4	0	4	0	0
08/11/2018	557	130	0	0.785649855	-0.618671403	0.4	0.4	24.05	3	Egret, Cattle	21.5	40.35482668	44.57131215	7	18	33	3	1	7	3	10	1	4	2	0	15	23	2	2	5	0	0	0	0	0	8	0	0	0	0	0	10	0	0	0	0	0
09/11/2018	558	131	0	0.774884041	-0.632103411	0.4	0	20.7	0	Egret, Cattle	0	42.10222058	46.04291045	7	0	7	0	1	0	0	0	0	1	2	0	0	0	0	0	5	0	0	0	0	0	8	0	0	0	0	0	10	7	0	7	0	0
10/11/2018	559	132	0	0.763888613	-0.645348113	0.4	0	18	1	Egret, Cattle	13	43.74261706	47.37541949	33	6	39	12	1	7	6	13	1	2	2	0	0	0	0	0	5	11	0	11	0	0	8	2	0	2	0	0	10	13	0	13	0	0
11/11/2018	560	133	0	0.752666828	-0.658401585	0.4	0	22.3	13	Egret, Cattle	47.5	45.26886031	48.57442079	17	41	58	16	1	5	41	46	13	21	2	3	0	3	0	1	5	3	0	3	0	1	8	0	0	0	0	0	10	6	0	6	0	0
12/11/2018	561	134	0	0.741222011	-0.671259958	0.4	0	18	5	Egret, Cattle	22	46.67712632	49.64749655	7	62	71	5	1	0	21	21	2	6	2	0	0	2	0	0	5	0	0	0	0	0	8	0	0	0	0	0	10	7	41	48	3	3
13/11/2018	562	135	0	0.729557554	-0.683919422	0	0	21.95	0	Egret, Cattle	6	47.96659244	50.60351653	34	0	46	23	1	0	0	0	0	6	2	0	0	12	0	0	5	23	0	23	0	1	8	0	0	0	0	0	10	11	0	11	0	0
14/11/2018	563	136	0	0.717676914	-0.696376226	1.6	1.6	22.75	0	Egret, Cattle	4	49.13900341	51.45203939	27	0	33	6	1	1	0	1	0	1	2	0	0	6	0	0	5	6	0	6	0	0	8	0	0	0	0	2	10	20	0	20	0	0
15/11/2018	564	137	0	0.70558361	-0.708626678	1.6	0	25.25	1	Egret, Cattle	16	50.19818636	52.20283708	27	10	37	5	1	3	0	3	0	1	2	16	10	26	1	2	5	4	0	4	0	0	8	0	0	0	0	0	10	4	0	4	0	0
16/11/2018	565	138	0	0.693281227	-0.72066715	1.6	0	24.25	1	Egret, Cattle	34	51.14955941	52.86553707	42	15	64	8	1	8	15	23	1	4	2	15	0	22	0	1	5	7	0	7	0	0	8	2	0	2	0	0	10	10	0	10	0	0
17/11/2018	566	139	0	0.680773409	-0.732494072	1.6	0	24.4	4	Egret, Cattle	17	51.99966799	53.44936877	13	11	28	6	1	0	11	11	4	11	2	8	0	12	0	0	5	2	0	2	0	0	8	0	0	0	0	0	10	3	0	3	0	0
18/11/2018	567	140	2	0.668063864	-0.74410394	7.4	5.8	22.1	9	Egret, Cattle	69	52.75577148	53.96299717	31	62	93	18	1	11	48	59	7	14	2	6	14	20	2	3	5	9	0	9	0	0	8	0	0	0	0	0	10	5	0	5	0	0
19/11/2018	568	141	1	0.655156357	-0.755493314	5.8	0	22.6	18	Egret, Cattle	122.5	53.42549246	54.41442579	38	117	158	34	1	4	110	114	17	23	2	7	7	17	1	5	5	16	0	16	0	1	8	5	0	5	0	0	10	6	0	6	0	0
20/11/2018	569	142	0	0.642054713	-0.766658819	5.8	0	20	6	Egret, Cattle	29	54.01653258	54.81095217	30	29	59	18	1	0	24	24	5	12	2	5	5	10	1	2	5	12	0	12	0	1	8	2	0	2	0	1	10	11	0	11	0	1
21/11/2018	570	143	0	0.628762815	-0.777597147	5.8	0	25.55	5	Egret, Cattle	25	54.53645295	55.15916185	15	26	41	8	1	3	14	17	4	7	2	4	12	16	1	2	5	3	0	3	0	0	8	0	0	0	0	0	10	5	0	5	0	0
22/11/2018	571	144	0	0.6152846	-0.788305056	7.6	1.8	27.15	1	Egret, Cattle	39	54.99251307	55.46494867	86	15	101	5	1	24	15	39	1	2	2	0	0	0	0	0	5	4	0	4	0	0	8	28	0	28	0	1	10	30	0	30	0	0
23/11/2018	572	145	0	0.601624063	-0.798779373	6.8	5	20	0	Egret, Cattle	5	55.39156015	55.73355234	8	0	8	2	1	5	0	5	0	1	2	0	0	0	0	1	5	2	0	2	0	0	8	0	0	0	0	0	10	1	0	1	0	0
24/11/2018	573	146	0	0.587785252	-0.809016994	6.8	0	23.55	0	Egret, Cattle	9	55.73996015	55.96960617	24	0	24	0	1	6	0	6	0	0	2	6	0	6	0	3	5	0	0	0	0	0	8	6	0	6	0	0	10	6	0	6	0	0
25/11/2018	574	147	0	0.573772268	-0.819014887	6.8	0	26.7	3	Egret, Cattle	31	56.04356188	56.17718967	28	13	44	9	1	11	13	24	3	7	2	11	0	14	0	0	5	6	0	6	0	0	8	0	0	0	0	0	10	0	0	0	0	0
26/11/2018	575	148	0	0.559589262	-0.828770087	6.8	0	26.5	0	Egret, Cattle	4	56.30768635	56.35988259	23	0	23	11	1	4	0	4	0	3	2	0	0	0	0	0	5	11	0	11	0	0	8	0	0	0	0	0	10	8	0	8	0	1
27/11/2018	576	149	0	0.545240439	-0.838279705	5	0	24	1	Egret, Cattle	15	56.5371347	56.52081775	38	1	39	11	1	4	1	5	1	2	2	20	0	20	0	0	5	10	0	10	0	0	8	0	0	0	0	0	10	4	0	4	0	0
28/11/2018	577	150	0	0.530730048	-0.847540923	1	1	26	1	Egret, Cattle	13	56.73620904	56.66273126	31	5	40	10	1	1	5	6	1	1	2	10	0	14	0	1	5	9	0	9	0	0	8	3	0	3	0	0	10	8	0	8	0	0
29/11/2018	578	151	0	0.516062391	-0.856550996	1	0	22	6	Egret, Cattle	72	56.9087418	56.78800903	35	60	97	12	1	6	50	56	5	9	2	20	10	32	1	2	5	6	0	6	0	0	8	0	0	0	0	0	10	3	0	3	0	0
30/11/2018	579	152	0	0.501241813	-0.865307254	1	0	24.6	2	Egret, Cattle	31.5	57.05813009	56.89872933	65	9	74	22	1	10	9	19	2	4	2	25	0	25	0	1	5	20	0	20	0	0	8	6	0	6	0	0	10	4	0	4	0	0
01/12/2018	580	153	0	0.486272707	-0.873807104	1	0	27.45	0	Egret, Cattle	9	57.1873724	56.9967011	42	0	42	12	1	3	0	3	0	3	2	12	0	12	0	0	5	12	0	12	0	0	8	0	0	0	0	0	10	15	0	15	0	0
02/12/2018	581	154	0	0.471159508	-0.882048025	1	0	22	0	Egret, Cattle	6	57.29910588	57.08349815	14	0	14	6	1	6	0	6	0	4	2	0	0	0	0	1	5	6	0	6	0	0	8	2	0	2	0	0	10	0	0	0	0	0
03/12/2018	582	155	0	0.455906694	-0.890027576	0	0	25	0	Egret, Cattle	0	57.39564275	57.16048947	0	0	0	0	1	0	0	0	0	7	2	0	0	0	0	0	5	0	0	0	0	1	8	0	0	0	0	0	10	0	0	0	0	0
04/12/2018	583	156	0	0.440518784	-0.897743394	0	0	25.1	0	Egret, Cattle	13.5	57.479005	57.2288659	34	0	38	8	1	9	0	9	0	8	2	5	0	9	0	0	5	8	0	8	0	1	8	0	0	0	0	0	10	12	0	12	0	0
05/12/2018	584	157	0	0.42500034	-0.90519319	2.2	2.2	24.25	2	Egret, Cattle	33	57.5509568	57.28966354	28	22	62	8	1	8	12	20	1	7	2	4	10	26	1	1	5	6	0	6	0	0	8	0	0	0	0	0	10	10	0	10	0	0
06/12/2018	585	158	0	0.409355959	-0.912374758	5.2	3	23.15	6	Egret, Cattle	59.5	57.61303445	57.34378412	50	21	77	16	1	35	19	54	4	8	2	5	0	11	0	0	5	10	2	12	2	2	8	0	0	0	0	0	10	0	0	0	0	0
07/12/2018	586	159	0	0.393590277	-0.91928597	5.2	0	22.15	12	Egret, Cattle	87	57.66657353	57.39201282	42	57	99	17	1	30	57	87	12	22	2	0	0	0	0	1	5	5	0	5	0	1	8	0	0	0	0	0	10	7	0	7	0	0
08/12/2018	587	160	0	0.377707965	-0.925924777	5.2	0	22	8	Egret, Cattle	43	57.71273346	57.43503365	64	27	91	24	1	15	27	42	8	19	2	2	0	2	0	0	5	16	0	16	0	2	8	22	0	22	0	0	10	9	0	9	0	0
09/12/2018	588	161	0	0.361713731	-0.932289213	5.2	0	24	4	Egret, Cattle	18.5	57.75251952	57.47344283	33	7	40	16	1	7	7	14	4	20	2	9	0	9	0	0	5	12	0	12	0	0	8	0	0	0	0	0	10	5	0	5	0	0
10/12/2018	589	162	0	0.345612313	-0.938377392	3	0	21	0	Egret, Cattle	5.5	57.78680234	57.5077604	13	0	13	4	1	4	0	4	0	2	2	3	0	3	0	1	5	4	0	4	0	0	8	0	0	0	0	0	10	2	0	2	0	0
11/12/2018	590	163	0	0.329408482	-0.944187509	0	0	24.95	0	Egret, Cattle	7.5	57.81633525	57.53844016	22	0	22	7	1	5	0	5	0	6	2	5	0	5	0	0	5	7	0	7	0	1	8	0	0	0	0	0	10	5	0	5	0	0
12/12/2018	591	164	0	0.313107041	-0.949717843	0	0	22	2	Egret, Cattle	8	57.84176954	57.56587839	17	3	20	5	1	4	3	7	2	5	2	2	0	2	0	1	5	3	0	3	0	2	8	1	0	1	0	0	10	7	0	7	0	0
13/12/2018	592	165	0	0.296712819	-0.954966755	0	0	25.95	0	Egret, Cattle	22.5	57.8636678	57.59042123	54	0	54	18	1	17	0	17	0	5	2	11	0	11	0	0	5	18	0	18	0	1	8	0	0	0	0	0	10	8	0	8	0	0
14/12/2018	593	166	0	0.280230675	-0.95993269	0	0	25	0	Egret, Cattle	16.5	57.8825157	57.61237121	17	0	42	0	1	1	0	1	0	3	2	6	0	31	0	2	5	0	0	0	0	0	8	5	0	5	0	0	10	5	0	5	0	0
15/12/2018	594	167	0	0.263665493	-0.964614176	2	2	24	1	Egret, Cattle	22	57.8987322	57.63199272	28	16	44	9	1	4	16	20	1	3	2	4	0	4	0	0	5	8	0	8	0	0	8	8	0	8	0	0	10	4	0	4	0	0
16/12/2018	595	168	0	0.24702218	-0.969009826	4.8	2.8	24.7	1	Egret, Cattle	15	57.91267848	57.64951685	23	3	34	1	1	5	3	8	1	5	2	6	0	14	0	0	5	0	0	0	0	0	8	0	0	0	0	0	10	12	0	12	0	0
17/12/2018	596	169	0	0.23030567	-0.973118337	14.2	9.4	24.85	5	Egret, Cattle	28	57.92466566	57.6651455	34	16	50	15	1	12	16	28	5	11	2	0	0	0	0	0	5	10	0	10	0	0	8	3	0	3	0	0	10	9	0	9	0	0
18/12/2018	597	170	0	0.213520915	-0.976938493	18.2	4	24	10	Egret, Cattle	111	57.93496154	57.67905495	75	75	155	17	1	17	75	92	10	13	2	33	0	38	0	0	5	7	0	7	0	0	8	2	0	2	0	0	10	16	0	16	0	0
19/12/2018	598	171	0	0.19667289	-0.98046916	20.2	2	26.4	2	Egret, Cattle	15	57.94379644	57.69139889	63	10	73	34	1	5	10	15	2	4	2	0	0	0	0	0	5	32	0	32	0	0	8	4	0	4	0	0	10	22	0	22	0	0
20/12/2018	599	172	0	0.179766586	-0.983709294	18.2	0	28.15	1	Egret, Cattle	24	57.95136818	57.70231109	46	6	52	1	1	22	0	22	0	1	2	4	0	4	0	0	5	0	0	0	0	0	8	12	6	18	1	1	10	8	0	8	0	0
21/12/2018	600	173	1	0.162807013	-0.986657933	15.4	0	29.3	4	Egret, Cattle	37.5	57.95784646	57.71190762	10	33	43	5	1	4	33	37	4	7	2	1	0	1	0	0	5	1	0	1	0	0	8	2	0	2	0	0	10	2	0	2	0	0
22/12/2018	601	174	0	0.145799197	-0.989314204	6	0	29.45	4	Egret, Cattle	42	57.9633766	57.72028879	32	23	55	4	1	14	23	37	4	4	2	10	0	10	0	1	5	0	0	0	0	0	8	0	0	0	0	0	10	8	0	8	0	0
23/12/2018	602	175	0	0.128748177	-0.99167732	2	0	24.25	0	Egret, Cattle	14.5	57.96808271	57.72754082	47	0	47	12	1	12	0	12	0	3	2	5	0	5	0	0	5	12	0	12	0	0	8	10	0	10	0	0	10	8	0	8	0	0
24/12/2018	603	176	0	0.111659007	-0.99374658	0	0	23.4	0	Egret, Cattle	8	57.97207048	57.73373723	17	0	17	0	1	5	0	5	0	2	2	6	0	6	0	1	5	0	0	0	0	0	8	0	0	0	0	0	10	6	0	6	0	0
25/12/2018	604	177	0	0.09453675	-0.995521372	0	0	19	3	Egret, Cattle	21	57.97542951	57.73893998	28	12	42	13	1	3	12	15	3	11	2	10	0	12	0	0	5	10	0	10	0	0	8	2	0	2	0	0	10	3	0	3	0	0
26/12/2018	605	178	0	0.077386479	-0.99700117	0	0	21	5	Egret, Cattle	36	57.97823531	57.74320052	53	10	70	15	1	17	10	27	5	10	2	11	0	18	0	0	5	10	0	10	0	0	8	0	0	0	0	0	10	15	0	15	0	0
27/12/2018	606	179	0	0.060213277	-0.998185534	0	0	24	3	Egret, Cattle	14	57.98055094	57.74656055	22	11	33	13	1	2	11	13	3	7	2	2	0	2	0	0	5	10	0	10	0	0	8	2	0	2	0	0	10	6	0	6	0	0
28/12/2018	607	180	0	0.043022233	-0.999074115	0	0	22	0	Egret, Cattle	5	57.98242851	57.74905267	22	0	22	0	1	0	0	0	0	4	2	10	0	10	0	0	5	0	0	0	0	0	8	0	0	0	0	0	10	12	0	12	0	0
29/12/2018	608	181	0	0.02581844	-0.999666649	0	0	24.95	0	Egret, Cattle	4	57.98391025	57.75070093	10	0	12	6	1	2	0	2	0	0	2	2	0	4	0	1	5	6	0	6	0	2	8	0	0	0	0	0	10	0	0	0	0	0
30/12/2018	609	182	0	0.008606997	-0.999962959	0	0	26.6	2	Egret, Cattle	11.5	57.98502949	57.75152113	26	6	32	9	1	2	6	8	2	6	2	7	0	7	0	4	5	7	0	7	0	0	8	2	0	2	0	0	10	8	0	8	0	0
31/12/2018	610	183	0	-0.008606997	-0.999962959	0	0	25.95	0	Egret, Cattle	9	57.98581143	57.75152113	21	0	28	4	1	4	0	4	0	5	2	3	0	10	0	1	5	4	0	4	0	0	8	0	0	0	0	0	10	10	0	10	0	0
01/01/2019	611	184	0	-0.02581844	-0.999666649	0	0	25	3	Egret, Cattle	15	57.98627367	57.75070093	13	12	25	3	1	3	12	15	3	8	2	0	0	0	0	2	5	0	0	0	0	1	8	0	0	0	0	0	10	10	0	10	0	0
02/01/2019	612	185	0	-0.043022233	-0.999074115	0	0	26.05	7	Egret, Cattle	81	57.9864266	57.74905267	53	85	141	12	1	17	32	49	6	16	2	8	53	64	1	4	5	5	0	5	0	0	8	4	0	4	0	0	10	19	0	19	0	0
03/01/2019	613	186	0	-0.060213277	-0.998185534	0	0	25.1	10	Egret, Cattle	73.5	57.98627367	57.74656055	44	63	107	28	1	28	44	72	9	19	2	3	0	3	0	3	5	0	19	19	1	2	8	0	0	0	0	0	10	13	0	13	0	0
04/01/2019	614	187	0	-0.077386479	-0.99700117	0.6	0.6	26.3	6	Egret, Cattle	35	57.98581143	57.74320052	0	35	35	6	1	0	35	35	6	18	2	0	0	0	0	2	5	0	0	0	0	0	8	0	0	0	0	0	10	0	0	0	0	0
05/01/2019	615	188	0	-0.09453675	-0.995521372	1.6	1	26	3	Egret, Cattle	33.5	57.98502949	57.73893998	42	13	58	9	1	17	13	30	3	12	2	4	0	7	0	0	5	6	0	6	0	0	8	3	0	3	0	1	10	12	0	12	0	0
06/01/2019	616	189	0	-0.111659007	-0.99374658	1.6	0	27.65	2	Egret, Cattle	14.5	57.98391025	57.73373723	22	9	32	3	1	2	9	11	2	14	2	6	0	7	0	1	5	1	0	1	0	0	8	7	0	7	0	1	10	6	0	6	0	0
07/01/2019	617	190	0	-0.128748177	-0.99167732	2.2	0.6	27	0	Egret, Cattle	16.5	57.98242851	57.72754082	26	0	26	0	1	15	0	15	0	8	2	3	0	3	0	0	5	0	0	0	0	3	8	0	0	0	0	0	10	8	0	8	0	0
08/01/2019	618	191	0	-0.145799197	-0.989314204	2.6	0.4	26.2	7	Egret, Cattle	85	57.98055094	57.72028879	20	65	85	7	1	20	65	85	7	18	2	0	0	0	0	1	5	0	0	0	0	0	8	0	0	0	0	0	10	0	0	0	0	0
09/01/2019	619	192	0	-0.162807013	-0.986657933	2.2	0.2	26.35	7	Egret, Cattle	38	57.97823531	57.71190762	0	38	38	7	1	0	38	38	7	19	2	0	0	0	0	2	5	0	0	0	0	0	8	0	0	0	0	0	10	0	0	0	0	0
10/01/2019	620	193	0	-0.179766586	-0.983709294	1.2	0	27.7	3	Egret, Cattle	4	57.97542951	57.70231109	11	4	15	4	1	0	4	4	3	5	2	0	0	0	0	2	5	1	0	1	0	2	8	8	0	8	0	0	10	2	0	2	0	0
11/01/2019	621	194	0	-0.19667289	-0.98046916	2.2	1	25	3	Egret, Cattle	18	57.97207048	57.69139889	15	21	38	13	1	4	13	17	2	6	2	0	0	2	0	1	5	3	8	11	1	1	8	0	0	0	0	0	10	8	0	8	0	0
12/01/2019	622	195	0	-0.213520915	-0.976938493	1.6	0	23	1	Egret, Cattle	9	57.96808271	57.67905495	19	7	26	1	1	0	7	7	1	8	2	4	0	4	0	1	5	0	0	0	0	0	8	3	0	3	0	0	10	12	0	12	0	0
13/01/2019	623	196	0	-0.23030567	-0.973118337	1.2	0	26.45	2	Egret, Cattle	13	57.9633766	57.6651455	34	5	39	12	1	5	5	10	2	19	2	6	0	6	0	2	5	10	0	10	0	2	8	0	0	0	0	0	10	13	0	13	0	0
14/01/2019	624	197	0	-0.24702218	-0.969009826	1	0	26.55	1	Egret, Cattle	26.5	57.95784646	57.64951685	44	2	48	10	1	21	2	23	1	18	2	5	0	7	0	0	5	9	0	9	0	0	8	0	0	0	0	0	10	9	0	9	0	0
15/01/2019	625	198	0	-0.263665493	-0.964614176	1	0	26.65	2	Egret, Cattle	22	57.95136818	57.63199272	13	15	28	3	1	5	15	20	2	11	2	4	0	4	0	0	5	1	0	1	0	0	8	0	0	0	0	0	10	3	0	3	0	0
16/01/2019	626	199	0	-0.280230675	-0.95993269	0	0	26	4	Egret, Cattle	54	57.94379644	57.61237121	78	23	101	14	1	13	19	32	3	14	2	40	4	44	1	2	5	10	0	10	0	0	8	0	0	0	0	0	10	15	0	15	0	0
17/01/2019	627	200	0	-0.296712819	-0.954966755	0	0	28.35	3	Egret, Cattle	48	57.93496154	57.59042123	39	23	62	3	1	20	23	43	3	12	2	10	0	10	0	2	5	0	0	0	0	1	8	0	0	0	0	0	10	9	0	9	0	0
18/01/2019	628	201	0	-0.313107041	-0.949717843	0	0	26.85	1	Egret, Cattle	21	57.92466566	57.56587839	27	4	31	5	1	14	4	18	1	9	2	6	0	6	0	1	5	4	0	4	0	0	8	0	0	0	0	0	10	3	0	3	0	0
19/01/2019	629	202	0	-0.329408482	-0.944187509	0	0	27.3	0	Egret, Cattle	7	57.91267848	57.53844016	38	0	38	8	1	4	0	4	0	13	2	6	0	6	0	1	5	8	0	8	0	0	8	0	0	0	0	0	10	20	0	20	0	0
20/01/2019	630	203	0	-0.345612313	-0.938377392	0	0	27.5	0	Egret, Cattle	7	57.8987322	57.5077604	16	0	19	0	1	4	0	4	0	9	2	3	0	6	0	0	5	0	0	0	0	0	8	0	0	0	0	0	10	9	0	9	0	1
21/01/2019	631	204	0	-0.361713731	-0.932289213	0	0	26	1	Egret, Cattle	17.5	57.8825157	57.47344283	37	2	41	8	1	12	2	14	1	20	2	5	0	7	0	1	5	7	0	7	0	0	8	0	0	0	0	0	10	13	0	13	0	1
22/01/2019	632	205	0	-0.377707965	-0.925924777	0	0	27.3	1	Egret, Cattle	1	57.8636678	57.43503365	0	1	1	1	1	0	1	1	1	8	2	0	0	0	0	1	5	0	0	0	0	0	8	0	0	0	0	0	10	0	0	0	0	0
23/01/2019	633	206	0	-0.393590277	-0.91928597	0	0	28.5	0	Egret, Cattle	11	57.84176954	57.39201282	19	0	19	0	1	7	0	7	0	6	2	8	0	8	0	0	5	0	0	0	0	0	8	0	0	0	0	0	10	4	0	4	0	0
24/01/2019	634	207	0	-0.409355959	-0.912374758	0	0	26	0	Egret, Cattle	9	57.81633525	57.34378412	13	0	13	2	1	9	0	9	0	6	2	0	0	0	0	0	5	2	0	2	0	0	8	0	0	0	0	0	10	2	0	2	0	0
25/01/2019	635	208	0	-0.42500034	-0.90519319	0	0	29.2	0	Egret, Cattle	2	57.78680234	57.28966354	12	0	16	8	1	0	0	0	0	6	2	0	0	4	0	0	5	8	0	8	0	1	8	2	0	2	0	0	10	2	0	2	0	0
26/01/2019	636	209	0	-0.440518784	-0.897743394	0.6	0.6	28.6	0	Egret, Cattle	5	57.75251952	57.2288659	21	0	21	7	1	5	0	5	0	4	2	0	0	0	0	0	5	7	0	7	0	0	8	1	0	1	0	0	10	8	0	8	0	0
27/01/2019	637	210	0	-0.455906694	-0.890027576	0.6	0	28	4	Egret, Cattle	23	57.71273346	57.16048947	29	9	38	10	1	14	9	23	4	11	2	0	0	0	0	1	5	6	0	6	0	0	8	1	0	1	0	0	10	8	0	8	0	0
28/01/2019	638	211	0	-0.471159508	-0.882048025	0.6	0	28.05	1	Egret, Cattle	13	57.66657353	57.08349815	25	3	31	7	1	4	3	7	1	7	2	9	0	12	0	0	5	6	0	6	0	0	8	0	0	0	0	0	10	6	0	6	0	0
29/01/2019	639	212	0	-0.486272707	-0.873807104	0.6	0	27.75	5	Egret, Cattle	23	57.61303445	56.9967011	17	23	40	8	1	0	23	23	5	13	2	0	0	0	0	1	5	3	0	3	0	1	8	0	0	0	0	0	10	14	0	14	0	0
30/01/2019	640	213	0	-0.501241813	-0.865307254	0.6	0	27	3	Egret, Cattle	23	57.5509568	56.89872933	24	13	37	8	1	10	13	23	3	9	2	0	0	0	0	0	5	5	0	5	0	0	8	0	0	0	0	0	10	9	0	9	0	0
31/01/2019	641	214	0	-0.516062391	-0.856550996	0.8	0.8	28.2	2	Egret, Cattle	17	57.479005	56.78800903	19	10	29	6	1	6	10	16	2	7	2	2	0	2	0	0	5	4	0	4	0	0	8	0	0	0	0	0	10	7	0	7	0	0
01/02/2019	642	215	0	-0.530730048	-0.847540923	0.8	0	25	0	Egret, Cattle	3	57.39564275	56.66273126	29	0	29	0	1	2	0	2	0	0	2	2	0	2	0	1	5	0	0	0	0	0	8	0	0	0	0	0	10	25	0	25	0	0
02/02/2019	643	216	0	-0.545240439	-0.838279705	2	1.2	27.55	2	Egret, Cattle	29	57.29910588	56.52081775	29	11	44	2	1	16	11	27	2	6	2	0	0	4	0	1	5	0	0	0	0	0	8	0	0	0	0	0	10	13	0	13	0	0
03/02/2019	644	217	0	-0.559589262	-0.828770087	5.2	3.2	26.45	2	Egret, Cattle	60	57.1873724	56.35988259	35	30	65	7	1	30	30	60	2	8	2	0	0	0	0	1	5	5	0	5	0	0	8	0	0	0	0	0	10	0	0	0	0	0
04/02/2019	645	218	0	-0.573772268	-0.819014887	19.2	14	26.2	5	Egret, Cattle	36.5	57.05813009	56.17718967	11	32	45	7	1	3	32	35	5	8	2	1	0	3	0	0	5	2	0	2	0	0	8	1	0	1	0	0	10	4	0	4	0	0
05/02/2019	646	219	0	-0.587785252	-0.809016994	23.4	5	27.2	2	Egret, Cattle	30	56.9087418	55.96960617	52	22	74	20	1	4	22	26	2	10	2	8	0	8	0	0	5	18	0	18	0	0	8	0	0	0	0	0	10	22	0	22	0	0
06/02/2019	647	220	0	-0.601624063	-0.798779373	51.4	28	25.9	2	Egret, Cattle	15	56.73620904	55.73355234	7	15	22	2	1	0	15	15	2	7	2	0	0	0	0	0	5	0	0	0	0	0	8	7	0	7	0	0	10	0	0	0	0	0
07/02/2019	648	221	0	-0.6152846	-0.788305056	56.4	6.2	26.15	12	Egret, Cattle	118	56.5371347	55.46494867	27	129	156	12	1	6	111	117	11	15	2	2	0	2	0	0	5	0	0	0	0	0	8	15	18	33	1	1	10	4	0	4	0	0
08/02/2019	649	222	0	-0.628762815	-0.777597147	56.2	3	26.6	5	Egret, Cattle	28	56.30768635	55.15916185	49	7	56	11	1	13	7	20	5	12	2	16	0	16	0	1	5	6	0	6	0	0	8	2	0	2	0	0	10	12	0	12	0	0
09/02/2019	650	223	0	-0.642054713	-0.766658819	42.2	0	27.45	2	Egret, Cattle	14.5	56.04356188	54.81095217	20	10	30	3	1	1	10	11	2	3	2	7	0	7	0	0	5	1	0	1	0	0	8	1	0	1	0	0	10	10	0	10	0	0
10/02/2019	651	224	0	-0.655156357	-0.755493314	37.2	0	27.65	0	Egret, Cattle	4.5	55.73996015	54.41442579	14	0	14	0	1	3	0	3	0	2	2	3	0	3	0	0	5	0	0	0	0	0	8	0	0	0	0	0	10	8	0	8	0	0
11/02/2019	652	225	0	-0.668063864	-0.74410394	9.2	0	27.55	0	Egret, Cattle	2	55.39156015	53.96299717	9	0	9	0	1	2	0	2	0	2	2	0	0	0	0	0	5	0	0	0	0	0	8	4	0	4	0	0	10	3	0	3	0	0
12/02/2019	653	226	0	-0.680773409	-0.732494072	3	0	29.4	5	Egret, Cattle	22	54.99251307	53.44936877	15	17	32	9	1	0	17	17	5	7	2	10	0	10	0	0	5	4	0	4	0	0	8	1	0	1	0	0	10	0	0	0	0	0
13/02/2019	654	227	0	-0.693281227	-0.72066715	0	0	29.05	0	Egret, Cattle	7	54.53645295	52.86553707	43	0	43	9	1	2	0	2	0	0	2	10	0	10	0	0	5	9	0	9	0	0	8	2	0	2	0	0	10	20	0	20	0	0
14/02/2019	655	228	0	-0.70558361	-0.708626678	0	0	25	0	Egret, Cattle	0	54.01653258	52.20283708	0	0	0	0	1	0	0	0	0	1	2	0	0	0	0	0	5	0	0	0	0	0	8	0	0	0	0	0	10	0	0	0	0	1
15/02/2019	656	229	0	-0.717676914	-0.696376226	0	0	27.2	0	Egret, Cattle	5	53.42549246	51.45203939	18	0	18	4	1	0	0	0	0	2	2	10	0	10	0	0	5	4	0	4	0	0	8	0	0	0	0	0	10	4	0	4	0	0
16/02/2019	657	230	0	-0.729557554	-0.683919422	0	0	23	5	Egret, Cattle	29	52.75577148	50.60351653	25	17	42	11	1	6	17	23	5	6	2	12	0	12	0	0	5	6	0	6	0	0	8	0	0	0	0	0	10	1	0	1	0	0
17/02/2019	658	231	0	-0.741222011	-0.671259958	0	0	26	8	Egret, Cattle	41	51.99966799	49.64749655	24	26	50	9	1	12	26	38	8	9	2	6	0	6	0	2	5	1	0	1	0	0	8	0	0	0	0	0	10	5	0	5	0	0
18/02/2019	659	232	0	-0.752666828	-0.658401585	0	0	26.5	2	Egret, Cattle	3.5	51.14955941	48.57442079	18	3	21	3	1	0	3	3	2	4	2	1	0	1	0	0	5	1	0	1	0	0	8	0	0	0	0	0	10	16	0	16	0	0
19/02/2019	660	233	0	-0.763888613	-0.645348113	0	0	27.05	0	Egret, Cattle	1.5	50.19818636	47.37541949	16	0	16	3	1	0	0	0	0	2	2	3	0	3	0	0	5	3	0	3	0	0	8	0	0	0	0	0	10	10	0	10	0	0
20/02/2019	661	234	0	-0.774884041	-0.632103411	0	0	23	1	Egret, Cattle	13.5	49.13900341	46.04291045	5	12	17	1	1	0	12	12	1	2	2	3	0	3	0	1	5	0	0	0	0	0	8	0	0	0	0	0	10	2	0	2	0	0
21/02/2019	662	235	0	-0.785649855	-0.618671403	0	0	25	1	Egret, Cattle	15	47.96659244	44.57131215	19	9	28	9	1	3	9	12	1	2	2	6	0	6	0	0	5	8	0	8	0	0	8	2	0	2	0	0	10	0	0	0	0	0
22/02/2019	663	236	0	-0.796182864	-0.60505607	0	0	24	4	Egret, Cattle	17	46.67712632	42.95784298	19	14	33	15	1	0	14	14	4	5	2	6	0	6	0	0	5	11	0	11	0	0	8	0	0	0	0	0	10	2	0	2	0	0
23/02/2019	664	237	0	-0.806479946	-0.591261445	0	0	26.7	2	Egret, Cattle	16	45.26886031	41.2033527	24	8	32	16	1	6	8	14	2	3	2	4	0	4	0	0	5	14	0	14	0	1	8	0	0	0	0	0	10	0	0	0	0	0
24/02/2019	665	238	0	-0.816538051	-0.577291617	0	0	21	1	Egret, Cattle	7	43.74261706	39.31310466	2	5	7	1	1	2	5	7	1	4	2	0	0	0	0	0	5	0	0	0	0	0	8	0	0	0	0	0	10	0	0	0	0	0
25/02/2019	666	239	0	-0.826354199	-0.563150724	0	0	24.6	4	Egret, Cattle	18	42.10222058	37.29740286	0	18	18	4	1	0	18	18	4	11	2	0	0	0	0	1	5	0	0	0	0	0	8	0	0	0	0	0	10	0	0	0	0	0
26/02/2019	667	240	0	-0.835925479	-0.548842958	1.2	1.2	23.25	7	Egret, Cattle	13.5	40.35482668	35.17194416	4	12	16	9	1	1	12	13	7	13	2	1	0	1	0	0	5	2	0	2	0	0	8	0	0	0	0	0	10	0	0	0	0	0
27/02/2019	668	241	0	-0.845249057	-0.534372558	1.4	0.2	24.2	5	Egret, Cattle	23	38.51109532	32.95778179	0	24	24	5	1	0	22	22	4	12	2	0	2	2	1	4	5	0	0	0	0	0	8	0	0	0	0	0	10	0	0	0	0	0
28/02/2019	669	242	0	-0.85432217	-0.519743812	1.6	0.2	23.5	2	Egret, Cattle	14	36.58515655	30.68081802	0	14	14	2	1	0	14	14	2	9	2	0	0	0	0	0	5	0	0	0	0	0	8	0	0	0	0	0	10	0	0	0	0	0
01/03/2019	670	243	0	-0.863142128	-0.504961055	1.6	0	25	0	Egret, Cattle	4	34.59433729	28.37080198	4	0	4	0	1	4	0	4	0	11	2	0	0	0	0	3	5	0	0	0	0	0	8	0	0	0	0	0	10	0	0	0	0	0
02/03/2019	671	244	0	-0.871706319	-0.490028666	3.8	2.2	24.15	5	Egret, Cattle	37	32.55864052	26.05988547	8	29	37	5	1	8	29	37	5	12	2	0	0	0	0	3	5	0	0	0	0	0	8	0	0	0	0	0	10	0	0	0	0	0
03/03/2019	672	245	0	-0.880012204	-0.474951072	3.6	1	20	5	Egret, Cattle	28.5	30.49999916	23.78086962	31	16	47	5	1	7	16	23	5	10	2	11	0	11	0	0	5	0	0	0	0	0	8	0	0	0	0	0	10	13	0	13	0	0
04/03/2019	673	246	0	-0.888057323	-0.459732739	3.4	0	25.1	5	Egret, Cattle	36	28.44135779	21.56533764	20	28	48	9	1	4	28	32	5	9	2	8	0	8	0	0	5	4	0	4	0	0	8	0	0	0	0	0	10	4	0	4	0	0
05/03/2019	674	247	0	-0.895839291	-0.444378178	3.2	0	25.55	4	Egret, Cattle	14	26.40566095	19.44189587	0	14	14	4	1	0	14	14	4	7	2	0	0	0	0	1	5	0	0	0	0	0	8	0	0	0	0	0	10	0	0	0	0	0
06/03/2019	675	248	0	-0.903355802	-0.428891938	4.2	1	22	2	Egret, Cattle	5	24.4148416	17.43472782	12	5	17	7	1	0	5	5	2	2	2	0	0	0	0	0	5	5	0	5	0	0	8	3	0	3	0	0	10	4	0	4	0	0
07/03/2019	676	249	0	-0.91060463	-0.413278608	2	0	28.25	3	Egret, Cattle	15	22.4889027	15.56260868	25	13	38	10	1	2	13	15	3	6	2	0	0	0	0	0	5	7	0	7	0	0	8	2	0	2	0	0	10	14	0	14	0	0
08/03/2019	677	250	0	-0.917583626	-0.397542814	1.8	0.8	26.4	2	Egret, Cattle	14	20.64517115	13.83844656	4	12	16	2	1	2	12	14	2	7	2	0	0	0	0	0	5	0	0	0	0	0	8	2	0	2	0	0	10	0	0	0	0	0
09/03/2019	678	251	0	-0.924290722	-0.38168922	2.8	1	24	2	Egret, Cattle	5	18.89777702	12.26933253	2	4	6	3	1	1	4	5	2	8	2	0	0	0	0	0	5	1	0	1	0	0	8	0	0	0	0	0	10	0	0	0	0	0
10/03/2019	679	252	0	-0.930723931	-0.365722523	2.8	0	23	1	Egret, Cattle	4	17.25738025	10.85701401	2	2	4	1	1	2	2	4	1	10	2	0	0	0	0	2	5	0	0	0	0	0	8	0	0	0	0	0	10	0	0	0	0	0
11/03/2019	680	253	0	-0.936881346	-0.349647455	1.8	0	25	0	Egret, Cattle	1	15.73113666	9.598666174	15	0	15	3	1	0	0	0	0	9	2	2	0	2	0	1	5	3	0	3	0	0	8	0	0	0	0	0	10	10	0	10	0	0
12/03/2019	681	254	0	-0.942761143	-0.333468779	1.8	0	30.55	1	Egret, Cattle	3	14.32287023	8.487825477	0	3	3	1	1	0	3	3	1	6	2	0	0	0	0	0	5	0	0	0	0	0	8	0	0	0	0	0	10	0	0	0	0	0
13/03/2019	682	255	0	-0.94836158	-0.317191289	1	0	24	0	Egret, Cattle	1	13.03340362	7.515363105	7	0	7	0	1	1	0	1	0	4	2	0	0	0	0	4	5	0	0	0	0	0	8	3	0	3	0	2	10	3	0	3	0	0
14/03/2019	683	256	0	-0.953680997	-0.300819808	0	0	27.7	0	Egret, Cattle	0	11.86099207	6.670403764	7	0	7	0	1	0	0	0	0	10	2	0	0	0	0	0	5	0	0	0	0	0	8	1	0	1	0	0	10	6	0	6	0	0
15/03/2019	684	257	0	-0.958717817	-0.284359187	2	2	21	0	Egret, Cattle	5	10.80180843	5.941128246	5	0	5	0	1	5	0	5	0	11	2	0	0	0	0	0	5	0	0	0	0	0	8	0	0	0	0	0	10	0	0	0	0	0
16/03/2019	685	258	0	-0.963470549	-0.267814305	62.4	60.4	23.7	0	Egret, Cattle	0	9.850434581	5.315428722	4	0	4	0	1	0	0	0	0	9	2	0	0	0	0	0	5	0	0	0	0	0	8	0	0	0	0	0	10	4	0	4	0	0
17/03/2019	686	259	0	-0.967937783	-0.251190064	82	19.6	24.4	0	Egret, Cattle	3	9.000325063	4.781410036	16	0	16	0	1	0	0	0	0	4	2	6	0	6	0	1	5	0	0	0	0	0	8	0	0	0	0	0	10	10	0	10	0	0
18/03/2019	687	260	0	-0.972118197	-0.23449139	92.2	10.2	26	0	Egret, Cattle	0	8.244220481	4.327746957	0	0	0	0	1	0	0	0	0	4	2	0	0	0	0	3	5	0	0	0	0	0	8	0	0	0	0	0	10	0	0	0	0	0
19/03/2019	688	261	0	-0.976010551	-0.21772323	102.2	10	21	0	Egret, Cattle	0	7.574498231	3.943916866	4	0	4	0	1	0	0	0	0	4	2	0	0	0	0	2	5	0	0	0	0	0	8	0	0	0	0	0	10	4	0	4	0	0
20/03/2019	689	262	0	-0.979613692	-0.200890555	100.2	0	26.85	0	Egret, Cattle	1	6.983456629	3.620331354	10	0	10	0	1	0	0	0	0	3	2	2	0	2	0	0	5	0	0	0	0	0	8	0	0	0	0	0	10	8	0	8	0	0
21/03/2019	690	263	0	-0.982926552	-0.183998352	40.8	1	24	0	Egret, Cattle	0	6.463534527	3.348390221	3	0	3	0	1	0	0	0	0	2	2	0	0	0	0	0	5	0	0	0	0	0	8	0	0	0	0	0	10	3	0	3	0	0
22/03/2019	691	264	0	-0.98594815	-0.167051626	40.2	19	24	0	Egret, Cattle	0	6.007472398	3.120479149	5	0	5	0	1	0	0	0	0	4	2	0	0	0	0	1	5	0	0	0	0	0	8	0	0	0	0	0	10	5	0	5	0	0
23/03/2019	692	265	0	-0.98867759	-0.150055398	30	0	28.9	0	Egret, Cattle	0	5.608422983	2.929928969	0	0	0	0	1	0	0	0	0	8	2	0	0	0	0	1	5	0	0	0	0	1	8	0	0	0	0	0	10	0	0	0	0	0
24/03/2019	693	266	0	-0.991114064	-0.133014707	20	0	22	0	Egret, Cattle	0.5	5.260020265	2.770950783	0	0	1	0	1	0	0	0	0	2	2	0	0	1	0	0	5	0	0	0	0	0	8	0	0	0	0	0	10	0	0	0	0	0
25/03/2019	694	267	0	-0.993256849	-0.1159346	20	0	27.95	0	Egret, Cattle	0	4.956415379	2.638557782	6	0	6	0	1	0	0	0	0	3	2	0	0	0	0	0	5	0	0	0	0	0	8	0	0	0	0	0	10	6	0	6	0	0
26/03/2019	695	268	0	-0.995105311	-0.098820139	19	0	28.15	1	Egret, Cattle	6.5	4.692287238	2.528481643	26	2	28	3	1	4	2	6	1	2	2	1	0	1	0	0	5	2	0	2	0	0	8	0	0	0	0	0	10	19	0	19	0	0
27/03/2019	696	269	0	-0.996658902	-0.081676395	0	0	22	0	Egret, Cattle	6	4.462834624	2.437088946	20	0	20	0	1	5	0	5	0	6	2	2	0	2	0	0	5	0	0	0	0	0	8	0	0	0	0	0	10	13	0	13	0	0
28/03/2019	697	270	0	-0.997917161	-0.064508449	3	3	20	0	Egret, Cattle	0	4.263755325	2.361301159	7	0	7	3	1	0	0	0	0	13	2	0	0	0	0	2	5	3	0	3	0	0	8	0	0	0	0	1	10	4	0	4	0	0
29/03/2019	698	271	0	-0.998879716	-0.047321388	23	20	20	0	Egret, Cattle	0	4.091216798	2.298520348	5	0	5	0	1	0	0	0	0	4	2	0	0	0	0	2	5	0	0	0	0	0	8	0	0	0	0	0	10	5	0	5	0	0
30/03/2019	699	272	0	-0.999546281	-0.030120305	43	20	20	0	Egret, Cattle	0	3.941821818	2.246561719	10	0	10	0	1	0	0	0	0	8	2	0	0	0	0	3	5	0	0	0	0	1	8	0	0	0	0	0	10	10	0	10	0	0
31/03/2019	700	273	0	-0.999916659	-0.012910296	48	5	15	2	Egret, Cattle	2	3.812571731	2.203593406	1	2	3	2	1	0	2	2	2	14	2	0	0	0	0	0	5	0	0	0	0	2	8	1	0	1	0	0	10	0	0	0	0	1
01/04/2019	701	274	0	-0.99999074	0.004303538	48	0	16	0	Egret, Cattle	2	3.70082921	2.168083444	4	0	4	0	1	0	0	0	0	7	2	4	0	4	0	0	5	0	0	0	0	0	8	0	0	0	0	0	10	0	0	0	0	0
02/04/2019	702	275	0	-0.999768502	0.021516097	46	1	20	0	Egret, Cattle	0	3.604281835	2.13875356	2	0	2	0	1	0	0	0	0	6	2	0	0	0	0	0	5	0	0	0	0	0	8	0	0	0	0	0	10	2	0	2	0	0
03/04/2019	703	276	0	-0.999250011	0.038722281	41.2	15.2	22.6	0	Egret, Cattle	0	3.520907389	2.114539265	0	0	0	0	1	0	0	0	0	7	2	0	0	0	0	6	5	0	0	0	0	0	8	0	0	0	0	0	10	0	0	0	0	0
04/04/2019	704	277	0	-0.998435421	0.05591699	27.2	6	18	0	Egret, Cattle	0	3.448941407	2.094555625	0	0	0	0	1	0	0	0	0	11	2	0	0	0	0	3	5	0	0	0	0	0	8	0	0	0	0	0	10	0	0	0	0	0
05/04/2019	705	278	0	-0.997324973	0.07309513	23.2	1	18	0	Egret, Cattle	0	3.386847288	2.078068086	7	0	7	2	1	0	0	0	0	9	2	0	0	0	0	5	5	2	0	2	0	0	8	0	0	0	0	0	10	5	0	5	0	1
06/04/2019	706	279	0	-0.995918996	0.09025161	24.2	1	18	0	Egret, Cattle	0	3.333289077	2.064467722	3	0	3	1	1	0	0	0	0	10	2	0	0	0	0	2	5	1	0	1	0	0	8	0	0	0	0	0	10	2	0	2	0	0
07/04/2019	707	280	0	-0.994217907	0.107381347	23.2	0	18	0	Egret, Cattle	0	3.287106909	2.053250335	3	0	3	3	1	0	0	0	0	1	2	0	0	0	0	0	5	3	0	3	0	0	8	0	0	0	0	0	10	0	0	0	0	0
08/04/2019	708	281	0	-0.992222209	0.124479264	8	0	18	0	Egret, Cattle	0	3.24729502	2.043998864	10	0	10	0	1	0	0	0	0	1	2	0	0	0	0	0	5	0	0	0	0	0	8	0	0	0	0	0	10	10	0	10	0	0
09/04/2019	709	282	0	-0.989932495	0.141540295	2	0	18	0	Egret, Cattle	0	3.212982186	2.036368631	4	0	4	1	1	0	0	0	0	10	2	0	0	0	0	0	5	1	0	1	0	0	8	0	0	0	0	0	10	3	0	3	0	1
10/04/2019	710	283	0	-0.987349442	0.158559385	1	0	18	0	Egret, Cattle	2	3.183414399	2.030074993	4	0	4	2	1	2	0	2	0	2	2	0	0	0	0	4	5	2	0	2	0	0	8	0	0	0	0	0	10	0	0	0	0	0
11/04/2019	711	284	0	-0.984473817	0.17553149	0	0	20	0	Egret, Cattle	0	3.157939601	2.024883045	0	0	0	0	1	0	0	0	0	6	2	0	0	0	0	0	5	0	0	0	0	1	8	0	0	0	0	0	10	0	0	0	0	0
12/04/2019	712	285	0	-0.98130647	0.192451582	0	0	16	0	Egret, Cattle	0	3.135994272	2.020599032	14	0	14	0	1	0	0	0	0	2	2	0	0	0	0	2	5	0	0	0	0	0	8	0	0	0	0	0	10	14	0	14	0	0
13/04/2019	713	286	0	-0.977848342	0.209314646	2	2	16	0	Egret, Cattle	1.5	3.117091683	2.01706322	8	0	8	0	1	0	0	0	0	1	2	3	0	3	0	4	5	0	0	0	0	0	8	0	0	0	0	0	10	5	0	5	0	0
14/04/2019	714	287	0	-0.974100455	0.226115686	3	1	17	0	Egret, Cattle	0	3.10081164	2.014143968	10	0	10	0	1	0	0	0	0	3	2	0	0	0	0	2	5	0	0	0	0	0	8	0	0	0	0	0	10	10	0	10	0	0
15/04/2019	715	288	0	-0.970063922	0.242849722	3	0	17	0	Egret, Cattle	0	3.086791542	2.011732828	8	0	8	0	1	0	0	0	0	2	2	0	0	0	0	6	5	0	0	0	0	0	8	0	0	0	0	0	10	8	0	8	0	0
16/04/2019	716	289	0	-0.965739938	0.259511797	3	0	17	1	Egret, Cattle	7	3.074718596	2.009740472	2	5	7	1	1	2	5	7	1	7	2	0	0	0	0	1	5	0	0	0	0	0	8	0	0	0	0	0	10	0	0	0	0	0
17/04/2019	717	290	0	-0.961129784	0.276096973	3	0	18	1	Egret, Cattle	1	3.064323064	2.008093339	16	1	17	1	1	0	1	1	1	3	2	0	0	0	0	1	5	0	0	0	0	0	8	0	0	0	0	0	10	16	0	16	0	0
18/04/2019	718	291	0	-0.956234827	0.292600336	1	0	17	0	Egret, Cattle	4.5	3.055372394	2.006730854	15	0	19	0	1	0	0	0	0	4	2	5	0	9	0	0	5	0	0	0	0	0	8	0	0	0	0	0	10	10	0	10	0	0
19/04/2019	719	292	0	-0.951056516	0.309016994	3	3	18	0	Egret, Cattle	0	3.047666146	2.005603139	19	0	19	1	1	0	0	0	0	3	2	0	0	0	0	0	5	1	0	1	0	0	8	0	0	0	0	0	10	18	0	18	0	0
20/04/2019	720	293	0	-0.945596387	0.325342085	12	9	20	0	Egret, Cattle	0	3.041031585	2.004669124	10	0	10	0	1	0	0	0	0	4	2	0	0	0	0	3	5	0	0	0	0	0	8	0	0	0	0	0	10	10	0	10	0	0
21/04/2019	721	294	0	-0.939856058	0.341570769	12	0	20	0	Egret, Cattle	0	3.035319883	2.003894986	3	0	3	2	1	0	0	0	0	8	2	0	0	0	0	0	5	2	0	2	0	0	8	1	0	1	0	0	10	0	0	0	0	0
22/04/2019	722	295	0	-0.933837229	0.357698239	14	2	19	1	Egret, Cattle	6	3.030402825	2.003252868	15	6	21	1	1	0	6	6	1	12	2	0	0	0	0	2	5	0	0	0	0	0	8	0	0	0	0	0	10	15	0	15	0	0
23/04/2019	723	296	0	-0.927541684	0.373719715	17	3	20	0	Egret, Cattle	0	3.026169969	2.002719822	31	0	31	1	1	0	0	0	0	4	2	0	0	0	0	3	5	1	0	1	0	1	8	0	0	0	0	0	10	30	0	30	0	1
24/04/2019	724	297	0	-0.920971288	0.38963045	15	1	19	0	Egret, Cattle	0	3.022526194	2.002276937	20	0	20	0	1	0	0	0	0	0	2	0	0	0	0	5	5	0	0	0	0	0	8	0	0	0	0	0	10	20	0	20	0	0
25/04/2019	725	298	0	-0.914127988	0.405425728	7	1	20	0	Egret, Cattle	0	3.019389581	2.001908627	0	0	0	0	1	0	0	0	0	5	2	0	0	0	0	1	5	0	0	0	0	0	8	0	0	0	0	0	10	0	0	0	0	0
26/04/2019	726	299	0	-0.907013813	0.421100871	7	0	18	1	Egret, Cattle	1	3.016689586	2.00160204	20	1	21	1	1	0	1	1	1	7	2	0	0	0	0	0	5	0	0	0	0	0	8	1	0	1	0	0	10	19	0	19	0	1
27/04/2019	727	300	0	-0.89963087	0.436651232	5	0	19	0	Egret, Cattle	0	3.014365467	2.001346576	4	0	4	0	1	0	0	0	0	2	2	0	0	0	0	0	5	0	0	0	0	0	8	0	0	0	0	0	10	4	0	4	0	0
28/04/2019	728	301	0	-0.891981346	0.452072204	2	0	22.6	0	Egret, Cattle	0	3.012364922	2.001133485	10	0	10	0	1	0	0	0	0	1	2	0	0	0	0	0	5	0	0	0	0	0	8	0	0	0	0	0	10	10	0	10	0	0
29/04/2019	729	302	0	-0.88406751	0.467359217	1	0	21.3	0	Egret, Cattle	0	3.01064292	2.000955543	10	0	10	1	1	0	0	0	0	8	2	0	0	0	0	1	5	1	0	1	0	0	8	0	0	0	0	0	10	9	0	9	0	0
30/04/2019	730	303	0	-0.875891705	0.482507742	0.6	0.6	20.75	0	Egret, Cattle	0	3.009160693	2.000806783	0	0	0	0	1	0	0	0	0	6	2	0	0	0	0	2	5	0	0	0	0	0	8	0	0	0	0	0	10	0	0	0	0	0
01/05/2019	731	304	0	-0.867456355	0.497513289	2.6	2	23	0	Egret, Cattle	0	3.007884865	2.00068227	21	0	21	0	1	0	0	0	0	2	2	0	0	0	0	0	5	0	0	0	0	0	8	0	0	0	0	0	10	21	0	21	0	0
02/05/2019	732	305	0	-0.858763958	0.512371412	8.4	5.8	22.05	0	Egret, Cattle	0	3.006786702	2.000577924	13	0	13	0	1	0	0	0	0	4	2	0	0	0	0	2	5	0	0	0	0	0	8	0	0	0	0	0	10	13	0	13	0	0
03/05/2019	733	306	0	-0.849817092	0.527077709	9.4	1	19	0	Egret, Cattle	2	3.005841469	2.000490368	9	0	9	0	1	2	0	2	0	5	2	0	0	0	0	3	5	0	0	0	0	0	8	0	0	0	0	0	10	7	0	7	0	0
04/05/2019	734	307	0	-0.840618406	0.541627821	11.4	2	21	0	Egret, Cattle	0	3.005027873	2.000416803	0	0	0	0	1	0	0	0	0	9	2	0	0	0	0	1	5	0	0	0	0	1	8	0	0	0	0	0	10	0	0	0	0	0
05/05/2019	735	308	0	-0.831170626	0.556017437	14.8	4	12	0	Egret, Cattle	0	3.004327585	2.00035491	3	0	3	0	1	0	0	0	0	6	2	0	0	0	0	2	5	0	0	0	0	0	8	0	0	0	0	0	10	3	0	3	0	0
06/05/2019	736	309	0	-0.821476553	0.570242293	13	0.2	12	0	Egret, Cattle	0	3.003724828	2.000302765	0	0	0	0	1	0	0	0	0	2	2	0	0	0	0	1	5	0	0	0	0	0	8	0	0	0	0	0	10	0	0	0	0	0
07/05/2019	737	310	0	-0.811539059	0.584298174	7.2	0	12	0	Egret, Cattle	1	3.00320602	2.000258769	2	0	2	0	1	0	0	0	0	4	2	2	0	2	0	1	5	0	0	0	0	3	8	0	0	0	0	0	10	0	0	0	0	3
08/05/2019	738	311	0	-0.801361088	0.598180914	6.2	0	14	0	Egret, Cattle	0	3.002759469	2.000221594	14	0	14	0	1	0	0	0	0	5	2	0	0	0	0	0	5	0	0	0	0	0	8	0	0	0	0	0	10	14	0	14	0	0
09/05/2019	739	312	0	-0.790945657	0.611886401	4.2	0	15	0	Egret, Cattle	0	3.002375114	2.000190136	7	0	7	0	1	0	0	0	0	7	2	0	0	0	0	1	5	0	0	0	0	0	8	0	0	0	0	0	10	7	0	7	0	0
10/05/2019	740	313	0	-0.780295851	0.625410573	0.2	0	19	0	Egret, Cattle	0	3.002044292	2.000163475	20	0	20	0	1	0	0	0	0	5	2	0	0	0	0	2	5	0	0	0	0	0	8	0	0	0	0	0	10	20	0	20	0	0
11/05/2019	741	314	0	-0.769414827	0.638749422	8	8	14	2	Egret, Cattle	2	3.001759547	2.000140843	0	3	3	2	1	0	1	1	1	8	2	0	2	2	1	3	5	0	0	0	0	0	8	0	0	0	0	0	10	0	0	0	0	1
12/05/2019	742	315	0	-0.758305808	0.651898996	8	0	17.85	0	Egret, Cattle	0	3.001514463	2.000121601	0	0	0	0	1	0	0	0	0	7	2	0	0	0	0	0	5	0	0	0	0	1	8	0	0	0	0	0	10	0	0	0	0	0
13/05/2019	743	316	0	-0.746972088	0.664855398	9.8	1.8	20.6	0	Egret, Cattle	0	3.001303515	2.000105215	14	0	14	1	1	0	0	0	0	6	2	0	0	0	0	2	5	1	0	1	0	0	8	0	0	0	0	0	10	13	0	13	0	0
14/05/2019	744	317	0	-0.735417023	0.677614789	12.8	3	17	0	Egret, Cattle	2	3.00112195	2.000091238	13	0	13	0	1	2	0	2	0	13	2	0	0	0	0	0	5	0	0	0	0	0	8	0	0	0	0	0	10	11	0	11	0	0
15/05/2019	745	318	0	-0.723644038	0.690173388	15.8	3	18	0	Egret, Cattle	0	3.000965674	2.000079295	8	0	8	0	1	0	0	0	0	2	2	0	0	0	0	1	5	0	0	0	0	0	8	0	0	0	0	0	10	8	0	8	0	0
16/05/2019	746	319	0	-0.711656622	0.702527474	17.8	10	17	0	Egret, Cattle	0	3.000831165	2.000069073	9	0	9	0	1	0	0	0	0	2	2	0	0	0	0	0	5	0	0	0	0	0	8	0	0	0	0	0	10	9	0	9	0	0
17/05/2019	747	320	0	-0.699458327	0.714673386	22.8	5	20.3	0	Egret, Cattle	0	3.000715392	2.000060309	0	0	0	0	1	0	0	0	0	0	2	0	0	0	0	0	5	0	0	0	0	0	8	0	0	0	0	0	10	0	0	0	0	0
18/05/2019	748	321	0	-0.687052767	0.726607525	21.6	0.6	19.6	0	Egret, Cattle	0	3.000615745	2.000052781	0	0	0	0	1	0	0	0	0	0	2	0	0	0	0	0	5	0	0	0	0	0	8	0	0	0	0	0	10	0	0	0	0	0
19/05/2019	749	322	0	-0.674443619	0.738326354	21.8	3.2	20.4	0	Egret, Cattle	0	3.000529977	2.000046305	0	0	0	0	1	0	0	0	0	0	2	0	0	0	0	0	5	0	0	0	0	0	8	0	0	0	0	0	10	0	0	0	0	0
20/05/2019	750	323	0	-0.661634618	0.749826401	20.2	1.4	19.45	0	Egret, Cattle	0	3.000456156	2.000040722	0	0	0	0	1	0	0	0	0	0	2	0	0	0	0	0	5	0	0	0	0	0	8	0	0	0	0	0	10	0	0	0	0	0
21/05/2019	751	324	0	-0.648629561	0.761104259	16.6	6.4	21.15	0	Egret, Cattle	0	3.000392618	2.000035902	0	0	0	0	1	0	0	0	0	0	2	0	0	0	0	0	5	0	0	0	0	0	8	0	0	0	0	0	10	0	0	0	0	0
22/05/2019	752	325	0	-0.635432301	0.772156584	11.6	0	19.15	0	Egret, Cattle	0	3.00033793	2.000031732	0	0	0	0	1	0	0	0	0	0	2	0	0	0	0	0	5	0	0	0	0	0	8	0	0	0	0	0	10	0	0	0	0	0
23/05/2019	753	326	0	-0.622046748	0.782980104	11	0	19.25	0	Egret, Cattle	0	3.000290859	2.000028118	0	0	0	0	1	0	0	0	0	0	2	0	0	0	0	0	5	0	0	0	0	0	8	0	0	0	0	0	10	0	0	0	0	0
24/05/2019	754	327	0	-0.60847687	0.793571609	7.8	0	19.55	0	Egret, Cattle	0	3.000250345	2.00002498	0	0	0	0	1	0	0	0	0	0	2	0	0	0	0	0	5	0	0	0	0	0	8	0	0	0	0	0	10	0	0	0	0	0
25/05/2019	755	328	0	-0.594726687	0.803927962	6.4	0	19.3	0	Egret, Cattle	0	3.000215474	2.000022251	0	0	0	0	1	0	0	0	0	0	2	0	0	0	0	0	5	0	0	0	0	0	8	0	0	0	0	0	10	0	0	0	0	0
26/05/2019	756	329	0	-0.580800273	0.814046094	0	0	20.5	0	Egret, Cattle	0	3.00018546	2.000019873	0	0	0	0	1	0	0	0	0	0	2	0	0	0	0	0	5	0	0	0	0	0	8	0	0	0	0	0	10	0	0	0	0	0
27/05/2019	757	330	0	-0.566701756	0.823923006	0	0	20.1	0	Egret, Cattle	0	3.000159627	2.000017797	0	0	0	0	1	0	0	0	0	0	2	0	0	0	0	0	5	0	0	0	0	0	8	0	0	0	0	0	10	0	0	0	0	0
28/05/2019	758	331	0	-0.552435313	0.833555772	0	0	16.7	0	Egret, Cattle	0	3.000137392	2.000015981	0	0	0	0	1	0	0	0	0	0	2	0	0	0	0	0	5	0	0	0	0	0	8	0	0	0	0	0	10	0	0	0	0	0
29/05/2019	759	332	0	-0.538005172	0.842941537	0	0	15.5	0	Egret, Cattle	0	3.000118255	2.00001439	0	0	0	0	1	0	0	0	0	0	2	0	0	0	0	0	5	0	0	0	0	0	8	0	0	0	0	0	10	0	0	0	0	0
30/05/2019	760	333	0	-0.523415607	0.852077521	0	0	15.7	0	Egret, Cattle	0	3.000101783	2.000012994	0	0	0	0	1	0	0	0	0	0	2	0	0	0	0	0	5	0	0	0	0	0	8	0	0	0	0	0	10	0	0	0	0	0
31/05/2019	761	334	0	-0.508670944	0.860961016	0	0	14.3	0	Egret, Cattle	0	3.000087605	2.000011767	0	0	0	0	1	0	0	0	0	0	2	0	0	0	0	0	5	0	0	0	0	0	8	0	0	0	0	0	10	0	0	0	0	0
										Egret Max	56
										Egret Mean	2
