# Supplementary material for: Three novel bird strike likelihood modelling techniques: The case of Brisbane Airport, Australia
Source: PLoS One. 2022 Dec 8;17(12):e0277794. doi: 10.1371/journal.pone.0277794 (PMC9731475; doi:10.1371/journal.pone.0277794)
Supplement: S1 Data — (ZIP) [file pone.0277794.s001.zip › ObservationsProximity_Ibis.csv]

Ibis, Straw-Necked																			1	1					0	2					0	5					0	8					0	10
Date	DayNumber	SolarDayNumber	Strike	DayofYearSin	DayofYearCos	Prev5DaysRain	Rain	Temperature	AirfieldHarassments	Species	ProximityCount	NormalisedProximityCount	ProximityLikelihood	DayofYearSinLikelihood	AllCount	AllHarassed	AllObserved	AllHarassments	1_Proximity	1_Count	1_Harassed	1_Observed	1_SpeciesHarassments	1_Harassments	2_Proximity	2_Count	2_Harassed	2_Observed	2_SpeciesHarassments	2_Harassments	5_Proximity	5_Count	5_Harassed	5_Observed	5_SpeciesHarassments	5_Harassments	8_Proximity	8_Count	8_Harassed	8_Observed	8_SpeciesHarassments	8_Harassments	10_Proximity	10_Count	10_Harassed	10_Observed	10_SpeciesHarassments	10_Harassments
01/05/2017	1	0	0	0	1	0	0	20.95	0	Ibis, Straw-Necked	0	0	0.152920515	0.021089728	0	0	0	0	1	0	0	0	0	0	2	0	0	0	0	0	5	0	0	0	0	0	8	0	0	0	0	0	10	0	0	0	0	0
02/05/2017	2	1	0	0.017213356	0.999851839	0	0	21.6	0	Ibis, Straw-Necked	0	0	0.157861533	0.023463444	0	0	0	0	1	0	0	0	0	0	2	0	0	0	0	0	5	0	0	0	0	0	8	0	0	0	0	0	10	0	0	0	0	0
03/05/2017	3	2	0	0.034421612	0.999407401	0	0	22.8	0	Ibis, Straw-Necked	12	0.01980198	0.162897029	0.02605523	52	0	52	40	1	12	0	12	0	5	2	0	0	0	0	1	5	40	0	40	0	0	8	0	0	0	0	0	10	0	0	0	0	0
04/05/2017	4	3	0	0.051619667	0.998666816	0	0	20.3	4	Ibis, Straw-Necked	65	0.107260726	0.168025924	0.028878061	50	68	118	19	1	0	65	65	3	4	2	35	3	38	1	2	5	15	0	15	0	1	8	0	0	0	0	0	10	0	0	0	0	0
05/05/2017	5	4	0	0.068802427	0.997630305	0	0	19.95	2	Ibis, Straw-Necked	0	0	0.173246992	0.031944762	5	11	16	2	1	0	0	0	0	6	2	5	11	16	2	3	5	0	0	0	0	0	8	0	0	0	0	0	10	0	0	0	0	0
06/05/2017	6	5	0	0.085964799	0.996298175	0.2	0.2	19.8	0	Ibis, Straw-Necked	0	0	0.178558857	0.035267876	0	0	0	0	1	0	0	0	0	2	2	0	0	0	0	0	5	0	0	0	0	0	8	0	0	0	0	0	10	0	0	0	0	0
07/05/2017	7	6	0	0.103101697	0.99467082	0.2	0	21.4	1	Ibis, Straw-Necked	0	0	0.183959988	0.03885952	0	41	41	1	1	0	0	0	0	1	2	0	41	41	1	2	5	0	0	0	0	1	8	0	0	0	0	0	10	0	0	0	0	0
08/05/2017	8	7	0	0.120208045	0.992748722	0.4	0.2	18.4	0	Ibis, Straw-Necked	0	0	0.189448701	0.042731238	0	0	0	0	1	0	0	0	0	4	2	0	0	0	0	1	5	0	0	0	0	0	8	0	0	0	0	0	10	0	0	0	0	0
09/05/2017	9	8	0	0.137278772	0.990532452	5.6	5.2	19.95	1	Ibis, Straw-Necked	3	0.004950495	0.195023152	0.046893842	3	10	13	10	1	3	0	3	0	5	2	0	0	0	0	1	5	0	10	10	1	2	8	0	0	0	0	0	10	0	0	0	0	0
10/05/2017	10	9	0	0.154308821	0.988022666	7.4	1.8	17.85	0	Ibis, Straw-Necked	3	0.004950495	0.20068134	0.051357254	25	0	25	22	1	3	0	3	0	0	2	0	0	0	0	1	5	22	0	22	0	1	8	0	0	0	0	0	10	0	0	0	0	2
11/05/2017	11	10	0	0.171293144	0.985220107	9.8	2.6	19.5	4	Ibis, Straw-Necked	39	0.064356436	0.206421104	0.056130344	0	39	39	4	1	0	39	39	4	12	2	0	0	0	0	0	5	0	0	0	0	0	8	0	0	0	0	1	10	0	0	0	0	3
12/05/2017	12	11	0	0.18822671	0.982125606	9.8	0	19.25	0	Ibis, Straw-Necked	0	0	0.212240121	0.061220769	0	0	0	0	1	0	0	0	0	7	2	0	0	0	0	1	5	0	0	0	0	0	8	0	0	0	0	0	10	0	0	0	0	0
13/05/2017	13	12	0	0.2051045	0.97874008	9.6	0	19.8	4	Ibis, Straw-Necked	42	0.069306931	0.218135903	0.066634814	54	45	99	46	1	12	30	42	3	8	2	0	15	15	1	1	5	42	0	42	0	0	8	0	0	0	0	0	10	0	0	0	0	0
14/05/2017	14	13	0	0.221921513	0.975064532	6.6	2.2	19.5	0	Ibis, Straw-Necked	3	0.004950495	0.224105804	0.072377244	3	0	3	0	1	3	0	3	0	2	2	0	0	0	0	0	5	0	0	0	0	0	8	0	0	0	0	0	10	0	0	0	0	0
15/05/2017	15	14	0	0.238672766	0.971100052	5.8	1	21.25	1	Ibis, Straw-Necked	28	0.04620462	0.23014701	0.078451158	5	25	30	3	1	3	25	28	1	7	2	0	0	0	0	1	5	2	0	2	0	0	8	0	0	0	0	0	10	0	0	0	0	0
16/05/2017	16	15	0	0.255353295	0.966847814	3.2	0	19.15	0	Ibis, Straw-Necked	0	0	0.236256547	0.08485786	1	0	1	1	1	0	0	0	0	4	2	0	0	0	0	1	5	1	0	1	0	0	8	0	0	0	0	0	10	0	0	0	0	0
17/05/2017	17	16	0	0.271958158	0.962309077	3.2	0	18.9	0	Ibis, Straw-Necked	0	0	0.242431277	0.091596743	1	0	1	0	1	0	0	0	0	9	2	0	0	0	0	1	5	0	0	0	0	1	8	0	0	0	0	0	10	1	0	1	0	0
18/05/2017	18	17	0	0.288482433	0.957485188	3.2	0	19.7	0	Ibis, Straw-Necked	0	0	0.248667902	0.09866519	8	0	8	0	1	0	0	0	0	13	2	0	0	0	0	0	5	0	0	0	0	0	8	0	0	0	0	0	10	8	0	8	0	0
19/05/2017	19	18	0	0.304921225	0.952377576	19.8	18.8	18.95	2	Ibis, Straw-Necked	18	0.02970297	0.25496296	0.106058495	3	16	19	3	1	2	16	18	2	9	2	0	0	0	0	0	5	1	0	1	0	4	8	0	0	0	0	0	10	0	0	0	0	0
20/05/2017	20	19	0	0.321269662	0.946987753	20.8	2	20.75	0	Ibis, Straw-Necked	2	0.00330033	0.261312832	0.113769802	13	0	13	11	1	2	0	2	0	4	2	0	0	0	0	2	5	11	0	11	0	0	8	0	0	0	0	0	10	0	0	0	0	1
21/05/2017	21	20	0	0.3375229	0.941317318	21	0.2	20.95	0	Ibis, Straw-Necked	1	0.001650165	0.267713741	0.121790078	51	0	51	50	1	1	0	1	0	2	2	0	0	0	0	0	5	50	0	50	0	0	8	0	0	0	0	0	10	0	0	0	0	0
22/05/2017	22	21	0	0.353676122	0.935367949	21.2	0.2	21.1	1	Ibis, Straw-Necked	0	0	0.274161755	0.130108097	0	30	30	1	1	0	0	0	0	0	2	0	0	0	0	0	5	0	0	0	0	1	8	0	30	30	1	1	10	0	0	0	0	0
23/05/2017	23	22	0	0.369724543	0.929141411	21.2	0	21.15	1	Ibis, Straw-Necked	0	0	0.280652789	0.138710462	0	12	12	1	1	0	0	0	0	2	2	0	0	0	0	0	5	0	0	0	0	0	8	0	12	12	1	1	10	0	0	0	0	0
24/05/2017	24	23	0	0.385663406	0.922639549	2.4	0	21.75	0	Ibis, Straw-Necked	25	0.041254125	0.287182608	0.147581648	67	0	67	40	1	25	0	25	0	1	2	0	0	0	0	0	5	40	0	40	0	0	8	0	0	0	0	0	10	2	0	2	0	0
25/05/2017	25	24	0	0.401487989	0.915864288	0.4	0	19.3	4	Ibis, Straw-Necked	134	0.221122112	0.293746831	0.156704073	51	103	154	4	1	51	83	134	3	11	2	0	0	0	0	3	5	0	0	0	0	0	8	0	20	20	1	1	10	0	0	0	0	0
26/05/2017	26	25	0	0.417193603	0.908817637	0.2	0	19.9	0	Ibis, Straw-Necked	0	0	0.300340935	0.166058195	3	0	3	0	1	0	0	0	0	5	2	3	0	3	0	0	5	0	0	0	0	0	8	0	0	0	0	0	10	0	0	0	0	0
27/05/2017	27	26	0	0.432775593	0.901501684	0	0	19.05	0	Ibis, Straw-Necked	1	0.001650165	0.306960255	0.175622636	1	0	1	0	1	1	0	1	0	8	2	0	0	0	0	0	5	0	0	0	0	0	8	0	0	0	0	0	10	0	0	0	0	1
28/05/2017	28	27	0	0.448229342	0.893918597	0	0	19.55	0	Ibis, Straw-Necked	0	0	0.313599997	0.185374327	0	0	0	0	1	0	0	0	0	5	2	0	0	0	0	0	5	0	0	0	0	0	8	0	0	0	0	0	10	0	0	0	0	0
29/05/2017	29	28	0	0.463550271	0.886070622	0	0	19.95	0	Ibis, Straw-Necked	0	0	0.320255232	0.195288681	0	0	0	0	1	0	0	0	0	1	2	0	0	0	0	0	5	0	0	0	0	0	8	0	0	0	0	0	10	0	0	0	0	0
30/05/2017	30	29	0	0.47873384	0.877960085	0	0	19.05	0	Ibis, Straw-Necked	0	0	0.326920911	0.205339781	0	0	0	0	1	0	0	0	0	6	2	0	0	0	0	0	5	0	0	0	0	0	8	0	0	0	0	0	10	0	0	0	0	0
31/05/2017	31	30	0	0.49377555	0.869589389	0	0	16.8	0	Ibis, Straw-Necked	1	0.001650165	0.333591863	0.215500585	48	0	48	47	1	1	0	1	0	1	2	0	0	0	0	0	5	47	0	47	0	0	8	0	0	0	0	0	10	0	0	0	0	0
01/06/2017	32	31	0	0.508670944	0.860961016	0	0	16.05	4	Ibis, Straw-Necked	1	0.001650165	0.340262806	0.22574315	18	46	64	37	1	1	0	1	0	5	2	0	22	22	3	3	5	10	24	34	1	2	8	7	0	7	0	0	10	0	0	0	0	0
02/06/2017	33	32	0	0.523415607	0.852077521	0	0	17	4	Ibis, Straw-Necked	49	0.080858086	0.346928351	0.236038864	80	89	169	122	1	40	9	49	2	9	2	0	0	0	0	0	5	40	80	120	2	2	8	0	0	0	0	0	10	0	0	0	0	0
03/06/2017	34	33	0	0.538005172	0.842941537	0	0	17.1	0	Ibis, Straw-Necked	0	0	0.353583009	0.246358683	20	0	20	20	1	0	0	0	0	2	2	0	0	0	0	0	5	20	0	20	0	0	8	0	0	0	0	0	10	0	0	0	0	0
04/06/2017	35	34	0	0.552435313	0.833555772	0	0	17.8	1	Ibis, Straw-Necked	1	0.001650165	0.360221197	0.256673382	0	1	1	1	1	0	1	1	1	3	2	0	0	0	0	1	5	0	0	0	0	0	8	0	0	0	0	0	10	0	0	0	0	1
05/06/2017	36	35	0	0.566701756	0.823923006	0	0	17.05	0	Ibis, Straw-Necked	1	0.001650165	0.366837246	0.266953792	51	0	51	50	1	1	0	1	0	16	2	0	0	0	0	0	5	50	0	50	0	0	8	0	0	0	0	0	10	0	0	0	0	0
06/06/2017	37	36	0	0.580800273	0.814046094	0	0	16.7	1	Ibis, Straw-Necked	2	0.00330033	0.37342541	0.277171049	52	35	87	85	1	2	0	2	0	1	2	0	0	0	0	0	5	50	35	85	1	1	8	0	0	0	0	0	10	0	0	0	0	0
07/06/2017	38	37	0	0.594726687	0.803927962	0	0	14.95	0	Ibis, Straw-Necked	0	0	0.37997987	0.287296827	0	0	0	0	1	0	0	0	0	4	2	0	0	0	0	1	5	0	0	0	0	0	8	0	0	0	0	0	10	0	0	0	0	0
08/06/2017	39	38	0	0.60847687	0.793571609	0	0	15.6	1	Ibis, Straw-Necked	23	0.037953795	0.386494748	0.297303566	3	20	23	1	1	3	20	23	1	3	2	0	0	0	0	0	5	0	0	0	0	0	8	0	0	0	0	0	10	0	0	0	0	0
09/06/2017	40	39	0	0.622046748	0.782980104	0	0	17.05	1	Ibis, Straw-Necked	25	0.041254125	0.392964108	0.307164686	5	25	30	3	1	0	25	25	1	6	2	3	0	3	0	0	5	2	0	2	0	0	8	0	0	0	0	0	10	0	0	0	0	0
10/06/2017	41	40	0	0.635432301	0.772156584	0.2	0.2	19.05	3	Ibis, Straw-Necked	35	0.057755776	0.39938197	0.316854786	53	35	88	56	1	0	35	35	3	7	2	0	0	0	0	0	5	53	0	53	0	0	8	0	0	0	0	0	10	0	0	0	0	0
11/06/2017	42	41	0	0.648629561	0.761104259	22.8	22.6	18.2	5	Ibis, Straw-Necked	89	0.146864686	0.40574232	0.326349829	41	89	130	6	1	0	89	89	5	17	2	0	0	0	0	6	5	1	0	1	0	0	8	0	0	0	0	0	10	40	0	40	0	2
12/06/2017	43	42	0	0.661634618	0.749826401	39.6	16.8	18.15	3	Ibis, Straw-Necked	60	0.099009901	0.412039113	0.3356273	47	53	100	43	1	7	53	60	3	4	2	0	0	0	0	0	5	40	0	40	0	0	8	0	0	0	0	0	10	0	0	0	0	0
13/06/2017	44	43	0	0.674443619	0.738326354	43	3.4	16.6	1	Ibis, Straw-Necked	7	0.011551155	0.418266286	0.344666355	59	5	64	51	1	2	5	7	1	7	2	7	0	7	0	4	5	50	0	50	0	0	8	0	0	0	0	0	10	0	0	0	0	0
14/06/2017	45	44	0	0.687052767	0.726607525	62.2	19.2	18.05	4	Ibis, Straw-Necked	260	0.429042904	0.424417771	0.353447937	35	235	270	4	1	25	235	260	4	6	2	10	0	10	0	0	5	0	0	0	0	0	8	0	0	0	0	0	10	0	0	0	0	0
15/06/2017	46	45	0	0.699458327	0.714673386	87.8	25.8	18.85	1	Ibis, Straw-Necked	100	0.165016502	0.430487496	0.361954875	16	90	106	1	1	10	90	100	1	7	2	0	0	0	0	2	5	0	0	0	0	0	8	6	0	6	0	0	10	0	0	0	0	0
16/06/2017	47	46	0	0.711656622	0.702527474	65.2	0	19.45	0	Ibis, Straw-Necked	0	0	0.436469404	0.37017196	0	0	0	0	1	0	0	0	0	3	2	0	0	0	0	1	5	0	0	0	0	0	8	0	0	0	0	0	10	0	0	0	0	0
17/06/2017	48	47	0	0.723644038	0.690173388	49.4	1	20.85	4	Ibis, Straw-Necked	226	0.372937294	0.442357456	0.378085997	73	155	228	6	1	71	155	226	4	7	2	0	0	0	0	0	5	2	0	2	0	0	8	0	0	0	0	0	10	0	0	0	0	0
18/06/2017	49	48	0	0.735417023	0.677614789	46	0	18.75	1	Ibis, Straw-Necked	96	0.158415842	0.448145644	0.385685831	131	15	146	21	1	81	15	96	1	3	2	0	0	0	0	1	5	20	0	20	0	0	8	30	0	30	0	0	10	0	0	0	0	0
19/06/2017	50	49	0	0.746972088	0.664855398	26.8	0	19.05	0	Ibis, Straw-Necked	70	0.115511551	0.453828003	0.392962364	72	0	72	2	1	70	0	70	0	20	2	0	0	0	0	1	5	2	0	2	0	0	8	0	0	0	0	0	10	0	0	0	0	0
20/06/2017	51	50	0	0.758305808	0.651898996	1	0	18.4	1	Ibis, Straw-Necked	5	0.008250825	0.459398616	0.39990853	30	5	35	31	1	0	5	5	1	8	2	0	0	0	0	13	5	30	0	30	0	0	8	0	0	0	0	0	10	0	0	0	0	0
21/06/2017	52	51	0	0.769414827	0.638749422	1.2	0.2	17.8	0	Ibis, Straw-Necked	30	0.04950495	0.464851629	0.406519276	42	0	42	12	1	30	0	30	0	3	2	0	0	0	0	9	5	12	0	12	0	0	8	0	0	0	0	0	10	0	0	0	0	0
22/06/2017	53	52	0	0.780295851	0.625410573	0.2	0	18.2	0	Ibis, Straw-Necked	0	0	0.470181259	0.412791501	0	0	0	0	1	0	0	0	0	5	2	0	0	0	0	4	5	0	0	0	0	0	8	0	0	0	0	0	10	0	0	0	0	0
23/06/2017	54	53	0	0.790945657	0.611886401	0.2	0	17	1	Ibis, Straw-Necked	46	0.075907591	0.475381804	0.418723997	11	35	46	1	1	11	35	46	1	6	2	0	0	0	0	1	5	0	0	0	0	0	8	0	0	0	0	0	10	0	0	0	0	0
24/06/2017	55	54	0	0.801361088	0.598180914	0.2	0	17.45	1	Ibis, Straw-Necked	5	0.008250825	0.480447652	0.424317364	0	5	5	1	1	0	5	5	1	3	2	0	0	0	0	0	5	0	0	0	0	0	8	0	0	0	0	0	10	0	0	0	0	0
25/06/2017	56	55	0	0.811539059	0.584298174	0.2	0	17.6	2	Ibis, Straw-Necked	87	0.143564356	0.485373296	0.42957392	9	79	88	3	1	8	79	87	2	14	2	0	0	0	0	0	5	1	0	1	0	1	8	0	0	0	0	0	10	0	0	0	0	0
26/06/2017	57	56	0	0.821476553	0.570242293	0	0	18.65	1	Ibis, Straw-Necked	3	0.004950495	0.490153339	0.434497597	3	40	43	40	1	3	0	3	0	3	2	0	0	0	0	0	5	0	40	40	1	1	8	0	0	0	0	0	10	0	0	0	0	0
27/06/2017	58	57	0	0.831170626	0.556017437	0	0	17.25	1	Ibis, Straw-Necked	19	0.031353135	0.494782503	0.439093824	9	10	19	1	1	9	10	19	1	4	2	0	0	0	0	0	5	0	0	0	0	0	8	0	0	0	0	0	10	0	0	0	0	0
28/06/2017	59	58	0	0.840618406	0.541627821	0	0	18.65	1	Ibis, Straw-Necked	30	0.04950495	0.499255645	0.443369414	9	30	39	1	1	0	30	30	1	4	2	9	0	9	0	0	5	0	0	0	0	0	8	0	0	0	0	0	10	0	0	0	0	0
29/06/2017	60	59	0	0.849817092	0.527077709	0	0	19.15	1	Ibis, Straw-Necked	8	0.01320132	0.503567759	0.447332436	4	8	12	5	1	0	8	8	1	14	2	0	0	0	0	0	5	4	0	4	0	0	8	0	0	0	0	0	10	0	0	0	0	0
30/06/2017	61	60	0	0.858763958	0.512371412	5.6	5.6	19.3	1	Ibis, Straw-Necked	20	0.0330033	0.507713991	0.450992087	12	20	32	1	1	0	20	20	1	7	2	12	0	12	0	1	5	0	0	0	0	0	8	0	0	0	0	0	10	0	0	0	0	0
01/07/2017	62	61	0	0.867456355	0.497513289	5.6	0	15.2	1	Ibis, Straw-Necked	25	0.041254125	0.511689645	0.454358563	13	16	29	5	1	9	16	25	1	8	2	0	0	0	0	1	5	4	0	4	0	0	8	0	0	0	0	0	10	0	0	0	0	0
02/07/2017	63	62	0	0.875891705	0.482507742	5.6	0	14.6	1	Ibis, Straw-Necked	20	0.0330033	0.515490193	0.457442932	20	12	32	1	1	8	12	20	1	3	2	0	0	0	0	0	5	0	0	0	0	0	8	12	0	12	0	0	10	0	0	0	0	1
03/07/2017	64	63	0	0.88406751	0.467359217	5.6	0	22.3	1	Ibis, Straw-Necked	25	0.041254125	0.519111283	0.460257002	2	25	27	1	1	0	25	25	1	1	2	2	0	2	0	0	5	0	0	0	0	0	8	0	0	0	0	0	10	0	0	0	0	0
04/07/2017	65	64	0	0.891981346	0.452072204	5.8	0.2	13.9	2	Ibis, Straw-Necked	120	0.198019802	0.522548749	0.462813198	20	100	120	2	1	20	100	120	2	4	2	0	0	0	0	1	5	0	0	0	0	0	8	0	0	0	0	0	10	0	0	0	0	0
05/07/2017	66	65	0	0.89963087	0.436651232	0.2	0	17.85	1	Ibis, Straw-Necked	20	0.0330033	0.525798615	0.465124435	1	20	21	1	1	0	20	20	1	2	2	1	0	1	0	0	5	0	0	0	0	0	8	0	0	0	0	0	10	0	0	0	0	0
06/07/2017	67	66	0	0.907013813	0.421100871	0.8	0.6	17.9	1	Ibis, Straw-Necked	6	0.00990099	0.528857108	0.467204006	57	6	63	48	1	0	6	6	1	4	2	10	0	10	0	0	5	47	0	47	0	0	8	0	0	0	0	0	10	0	0	0	0	0
07/07/2017	68	67	0	0.914127988	0.405425728	13.4	12.6	14.15	3	Ibis, Straw-Necked	63	0.103960396	0.531720661	0.469065467	69	66	135	63	1	3	60	63	2	4	2	6	6	12	1	5	5	60	0	60	0	0	8	0	0	0	0	0	10	0	0	0	0	0
08/07/2017	69	68	0	0.920971288	0.38963045	17.4	4	15.3	2	Ibis, Straw-Necked	55	0.090759076	0.534385922	0.470722524	48	90	138	84	1	5	50	55	1	9	2	0	0	0	0	2	5	43	40	83	1	2	8	0	0	0	0	0	10	0	0	0	0	0
09/07/2017	70	69	0	0.927541684	0.373719715	17.2	0	14.15	4	Ibis, Straw-Necked	101	0.166666667	0.53684976	0.472188941	66	145	211	112	1	1	100	101	3	10	2	0	0	0	0	3	5	64	45	109	1	1	8	0	0	0	0	0	10	1	0	1	0	0
10/07/2017	71	70	0	0.933837229	0.357698239	17.2	0	16.65	1	Ibis, Straw-Necked	42	0.069306931	0.53910927	0.47347844	11	35	46	4	1	7	35	42	1	7	2	1	0	1	0	4	5	3	0	3	0	0	8	0	0	0	0	0	10	0	0	0	0	1
11/07/2017	72	71	0	0.939856058	0.341570769	17.4	0.8	18.15	0	Ibis, Straw-Necked	15	0.024752475	0.541161783	0.474604612	72	0	72	55	1	15	0	15	0	1	2	0	0	0	0	2	5	55	0	55	0	1	8	0	0	0	0	0	10	2	0	2	0	0
12/07/2017	73	72	0	0.945596387	0.325342085	4.8	0	16	0	Ibis, Straw-Necked	2	0.00330033	0.543004864	0.475580839	2	0	2	0	1	2	0	2	0	6	2	0	0	0	0	2	5	0	0	0	0	0	8	0	0	0	0	0	10	0	0	0	0	0
13/07/2017	74	73	0	0.951056516	0.309016994	0.8	0	15.8	0	Ibis, Straw-Necked	0	0	0.544636325	0.476420219	51	0	51	0	1	0	0	0	0	1	2	1	0	1	0	1	5	0	0	0	0	0	8	0	0	0	0	0	10	50	0	50	0	0
14/07/2017	75	74	0	0.956234827	0.292600336	0.8	0	16	1	Ibis, Straw-Necked	15	0.024752475	0.546054222	0.477135496	76	8	84	34	1	7	8	15	1	3	2	0	0	0	0	1	5	33	0	33	0	0	8	0	0	0	0	0	10	36	0	36	0	0
15/07/2017	76	75	0	0.961129784	0.276096973	0.8	0	18	0	Ibis, Straw-Necked	10	0.01650165	0.547256864	0.477739001	26	0	26	2	1	10	0	10	0	5	2	1	0	1	0	1	5	2	0	2	0	0	8	0	0	0	0	0	10	13	0	13	0	0
16/07/2017	77	76	0	0.965739938	0.259511797	2.6	2.6	19	0	Ibis, Straw-Necked	0	0	0.548242813	0.478242597	15	0	15	15	1	0	0	0	0	9	2	0	0	0	0	0	5	15	0	15	0	2	8	0	0	0	0	0	10	0	0	0	0	0
17/07/2017	78	77	0	0.970063922	0.242849722	2.6	0	11.8	1	Ibis, Straw-Necked	82	0.135313531	0.54901089	0.478657627	74	80	154	39	1	2	80	82	1	2	2	3	0	3	0	2	5	38	0	38	0	0	8	31	0	31	0	0	10	0	0	0	0	0
18/07/2017	79	78	0	0.974100455	0.226115686	2.6	0	20.25	0	Ibis, Straw-Necked	2	0.00330033	0.549560176	0.478994874	7	0	7	0	1	2	0	2	0	5	2	4	0	4	0	2	5	0	0	0	0	1	8	0	0	0	0	0	10	1	0	1	0	0
19/07/2017	80	79	0	0.977848342	0.209314646	6.2	3.6	16.7	1	Ibis, Straw-Necked	55	0.090759076	0.549890011	0.47926452	8	55	63	1	1	0	55	55	1	5	2	2	0	2	0	1	5	0	0	0	0	0	8	0	0	0	0	0	10	6	0	6	0	0
20/07/2017	81	80	0	0.98130647	0.192451582	6.2	0	15.05	0	Ibis, Straw-Necked	2	0.00330033	0.55	0.479476114	2	0	2	0	1	2	0	2	0	4	2	0	0	0	0	2	5	0	0	0	0	0	8	0	0	0	0	0	10	0	0	0	0	6
21/07/2017	82	81	0	0.984473817	0.17553149	3.6	0	21.6	1	Ibis, Straw-Necked	0	0	0.549890011	0.479638543	56	80	136	132	1	0	0	0	0	3	2	4	0	4	0	0	5	52	80	132	1	1	8	0	0	0	0	0	10	0	0	0	0	0
22/07/2017	83	82	0	0.987349442	0.158559385	3.6	0	14.65	1	Ibis, Straw-Necked	0	0	0.549560176	0.479760005	70	30	100	71	1	0	0	0	0	1	2	0	30	30	1	1	5	70	0	70	0	0	8	0	0	0	0	0	10	0	0	0	0	0
23/07/2017	84	83	0	0.989932495	0.141540295	3.6	0	15.7	2	Ibis, Straw-Necked	56	0.092409241	0.54901089	0.479847992	34	52	86	32	1	4	52	56	2	3	2	0	0	0	0	0	5	30	0	30	0	0	8	0	0	0	0	0	10	0	0	0	0	0
24/07/2017	85	84	0	0.992222209	0.124479264	0	0	15.6	1	Ibis, Straw-Necked	56	0.092409241	0.548242813	0.479909268	2	56	58	1	1	0	56	56	1	2	2	2	0	2	0	0	5	0	0	0	0	0	8	0	0	0	0	0	10	0	0	0	0	0
25/07/2017	86	85	0	0.994217907	0.107381347	0	0	15.85	1	Ibis, Straw-Necked	32	0.052805281	0.547256864	0.479949854	2	30	32	1	1	2	30	32	1	1	2	0	0	0	0	0	5	0	0	0	0	0	8	0	0	0	0	0	10	0	0	0	0	0
26/07/2017	87	86	0	0.995918996	0.09025161	0	0	16.75	1	Ibis, Straw-Necked	4	0.00660066	0.546054222	0.479975019	95	2	97	89	1	2	2	4	1	2	2	2	0	2	0	0	5	88	0	88	0	0	8	0	0	0	0	0	10	3	0	3	0	0
27/07/2017	88	87	0	0.997324973	0.07309513	0	0	16.5	0	Ibis, Straw-Necked	1	0.001650165	0.544636325	0.479989266	58	0	58	40	1	1	0	1	0	11	2	2	0	2	0	1	5	40	0	40	0	0	8	0	0	0	0	0	10	15	0	15	0	0
28/07/2017	89	88	0	0.998435421	0.05591699	0	0	18.05	0	Ibis, Straw-Necked	2	0.00330033	0.543004864	0.479996328	12	0	12	5	1	2	0	2	0	6	2	2	0	2	0	4	5	5	0	5	0	0	8	0	0	0	0	0	10	3	0	3	0	0
29/07/2017	90	89	0	0.999250011	0.038722281	0	0	17.5	3	Ibis, Straw-Necked	45	0.074257426	0.541161783	0.479999156	33	45	78	28	1	0	45	45	3	7	2	4	0	4	0	1	5	25	0	25	0	3	8	0	0	0	0	0	10	4	0	4	0	0
30/07/2017	91	90	0	0.999768502	0.021516097	0	0	15.95	1	Ibis, Straw-Necked	4	0.00660066	0.53910927	0.47999992	4	20	24	1	1	4	0	4	0	4	2	0	20	20	1	1	5	0	0	0	0	0	8	0	0	0	0	0	10	0	0	0	0	0
31/07/2017	92	91	0	0.99999074	0.004303538	0.2	0.2	18.3	4	Ibis, Straw-Necked	79	0.130363036	0.53684976	0.48	28	79	107	31	1	15	64	79	3	4	2	0	0	0	0	0	5	13	15	28	1	1	8	0	0	0	0	0	10	0	0	0	0	0
01/08/2017	93	92	0	0.999916659	-0.012910296	0.2	0	16.5	2	Ibis, Straw-Necked	59	0.097359736	0.534385922	0.47999999	50	55	105	25	1	4	55	59	2	3	2	0	0	0	0	0	5	23	0	23	0	0	8	0	0	0	0	0	10	23	0	23	0	0
02/08/2017	94	93	0	0.999546281	-0.030120305	0.2	0	15.95	4	Ibis, Straw-Necked	126	0.207920792	0.531720661	0.479999691	55	71	126	4	1	55	71	126	4	6	2	0	0	0	0	0	5	0	0	0	0	0	8	0	0	0	0	0	10	0	0	0	0	0
03/08/2017	95	94	0	0.998879716	-0.047321388	0.2	0	16.75	0	Ibis, Straw-Necked	0	0	0.528857108	0.479998117	70	0	70	27	1	0	0	0	0	2	2	43	0	43	0	0	5	27	0	27	0	0	8	0	0	0	0	0	10	0	0	0	0	0
04/08/2017	96	95	0	0.997917161	-0.064508449	0.2	0	18.25	4	Ibis, Straw-Necked	67	0.110561056	0.525798615	0.479993493	77	47	124	29	1	46	21	67	2	3	2	6	26	32	2	6	5	25	0	25	0	0	8	0	0	0	0	0	10	0	0	0	0	0
05/08/2017	97	96	0	0.996658902	-0.081676395	0	0	16.05	3	Ibis, Straw-Necked	84	0.138613861	0.522548749	0.479983256	109	130	239	116	1	4	80	84	2	10	2	0	0	0	0	2	5	64	50	114	1	2	8	41	0	41	0	0	10	0	0	0	0	0
06/08/2017	98	97	0	0.995105311	-0.098820139	0	0	17.15	4	Ibis, Straw-Necked	65	0.107260726	0.519111283	0.479964064	39	58	97	36	1	7	58	65	4	18	2	0	0	0	0	0	5	32	0	32	0	1	8	0	0	0	0	0	10	0	0	0	0	0
07/08/2017	99	98	0	0.993256849	-0.1159346	1.6	1.6	19.85	1	Ibis, Straw-Necked	42	0.069306931	0.515490193	0.4799318	1	41	42	1	1	1	41	42	1	4	2	0	0	0	0	1	5	0	0	0	0	2	8	0	0	0	0	0	10	0	0	0	0	1
08/08/2017	100	99	0	0.991114064	-0.133014707	1.6	0	16.45	2	Ibis, Straw-Necked	12	0.01980198	0.511689645	0.479881575	6	35	41	6	1	2	10	12	1	1	2	0	25	25	1	1	5	4	0	4	0	1	8	0	0	0	0	0	10	0	0	0	0	0
09/08/2017	101	100	0	0.98867759	-0.150055398	1.6	0	16.6	2	Ibis, Straw-Necked	54	0.089108911	0.507713991	0.479807743	75	70	145	81	1	24	30	54	1	1	2	11	0	11	0	0	5	40	40	80	1	1	8	0	0	0	0	0	10	0	0	0	0	0
10/08/2017	102	101	0	0.98594815	-0.167051626	1.6	0	15.95	2	Ibis, Straw-Necked	21	0.034653465	0.503567759	0.47970391	26	18	44	17	1	3	18	21	2	3	2	6	0	6	0	0	5	15	0	15	0	0	8	0	0	0	0	0	10	2	0	2	0	0
11/08/2017	103	102	0	0.982926552	-0.183998352	1.6	0	17.45	5	Ibis, Straw-Necked	89	0.146864686	0.499255645	0.479562945	39	106	145	5	1	23	66	89	4	6	2	16	40	56	1	1	5	0	0	0	0	0	8	0	0	0	0	0	10	0	0	0	0	0
12/08/2017	104	103	0	0.979613692	-0.200890555	0.4	0.4	19.7	7	Ibis, Straw-Necked	90	0.148514851	0.494782503	0.479377002	30	90	120	27	1	0	90	90	7	10	2	10	0	10	0	0	5	20	0	20	0	0	8	0	0	0	0	0	10	0	0	0	0	0
13/08/2017	105	104	0	0.976010551	-0.21772323	0.4	0	19.35	4	Ibis, Straw-Necked	70	0.115511551	0.490153339	0.479137535	38	123	161	68	1	0	70	70	2	8	2	3	11	14	1	4	5	23	42	65	1	1	8	0	0	0	0	0	10	12	0	12	0	0
14/08/2017	106	105	0	0.972118197	-0.23449139	0.4	0	19.7	2	Ibis, Straw-Necked	3	0.004950495	0.485373296	0.478835323	29	60	89	73	1	3	0	3	0	6	2	3	0	3	0	0	5	13	60	73	2	2	8	6	0	6	0	0	10	4	0	4	0	0
15/08/2017	107	106	0	0.967937783	-0.251190064	0.6	0.2	19.35	7	Ibis, Straw-Necked	188	0.310231023	0.480447652	0.478460495	74	284	358	136	1	4	184	188	5	5	2	0	40	40	1	1	5	70	60	130	1	1	8	0	0	0	0	0	10	0	0	0	0	0
16/08/2017	108	107	0	0.963470549	-0.267814305	0.6	0	19.5	4	Ibis, Straw-Necked	91	0.150165017	0.475381804	0.478002566	124	76	200	92	1	15	76	91	4	7	2	21	0	21	0	4	5	88	0	88	0	2	8	0	0	0	0	0	10	0	0	0	0	3
17/08/2017	109	108	0	0.958717817	-0.284359187	0.2	0	23.4	6	Ibis, Straw-Necked	110	0.181518152	0.470181259	0.477450467	97	128	225	106	1	12	98	110	4	6	2	2	10	12	1	4	5	81	20	101	1	1	8	0	0	0	0	0	10	2	0	2	0	0
18/08/2017	110	109	0	0.953680997	-0.300819808	0.2	0	19.75	3	Ibis, Straw-Necked	180	0.297029703	0.464851629	0.476792589	86	110	196	9	1	70	110	180	3	3	2	4	0	4	0	1	5	6	0	6	0	0	8	0	0	0	0	0	10	6	0	6	0	0
19/08/2017	111	110	0	0.94836158	-0.317191289	0.2	0	16.15	3	Ibis, Straw-Necked	35	0.057755776	0.459398616	0.476016829	6	65	71	32	1	0	35	35	2	3	2	4	0	4	0	0	5	0	30	30	1	1	8	0	0	0	0	0	10	2	0	2	0	0
20/08/2017	112	111	0	0.942761143	-0.333468779	0	0	15.55	9	Ibis, Straw-Necked	181	0.298679868	0.453828003	0.475110642	17	179	196	9	1	2	179	181	9	11	2	2	0	2	0	0	5	0	0	0	0	0	8	0	0	0	0	0	10	13	0	13	0	0
21/08/2017	113	112	0	0.936881346	-0.349647455	0	0	15.3	6	Ibis, Straw-Necked	246	0.405940594	0.448145644	0.474061099	156	190	346	94	1	56	190	246	6	10	2	2	0	2	0	2	5	88	0	88	0	0	8	0	0	0	0	0	10	10	0	10	0	0
22/08/2017	114	113	0	0.930723931	-0.365722523	0.8	0.8	18.75	7	Ibis, Straw-Necked	147	0.242574257	0.442357456	0.472854952	58	143	201	41	1	4	143	147	7	12	2	20	0	20	0	0	5	34	0	34	0	0	8	0	0	0	0	0	10	0	0	0	0	1
23/08/2017	115	114	0	0.924290722	-0.38168922	0.8	0	20.25	5	Ibis, Straw-Necked	98	0.161716172	0.436469404	0.471478703	91	129	220	23	1	21	77	98	3	8	2	47	52	99	2	2	5	18	0	18	0	1	8	0	0	0	0	0	10	5	0	5	0	0
24/08/2017	116	115	0	0.917583626	-0.397542814	0.8	0	20	5	Ibis, Straw-Necked	157	0.259075908	0.430487496	0.469918686	123	121	244	45	1	36	121	157	5	7	2	20	0	20	0	3	5	40	0	40	0	1	8	0	0	0	0	0	10	27	0	27	0	3
25/08/2017	117	116	0	0.91060463	-0.413278608	4.2	3.4	17.3	4	Ibis, Straw-Necked	42	0.069306931	0.424417771	0.468161146	65	57	122	46	1	5	37	42	3	4	2	0	20	20	1	1	5	42	0	42	0	0	8	0	0	0	0	0	10	18	0	18	0	1
26/08/2017	118	117	0	0.903355802	-0.428891938	4.2	0	18.2	1	Ibis, Straw-Necked	20	0.0330033	0.418266286	0.466192337	0	20	20	1	1	0	20	20	1	12	2	0	0	0	0	1	5	0	0	0	0	0	8	0	0	0	0	0	10	0	0	0	0	1
27/08/2017	119	118	0	0.895839291	-0.444378178	3.4	0	17.05	2	Ibis, Straw-Necked	53	0.087458746	0.412039113	0.463998613	50	53	103	32	1	0	53	53	2	2	2	0	0	0	0	0	5	30	0	30	0	0	8	0	0	0	0	0	10	20	0	20	0	0
28/08/2017	120	119	0	0.888057323	-0.459732739	3.4	0	15.25	4	Ibis, Straw-Necked	75	0.123762376	0.40574232	0.461566537	195	62	257	28	1	53	22	75	3	4	2	38	40	78	1	2	5	24	0	24	0	0	8	0	0	0	0	0	10	80	0	80	0	0
29/08/2017	121	120	0	0.880012204	-0.474951072	3.4	0	15.5	6	Ibis, Straw-Necked	248	0.409240924	0.39938197	0.458882991	141	201	342	80	1	52	196	248	5	11	2	2	5	7	1	3	5	74	0	74	0	1	8	0	0	0	0	0	10	13	0	13	0	0
30/08/2017	122	121	0	0.871706319	-0.490028666	0	0	18.55	6	Ibis, Straw-Necked	158	0.260726073	0.392964108	0.455935289	53	157	210	16	1	38	120	158	5	8	2	5	37	42	1	2	5	10	0	10	0	1	8	0	0	0	0	0	10	0	0	0	0	0
31/08/2017	123	122	0	0.863142128	-0.504961055	0	0	16.55	8	Ibis, Straw-Necked	324	0.534653465	0.386494748	0.452711299	68	330	398	68	1	4	320	324	7	9	2	0	10	10	1	1	5	60	0	60	0	0	8	0	0	0	0	0	10	4	0	4	0	0
01/09/2017	124	123	0	0.85432217	-0.519743812	0	0	17.9	8	Ibis, Straw-Necked	224	0.369636964	0.37997987	0.449199567	105	220	325	93	1	4	220	224	8	8	2	5	0	5	0	0	5	85	0	85	0	0	8	0	0	0	0	0	10	11	0	11	0	0
02/09/2017	125	124	0	0.845249057	-0.534372558	0	0	18.75	9	Ibis, Straw-Necked	126	0.207920792	0.37342541	0.445389446	44	162	206	57	1	4	122	126	8	13	2	1	0	1	0	3	5	9	40	49	1	1	8	0	0	0	0	0	10	30	0	30	0	1
03/09/2017	126	125	0	0.835925479	-0.548842958	0	0	20	2	Ibis, Straw-Necked	25	0.041254125	0.366837246	0.441271222	24	25	49	24	1	0	25	25	2	4	2	2	0	2	0	0	5	22	0	22	0	0	8	0	0	0	0	0	10	0	0	0	0	0
04/09/2017	127	126	0	0.826354199	-0.563150724	0	0	21.4	4	Ibis, Straw-Necked	65	0.107260726	0.360221197	0.436836247	50	59	109	38	1	16	49	65	3	4	2	1	0	1	0	0	5	25	10	35	1	1	8	0	0	0	0	0	10	8	0	8	0	0
05/09/2017	128	127	0	0.816538051	-0.577291617	0	0	20.45	1	Ibis, Straw-Necked	35	0.057755776	0.353583009	0.432077063	16	20	36	1	1	15	20	35	1	2	2	1	0	1	0	0	5	0	0	0	0	0	8	0	0	0	0	0	10	0	0	0	0	0
06/09/2017	129	128	0	0.806479946	-0.591261445	0	0	17.6	2	Ibis, Straw-Necked	60	0.099009901	0.346928351	0.426987534	31	40	71	2	1	20	40	60	2	2	2	6	0	6	0	0	5	0	0	0	0	0	8	0	0	0	0	0	10	5	0	5	0	0
07/09/2017	130	129	0	0.796182864	-0.60505607	0	0	19.6	3	Ibis, Straw-Necked	36	0.059405941	0.340262806	0.421562966	47	63	110	43	1	3	33	36	2	4	2	2	30	32	1	2	5	40	0	40	0	0	8	0	0	0	0	1	10	2	0	2	0	0
08/09/2017	131	130	0	0.785649855	-0.618671403	0	0	18.3	6	Ibis, Straw-Necked	55	0.090759076	0.333591863	0.415800219	17	80	97	33	1	0	55	55	5	5	2	10	0	10	0	1	5	3	25	28	1	1	8	0	0	0	0	0	10	4	0	4	0	0
09/09/2017	132	131	0	0.774884041	-0.632103411	0	0	18.15	4	Ibis, Straw-Necked	41	0.067656766	0.326920911	0.409697823	16	54	70	5	1	12	29	41	2	3	2	0	25	25	2	2	5	1	0	1	0	0	8	0	0	0	0	0	10	3	0	3	0	1
10/09/2017	133	132	0	0.763888613	-0.645348113	0	0	17.75	9	Ibis, Straw-Necked	85	0.140264026	0.320255232	0.40325607	38	86	124	46	1	1	84	85	7	8	2	0	2	2	2	3	5	37	0	37	0	0	8	0	0	0	0	0	10	0	0	0	0	1
11/09/2017	134	133	0	0.752666828	-0.658401585	0	0	19.15	6	Ibis, Straw-Necked	155	0.255775578	0.313599997	0.396477105	48	133	181	9	1	22	133	155	6	8	2	0	0	0	0	3	5	3	0	3	0	1	8	0	0	0	0	0	10	23	0	23	0	0
12/09/2017	135	134	0	0.741222011	-0.671259958	0	0	20.65	4	Ibis, Straw-Necked	31	0.051155116	0.306960255	0.389364999	28	33	61	24	1	4	27	31	3	6	2	0	6	6	1	1	5	20	0	20	0	0	8	0	0	0	0	0	10	4	0	4	0	0
13/09/2017	136	135	0	0.729557554	-0.683919422	0	0	20.95	2	Ibis, Straw-Necked	22	0.03630363	0.300340935	0.381925806	70	45	115	64	1	22	0	22	0	0	2	14	0	14	0	0	5	34	30	64	2	2	8	0	15	15	0	0	10	0	0	0	0	0
14/09/2017	137	136	0	0.717676914	-0.696376226	0	0	20.7	1	Ibis, Straw-Necked	96	0.158415842	0.293746831	0.374167605	69	40	109	11	1	56	40	96	1	1	2	3	0	3	0	0	5	10	0	10	0	0	8	0	0	0	0	0	10	0	0	0	0	0
15/09/2017	138	137	0	0.70558361	-0.708626678	0	0	16.6	16	Ibis, Straw-Necked	236	0.389438944	0.287182608	0.366100522	35	295	330	43	1	26	210	236	12	14	2	0	65	65	3	3	5	8	20	28	1	1	8	1	0	1	0	0	10	0	0	0	0	0
16/09/2017	139	138	0	0.693281227	-0.72066715	0	0	18.3	13	Ibis, Straw-Necked	130	0.214521452	0.280652789	0.357736734	17	203	220	48	1	17	113	130	6	7	2	0	37	37	3	4	5	0	38	38	3	4	8	0	15	15	1	1	10	0	0	0	0	0
17/09/2017	140	139	0	0.680773409	-0.732494072	0	0	18.95	9	Ibis, Straw-Necked	114	0.188118812	0.274161755	0.349090449	48	136	184	27	1	0	114	114	7	9	2	8	15	23	1	1	5	18	0	18	0	0	8	22	7	29	1	1	10	0	0	0	0	0
18/09/2017	141	140	0	0.668063864	-0.74410394	0	0	18.8	5	Ibis, Straw-Necked	118	0.194719472	0.267713741	0.340177864	16	149	165	11	1	0	118	118	4	5	2	1	31	32	1	1	5	6	0	6	0	0	8	0	0	0	0	0	10	9	0	9	0	0
19/09/2017	142	141	0	0.655156357	-0.755493314	0	0	20.3	3	Ibis, Straw-Necked	15	0.024752475	0.261312832	0.331017104	8	70	78	11	1	0	15	15	1	1	2	0	55	55	2	2	5	8	0	8	0	0	8	0	0	0	0	0	10	0	0	0	0	0
20/09/2017	143	142	0	0.642054713	-0.766658819	0	0	21.05	5	Ibis, Straw-Necked	59	0.097359736	0.25496296	0.321628134	59	41	100	5	1	18	41	59	5	7	2	26	0	26	0	0	5	0	0	0	0	0	8	0	0	0	0	0	10	15	0	15	0	0
21/09/2017	144	143	0	0.628762815	-0.777597147	0	0	20.4	2	Ibis, Straw-Necked	76	0.125412541	0.248667902	0.31203265	9	90	99	2	1	6	70	76	1	1	2	3	20	23	1	1	5	0	0	0	0	0	8	0	0	0	0	0	10	0	0	0	0	0
22/09/2017	145	144	0	0.6152846	-0.788305056	0	0	23.15	7	Ibis, Straw-Necked	182	0.300330033	0.242431277	0.302253946	43	174	217	7	1	28	154	182	6	7	2	11	20	31	1	1	5	0	0	0	0	0	8	0	0	0	0	0	10	4	0	4	0	0
23/09/2017	146	145	0	0.601624063	-0.798779373	3	3	22	2	Ibis, Straw-Necked	23	0.037953795	0.236256547	0.292316763	8	22	30	2	1	1	22	23	2	3	2	7	0	7	0	0	5	0	0	0	0	0	8	0	0	0	0	0	10	0	0	0	0	0
24/09/2017	147	146	0	0.587785252	-0.809016994	3	0	22.35	4	Ibis, Straw-Necked	16	0.02640264	0.23014701	0.282247116	23	56	79	4	1	0	16	16	1	2	2	17	40	57	3	4	5	0	0	0	0	0	8	0	0	0	0	0	10	6	0	6	0	0
25/09/2017	148	147	0	0.573772268	-0.819014887	3	0	24.2	5	Ibis, Straw-Necked	47	0.077557756	0.224105804	0.2720721	20	64	84	5	1	2	45	47	3	3	2	0	19	19	2	2	5	0	0	0	0	0	8	0	0	0	0	0	10	18	0	18	0	0
26/09/2017	149	148	0	0.559589262	-0.828770087	3	0	24.45	7	Ibis, Straw-Necked	76	0.125412541	0.218135903	0.261819687	12	97	109	7	1	8	68	76	4	7	2	0	29	29	3	3	5	0	0	0	0	0	8	4	0	4	0	0	10	0	0	0	0	0
27/09/2017	150	149	0	0.545240439	-0.838279705	3	0	21.6	4	Ibis, Straw-Necked	30	0.04950495	0.212240121	0.2515185	75	86	161	4	1	10	20	30	2	5	2	65	66	131	2	3	5	0	0	0	0	0	8	0	0	0	0	0	10	0	0	0	0	0
28/09/2017	151	150	0	0.530730048	-0.847540923	0	0	24.85	2	Ibis, Straw-Necked	10	0.01650165	0.206421104	0.241197586	25	10	35	5	1	6	4	10	1	4	2	12	6	18	1	1	5	3	0	3	0	0	8	0	0	0	0	0	10	4	0	4	0	0
29/09/2017	152	151	0	0.516062391	-0.856550996	0	0	27.55	2	Ibis, Straw-Necked	48	0.079207921	0.20068134	0.230886171	23	40	63	2	1	8	40	48	2	14	2	15	0	15	0	0	5	0	0	0	0	2	8	0	0	0	0	0	10	0	0	0	0	2
30/09/2017	153	152	0	0.501241813	-0.865307254	0	0	26.3	2	Ibis, Straw-Necked	0	0	0.195023152	0.220613423	15	25	40	7	1	0	0	0	0	0	2	10	25	35	2	2	5	5	0	5	0	0	8	0	0	0	0	0	10	0	0	0	0	4
01/10/2017	154	153	0	0.486272707	-0.873807104	0	0	21.8	5	Ibis, Straw-Necked	58	0.095709571	0.189448701	0.210408198	20	103	123	25	1	0	58	58	3	3	2	0	45	45	2	2	5	20	0	20	0	0	8	0	0	0	0	0	10	0	0	0	0	0
02/10/2017	155	154	0	0.471159508	-0.882048025	4	4	19	4	Ibis, Straw-Necked	65	0.107260726	0.183959988	0.200298804	25	70	95	7	1	20	45	65	3	3	2	2	25	27	1	1	5	3	0	3	0	0	8	0	0	0	0	0	10	0	0	0	0	0
03/10/2017	156	155	0	0.455906694	-0.890027576	31.8	27.8	21.75	5	Ibis, Straw-Necked	27	0.044554455	0.178558857	0.190312762	49	40	89	8	1	2	25	27	4	8	2	40	15	55	1	2	5	3	0	3	0	0	8	0	0	0	0	0	10	4	0	4	0	0
04/10/2017	157	156	0	0.440518784	-0.897743394	39	7.2	23.75	2	Ibis, Straw-Necked	35	0.057755776	0.173246993	0.180476578	20	19	39	4	1	16	19	35	2	4	2	2	0	2	0	0	5	2	0	2	0	0	8	0	0	0	0	0	10	0	0	0	0	0
05/10/2017	158	157	0	0.42500034	-0.90519319	39	0	24.55	0	Ibis, Straw-Necked	2	0.00330033	0.168025925	0.17081553	40	0	40	7	1	2	0	2	0	3	2	25	0	25	0	2	5	7	0	7	0	0	8	0	0	0	0	0	10	6	0	6	0	1
06/10/2017	159	158	0	0.409355959	-0.912374758	39	0	25.1	0	Ibis, Straw-Necked	0	0	0.162897031	0.161353467	19	0	19	4	1	0	0	0	0	9	2	15	0	15	0	1	5	4	0	4	0	0	8	0	0	0	0	0	10	0	0	0	0	1
07/10/2017	160	159	0	0.393590277	-0.91928597	41	6	22.2	2	Ibis, Straw-Necked	5	0.008250825	0.157861537	0.152112633	3	3	6	3	1	2	3	5	2	5	2	0	0	0	0	3	5	1	0	1	0	0	8	0	0	0	0	0	10	0	0	0	0	0
08/10/2017	161	160	0	0.377707965	-0.925924777	13.2	0	23.25	1	Ibis, Straw-Necked	0	0	0.152920522	0.143113504	21	8	29	7	1	0	0	0	0	3	2	15	8	23	1	1	5	6	0	6	0	0	8	0	0	0	0	0	10	0	0	0	0	2
09/10/2017	162	161	0	0.361713731	-0.932289213	6	0	24.75	1	Ibis, Straw-Necked	34	0.056105611	0.14807492	0.134374657	35	28	63	8	1	6	28	34	1	1	2	12	0	12	0	0	5	7	0	7	0	1	8	0	0	0	0	0	10	10	0	10	0	1
10/10/2017	163	162	0	0.345612313	-0.938377392	6	0	27.25	4	Ibis, Straw-Necked	16	0.02640264	0.143325524	0.125912656	55	59	114	38	1	0	16	16	2	3	2	5	8	13	1	2	5	0	35	35	1	2	8	0	0	0	0	0	10	50	0	50	0	0
11/10/2017	164	163	0	0.329408482	-0.944187509	6	0	25.55	2	Ibis, Straw-Necked	32	0.052805281	0.13867299	0.117741969	26	50	76	6	1	2	30	32	1	1	2	20	20	40	1	1	5	4	0	4	0	0	8	0	0	0	0	0	10	0	0	0	0	0
12/10/2017	165	164	0	0.313107041	-0.949717843	0	0	23.85	1	Ibis, Straw-Necked	40	0.066006601	0.134117842	0.109874911	65	40	105	31	1	0	40	40	1	1	2	25	0	25	0	1	5	30	0	30	0	0	8	0	0	0	0	0	10	10	0	10	0	0
13/10/2017	166	165	0	0.296712819	-0.954966755	0.8	0.8	25.45	1	Ibis, Straw-Necked	0	0	0.129660477	0.102321613	37	25	62	37	1	0	0	0	0	1	2	0	25	25	1	1	5	36	0	36	0	0	8	0	0	0	0	0	10	1	0	1	0	0
14/10/2017	167	166	0	0.280230675	-0.95993269	0.8	0	24.1	1	Ibis, Straw-Necked	47	0.077557756	0.125301175	0.095090016	95	25	120	7	1	47	0	47	0	1	2	36	25	61	1	1	5	6	0	6	0	0	8	0	0	0	0	0	10	6	0	6	0	0
15/10/2017	168	167	0	0.263665493	-0.964614176	31.8	31	20.3	0	Ibis, Straw-Necked	0	0	0.121040109	0.088185894	14	0	14	3	1	0	0	0	0	1	2	0	0	0	0	1	5	3	0	3	0	0	8	11	0	11	0	1	10	0	0	0	0	3
16/10/2017	169	168	0	0.24702218	-0.969009826	42.4	10.6	19.95	0	Ibis, Straw-Necked	1	0.001650165	0.116877368	0.081612902	25	0	25	0	1	1	0	1	0	4	2	14	0	14	0	0	5	0	0	0	0	0	8	0	0	0	0	0	10	10	0	10	0	0
17/10/2017	170	169	0	0.23030567	-0.973118337	48.8	6.4	20.85	0	Ibis, Straw-Necked	0	0	0.112812984	0.07537264	33	0	33	4	1	0	0	0	0	5	2	19	0	19	0	0	5	4	0	4	0	0	8	0	0	0	0	0	10	10	0	10	0	0
18/10/2017	171	170	0	0.213520915	-0.976938493	61.2	13.2	21.1	0	Ibis, Straw-Necked	0	0	0.108846989	0.069464747	0	0	0	0	1	0	0	0	0	2	2	0	0	0	0	2	5	0	0	0	0	0	8	0	0	0	0	0	10	0	0	0	0	0
19/10/2017	172	171	0	0.19667289	-0.98046916	66.4	5.2	20.8	0	Ibis, Straw-Necked	9	0.014851485	0.104979513	0.063887004	33	0	33	0	1	9	0	9	0	0	2	4	0	4	0	0	5	0	0	0	0	1	8	0	0	0	0	0	10	20	0	20	0	0
20/10/2017	173	172	0	0.179766586	-0.983709294	35.4	0	22.45	1	Ibis, Straw-Necked	0	0	0.101210953	0.058635463	42	5	47	7	1	0	0	0	0	1	2	8	5	13	1	1	5	6	0	6	0	0	8	0	0	0	0	0	10	28	0	28	0	0
21/10/2017	174	173	0	0.162807013	-0.986657933	28.2	3.4	19.5	0	Ibis, Straw-Necked	0	0	0.097542285	0.053704581	43	0	43	0	1	0	0	0	0	11	2	43	0	43	0	2	5	0	0	0	0	0	8	0	0	0	0	0	10	0	0	0	0	0
22/10/2017	175	174	0	0.145799197	-0.989314204	33.8	12	13.9	2	Ibis, Straw-Necked	12	0.01980198	0.093975625	0.049087366	57	42	99	27	1	0	12	12	1	5	2	0	0	0	0	1	5	25	0	25	0	2	8	0	0	0	0	0	10	32	30	62	1	1
23/10/2017	176	175	0	0.128748177	-0.99167732	27	6.4	22.7	0	Ibis, Straw-Necked	0	0	0.090515248	0.044775536	53	0	53	0	1	0	0	0	0	3	2	10	0	10	0	3	5	0	0	0	0	0	8	0	0	0	0	0	10	43	0	43	0	0
24/10/2017	177	176	0	0.111659007	-0.99374658	22	0.2	19.9	0	Ibis, Straw-Necked	7	0.011551155	0.087169436	0.040759675	33	0	33	0	1	7	0	7	0	6	2	2	0	2	0	3	5	0	0	0	0	1	8	8	0	8	0	0	10	16	0	16	0	0
25/10/2017	178	177	0	0.09453675	-0.995521372	22	0	21.25	1	Ibis, Straw-Necked	0	0	0.083953844	0.037029395	41	16	57	32	1	0	0	0	0	3	2	0	0	0	0	0	5	16	16	32	1	1	8	0	0	0	0	0	10	25	0	25	0	0
26/10/2017	179	178	0	0.077386479	-0.99700117	18.6	0	24.35	0	Ibis, Straw-Necked	16	0.02640264	0.080897607	0.033573498	36	0	36	5	1	16	0	16	0	4	2	10	0	10	0	0	5	5	0	5	0	0	8	0	0	0	0	0	10	5	0	5	0	0
27/10/2017	180	179	0	0.060213277	-0.998185534	6.6	0	24.95	0	Ibis, Straw-Necked	0	0	0.078054395	0.030380136	0	0	0	0	1	0	0	0	0	1	2	0	0	0	0	0	5	0	0	0	0	0	8	0	0	0	0	0	10	0	0	0	0	0
28/10/2017	181	180	0	0.043022233	-0.999074115	0.2	0	23.35	0	Ibis, Straw-Necked	0	0	0.07552237	0.027436959	49	0	49	44	1	0	0	0	0	0	2	5	0	5	0	0	5	44	0	44	0	0	8	0	0	0	0	0	10	0	0	0	0	0
29/10/2017	182	181	0	0.02581844	-0.999666649	0	0	26.05	1	Ibis, Straw-Necked	0	0	0.073479862	0.024731266	57	10	67	1	1	0	0	0	0	0	2	15	10	25	1	1	5	0	0	0	0	0	8	32	0	32	0	0	10	10	0	10	0	0
30/10/2017	183	182	0	0.008606997	-0.999962959	1.6	1.6	26.1	0	Ibis, Straw-Necked	0	0	0.072248216	0.022250141	37	0	37	36	1	0	0	0	0	0	2	1	0	1	0	0	5	36	0	36	0	1	8	0	0	0	0	0	10	0	0	0	0	0
31/10/2017	184	183	0	-0.008606997	-0.999962959	1.6	0	25.7	0	Ibis, Straw-Necked	3	0.004950495	0.072399265	0.025029632	65	0	65	42	1	3	0	3	0	1	2	3	0	3	0	0	5	42	0	42	0	0	8	3	0	3	0	0	10	14	0	14	0	0
01/11/2017	185	184	0	-0.02581844	-0.999666649	1.6	0	16.6	1	Ibis, Straw-Necked	1	0.001650165	0.074928871	0.025266637	66	65	131	65	1	1	0	1	0	2	2	0	0	0	0	1	5	0	65	65	1	1	8	58	0	58	0	0	10	7	0	7	0	0
02/11/2017	186	185	0	-0.043022233	-0.999074115	1.6	0	22.3	3	Ibis, Straw-Necked	100	0.165016502	0.081505204	0.025740365	10	110	120	3	1	0	100	100	2	5	2	0	0	0	0	0	5	0	0	0	0	1	8	0	0	0	0	0	10	10	10	20	1	1
03/11/2017	187	186	0	-0.060213277	-0.998185534	1.6	0	23.4	3	Ibis, Straw-Necked	1	0.001650165	0.094728141	0.026450256	86	75	161	111	1	1	0	1	0	2	2	40	10	50	1	2	5	45	65	110	2	2	8	0	0	0	0	0	10	0	0	0	0	0
04/11/2017	188	187	0	-0.077386479	-0.99700117	0	0	24.05	6	Ibis, Straw-Necked	95	0.156765677	0.118122211	0.027395467	113	193	306	81	1	10	85	95	2	2	2	28	108	136	4	4	5	75	0	75	0	0	8	0	0	0	0	0	10	0	0	0	0	0
05/11/2017	189	188	0	-0.09453675	-0.995521372	0	0	25.2	3	Ibis, Straw-Necked	35	0.057755776	0.155212191	0.028574879	20	93	113	23	1	0	35	35	1	5	2	0	58	58	2	3	5	20	0	20	0	0	8	0	0	0	0	0	10	0	0	0	0	0
06/11/2017	190	189	0	-0.111659007	-0.99374658	0	0	24.35	3	Ibis, Straw-Necked	72	0.118811881	0.207007917	0.029987094	0	157	157	72	1	0	72	72	1	3	2	0	15	15	1	4	5	0	70	70	1	1	8	0	0	0	0	0	10	0	0	0	0	1
07/11/2017	191	190	0	-0.128748177	-0.99167732	0	0	23.45	4	Ibis, Straw-Necked	98	0.161716172	0.268906983	0.031630437	37	128	165	8	1	0	98	98	3	5	2	30	30	60	1	3	5	4	0	4	0	0	8	0	0	0	0	0	10	3	0	3	0	0
08/11/2017	192	191	0	-0.145799197	-0.989314204	2.4	2.4	21.95	2	Ibis, Straw-Necked	20	0.0330033	0.330881172	0.033502962	39	50	89	6	1	0	20	20	1	3	2	23	30	53	1	2	5	4	0	4	0	0	8	0	0	0	0	0	10	12	0	12	0	0
09/11/2017	193	192	0	-0.162807013	-0.986657933	2.4	0	19.95	1	Ibis, Straw-Necked	0	0	0.382902249	0.035602449	75	10	85	26	1	0	0	0	0	0	2	0	10	10	1	2	5	25	0	25	0	0	8	0	0	0	0	1	10	50	0	50	0	0
10/11/2017	194	193	0	-0.179766586	-0.983709294	3	0.6	20.4	1	Ibis, Straw-Necked	1	0.001650165	0.420367743	0.03792641	73	14	87	86	1	1	0	1	0	11	2	0	0	0	0	0	5	72	14	86	1	1	8	0	0	0	0	0	10	0	0	0	0	0
11/11/2017	195	194	0	-0.19667289	-0.98046916	4.2	1.2	21	1	Ibis, Straw-Necked	64	0.105610561	0.444287393	0.04047209	114	32	146	40	1	32	32	64	1	11	2	43	0	43	0	0	5	39	0	39	0	0	8	0	0	0	0	0	10	0	0	0	0	0
12/11/2017	196	195	0	-0.213520915	-0.976938493	4.2	0	20.55	1	Ibis, Straw-Necked	13	0.021452145	0.458185829	0.043236473	70	8	78	66	1	5	8	13	1	3	2	0	0	0	0	4	5	65	0	65	0	0	8	0	0	0	0	0	10	0	0	0	0	1
13/11/2017	197	196	0	-0.23030567	-0.973118337	1.8	0	20.35	1	Ibis, Straw-Necked	18	0.02970297	0.465587396	0.046216281	12	12	24	1	1	6	12	18	1	4	2	2	0	2	0	1	5	0	0	0	0	0	8	0	0	0	0	0	10	4	0	4	0	2
14/11/2017	198	197	0	-0.24702218	-0.969009826	1.8	0	20.6	0	Ibis, Straw-Necked	0	0	0.469091739	0.049407983	28	0	28	18	1	0	0	0	0	1	2	10	0	10	0	0	5	18	0	18	0	0	8	0	0	0	0	0	10	0	0	0	0	1
15/11/2017	199	198	0	-0.263665493	-0.964614176	1.2	0	21.6	4	Ibis, Straw-Necked	81	0.133663366	0.470366757	0.052807797	16	100	116	4	1	6	75	81	3	5	2	10	25	35	1	1	5	0	0	0	0	0	8	0	0	0	0	0	10	0	0	0	0	0
16/11/2017	200	199	0	-0.280230675	-0.95993269	0	0	22.2	7	Ibis, Straw-Necked	175	0.288778878	0.470407992	0.056411693	0	195	195	7	1	0	175	175	6	11	2	0	20	20	1	1	5	0	0	0	0	0	8	0	0	0	0	0	10	0	0	0	0	0
17/11/2017	201	200	0	-0.296712819	-0.954966755	0	0	22.3	5	Ibis, Straw-Necked	132	0.217821782	0.469786911	0.060215399	35	147	182	15	1	25	107	132	4	7	2	0	40	40	1	1	5	10	0	10	0	0	8	0	0	0	0	0	10	0	0	0	0	0
18/11/2017	202	201	0	-0.313107041	-0.949717843	3.2	3.2	21	5	Ibis, Straw-Necked	84	0.138613861	0.468824442	0.064214408	1	114	115	5	1	0	84	84	4	10	2	1	30	31	1	2	5	0	0	0	0	1	8	0	0	0	0	0	10	0	0	0	0	0
19/11/2017	203	202	0	-0.329408482	-0.944187509	12.8	9.6	19.95	1	Ibis, Straw-Necked	15	0.024752475	0.467698453	0.068403979	78	48	126	3	1	15	0	15	0	15	2	48	48	96	1	2	5	2	0	2	0	1	8	2	0	2	0	0	10	11	0	11	0	0
20/11/2017	204	203	0	-0.345612313	-0.938377392	18.8	6	21.7	3	Ibis, Straw-Necked	51	0.084158416	0.466506584	0.072779148	56	40	96	3	1	11	40	51	3	14	2	0	0	0	0	2	5	0	0	0	0	0	8	0	0	0	0	0	10	45	0	45	0	1
21/11/2017	205	204	0	-0.361713731	-0.932289213	23.6	4.8	21.65	4	Ibis, Straw-Necked	72	0.118811881	0.465301934	0.077334729	3	69	72	4	1	3	69	72	4	10	2	0	0	0	0	1	5	0	0	0	0	0	8	0	0	0	0	0	10	0	0	0	0	0
22/11/2017	206	205	0	-0.377707965	-0.925924777	26	2.4	21.1	0	Ibis, Straw-Necked	0	0	0.464113006	0.082065323	28	0	28	28	1	0	0	0	0	1	2	0	0	0	0	0	5	28	0	28	0	0	8	0	0	0	0	0	10	0	0	0	0	0
23/11/2017	207	206	0	-0.393590277	-0.91928597	22.8	0	21.45	2	Ibis, Straw-Necked	30	0.04950495	0.462954766	0.086965322	10	45	55	16	1	0	30	30	1	4	2	0	0	0	0	0	5	0	15	15	1	2	8	0	0	0	0	0	10	10	0	10	0	0
24/11/2017	208	207	0	-0.409355959	-0.912374758	13.2	0	23.1	3	Ibis, Straw-Necked	74	0.122112211	0.461834746	0.09202892	35	74	109	23	1	0	74	74	3	4	2	15	0	15	0	0	5	20	0	20	0	0	8	0	0	0	0	0	10	0	0	0	0	0
25/11/2017	209	208	0	-0.42500034	-0.90519319	7.2	0	23.65	1	Ibis, Straw-Necked	17	0.028052805	0.460756405	0.097250116	30	17	47	31	1	0	17	17	1	5	2	0	0	0	0	1	5	30	0	30	0	0	8	0	0	0	0	0	10	0	0	0	0	0
26/11/2017	210	209	0	-0.440518784	-0.897743394	2.4	0	24.6	2	Ibis, Straw-Necked	39	0.064356436	0.459720975	0.10262272	20	39	59	2	1	0	39	39	2	2	2	0	0	0	0	0	5	0	0	0	0	0	8	20	0	20	0	0	10	0	0	0	0	0
27/11/2017	211	210	0	-0.455906694	-0.890027576	0	0	24.4	0	Ibis, Straw-Necked	26	0.04290429	0.458728481	0.108140365	77	0	77	26	1	26	0	26	0	6	2	0	0	0	0	1	5	26	0	26	0	0	8	0	0	0	0	0	10	25	0	25	0	0
28/11/2017	212	211	0	-0.471159508	-0.882048025	0	0	24.7	2	Ibis, Straw-Necked	41	0.067656766	0.457778295	0.113796513	95	35	130	80	1	6	35	41	2	5	2	8	0	8	0	0	5	78	0	78	0	0	8	0	0	0	0	0	10	3	0	3	0	0
29/11/2017	213	212	0	-0.486272707	-0.873807104	29.4	29.4	24.05	0	Ibis, Straw-Necked	0	0	0.456869447	0.119584458	40	0	40	40	1	0	0	0	0	4	2	0	0	0	0	3	5	40	0	40	0	0	8	0	0	0	0	0	10	0	0	0	0	0
30/11/2017	214	213	0	-0.501241813	-0.865307254	60.4	31	23.8	3	Ibis, Straw-Necked	140	0.231023102	0.456000794	0.125497342	40	140	180	43	1	0	140	140	3	5	2	0	0	0	0	2	5	40	0	40	0	0	8	0	0	0	0	0	10	0	0	0	0	1
01/12/2017	215	214	0	-0.516062391	-0.856550996	60.4	0	24.9	0	Ibis, Straw-Necked	0	0	0.45517111	0.131528157	40	0	40	16	1	0	0	0	0	2	2	0	0	0	0	1	5	16	0	16	0	2	8	0	0	0	0	0	10	24	0	24	0	1
02/12/2017	216	215	0	-0.530730048	-0.847540923	60.4	0	25.85	0	Ibis, Straw-Necked	0	0	0.454379145	0.137669754	0	0	0	0	1	0	0	0	0	0	2	0	0	0	0	0	5	0	0	0	0	0	8	0	0	0	0	0	10	0	0	0	0	0
03/12/2017	217	216	0	-0.545240439	-0.838279705	60.8	0.4	23	3	Ibis, Straw-Necked	42	0.069306931	0.453623647	0.143914854	48	42	90	23	1	0	42	42	3	4	2	8	0	8	0	0	5	20	0	20	0	0	8	0	0	0	0	0	10	20	0	20	0	0
04/12/2017	218	217	0	-0.559589262	-0.828770087	32.6	1.2	24.4	2	Ibis, Straw-Necked	0	0	0.452903384	0.150256057	6	69	75	8	1	0	0	0	0	7	2	0	69	69	2	3	5	6	0	6	0	0	8	0	0	0	0	0	10	0	0	0	0	0
05/12/2017	219	218	0	-0.573772268	-0.819014887	25	23.4	24.4	2	Ibis, Straw-Necked	31	0.051155116	0.452217152	0.156685846	36	16	52	23	1	15	16	31	2	14	2	0	0	0	0	0	5	21	0	21	0	0	8	0	0	0	0	0	10	0	0	0	0	0
06/12/2017	220	219	0	-0.587785252	-0.809016994	25	0	24.8	1	Ibis, Straw-Necked	36	0.059405941	0.451563782	0.163196601	24	36	60	25	1	0	36	36	1	3	2	0	0	0	0	0	5	24	0	24	0	0	8	0	0	0	0	0	10	0	0	0	0	0
07/12/2017	221	220	0	-0.601624063	-0.798779373	25	0	25.25	0	Ibis, Straw-Necked	0	0	0.450942145	0.169780605	69	0	69	58	1	0	0	0	0	3	2	0	0	0	0	4	5	58	0	58	0	0	8	0	0	0	0	0	10	11	0	11	0	0
08/12/2017	222	221	0	-0.6152846	-0.788305056	24.6	0	26.4	0	Ibis, Straw-Necked	3	0.004950495	0.450351153	0.176430056	24	0	24	0	1	3	0	3	0	1	2	0	0	0	0	0	5	0	0	0	0	1	8	0	0	0	0	0	10	21	0	21	0	0
09/12/2017	223	222	0	-0.628762815	-0.777597147	33.2	9.8	25.2	2	Ibis, Straw-Necked	50	0.082508251	0.449789763	0.183137071	20	50	70	22	1	0	50	50	2	5	2	0	0	0	0	1	5	20	0	20	0	0	8	0	0	0	0	0	10	0	0	0	0	0
10/12/2017	224	223	0	-0.642054713	-0.766658819	12.6	2.8	23.85	0	Ibis, Straw-Necked	0	0	0.449256982	0.189893702	35	0	35	0	1	0	0	0	0	4	2	0	0	0	0	1	5	0	0	0	0	0	8	0	0	0	0	0	10	35	0	35	0	0
11/12/2017	225	224	0	-0.655156357	-0.755493314	12.6	0	24.1	1	Ibis, Straw-Necked	10	0.01650165	0.448751866	0.196691941	0	10	10	1	1	0	10	10	1	4	2	0	0	0	0	0	5	0	0	0	0	0	8	0	0	0	0	0	10	0	0	0	0	0
12/12/2017	226	225	0	-0.668063864	-0.74410394	12.6	0	23.9	2	Ibis, Straw-Necked	15	0.024752475	0.448273525	0.203523731	10	30	40	2	1	0	15	15	1	4	2	10	15	25	1	1	5	0	0	0	0	0	8	0	0	0	0	0	10	0	0	0	0	0
13/12/2017	227	226	0	-0.680773409	-0.732494072	12.6	0	24.1	3	Ibis, Straw-Necked	18	0.02970297	0.447821121	0.210380974	29	43	72	7	1	0	18	18	2	2	2	25	25	50	1	1	5	4	0	4	0	0	8	0	0	0	0	0	10	0	0	0	0	0
14/12/2017	228	227	0	-0.693281227	-0.72066715	2.8	0	23.85	2	Ibis, Straw-Necked	0	0	0.447393881	0.217255544	39	45	84	30	1	0	0	0	0	0	2	30	25	55	1	1	5	9	20	29	1	1	8	0	0	0	0	0	10	0	0	0	0	0
15/12/2017	229	228	0	-0.70558361	-0.708626678	0	0	25.4	0	Ibis, Straw-Necked	40	0.066006601	0.446991087	0.224139292	56	0	56	4	1	40	0	40	0	0	2	6	0	6	0	0	5	4	0	4	0	0	8	0	0	0	0	0	10	6	0	6	0	0
16/12/2017	230	229	0	-0.717676914	-0.696376226	0	0	26.5	2	Ibis, Straw-Necked	78	0.128712871	0.44661209	0.231024061	71	78	149	2	1	28	50	78	1	6	2	0	28	28	1	2	5	0	0	0	0	0	8	41	0	41	0	0	10	2	0	2	0	0
17/12/2017	231	230	0	-0.729557554	-0.683919422	0	0	25.05	2	Ibis, Straw-Necked	75	0.123762376	0.446256309	0.23790169	72	75	147	61	1	35	40	75	1	8	2	0	0	0	0	3	5	25	35	60	1	2	8	0	0	0	0	0	10	12	0	12	0	0
18/12/2017	232	231	0	-0.741222011	-0.671259958	0	0	24.55	1	Ibis, Straw-Necked	22	0.03630363	0.445923232	0.244764028	19	22	41	1	1	0	22	22	1	4	2	19	0	19	0	2	5	0	0	0	0	0	8	0	0	0	0	0	10	0	0	0	0	0
19/12/2017	233	232	0	-0.752666828	-0.658401585	0	0	25.75	5	Ibis, Straw-Necked	123	0.202970297	0.445612428	0.251602941	47	93	140	5	1	44	79	123	4	8	2	0	14	14	1	4	5	0	0	0	0	0	8	0	0	0	0	0	10	3	0	3	0	0
20/12/2017	234	233	0	-0.763888613	-0.645348113	0	0	26.85	1	Ibis, Straw-Necked	0	0	0.445323543	0.258410325	35	28	63	16	1	0	0	0	0	0	2	0	28	28	1	1	5	15	0	15	0	0	8	20	0	20	0	0	10	0	0	0	0	0
21/12/2017	235	234	0	-0.774884041	-0.632103411	0	0	27.75	4	Ibis, Straw-Necked	66	0.108910891	0.445056309	0.265178111	46	102	148	36	1	4	62	66	2	2	2	10	30	40	1	1	5	32	0	32	0	0	8	0	10	10	1	1	10	0	0	0	0	0
22/12/2017	236	235	0	-0.785649855	-0.618671403	0	0	22.5	7	Ibis, Straw-Necked	135	0.222772277	0.444810548	0.271898278	44	150	194	28	1	20	115	135	5	6	2	0	35	35	2	2	5	21	0	21	0	0	8	0	0	0	0	0	10	3	0	3	0	0
23/12/2017	237	236	0	-0.796182864	-0.60505607	1.6	1.6	27	4	Ibis, Straw-Necked	97	0.160066007	0.444586176	0.278562861	46	97	143	41	1	30	67	97	3	3	2	0	0	0	0	0	5	8	30	38	1	1	8	0	0	0	0	0	10	8	0	8	0	0
24/12/2017	238	237	0	-0.806479946	-0.591261445	1.6	0	26.95	4	Ibis, Straw-Necked	215	0.354785479	0.444383211	0.285163962	57	160	217	6	1	55	160	215	4	8	2	0	0	0	0	0	5	2	0	2	0	0	8	0	0	0	0	0	10	0	0	0	0	0
25/12/2017	239	238	0	-0.816538051	-0.577291617	1.6	0	29.35	5	Ibis, Straw-Necked	136	0.224422442	0.444201776	0.291693756	65	106	171	5	1	30	106	136	5	9	2	35	0	35	0	1	5	0	0	0	0	0	8	0	0	0	0	0	10	0	0	0	0	0
26/12/2017	240	239	0	-0.826354199	-0.563150724	29.8	28.2	24.35	2	Ibis, Straw-Necked	10	0.01650165	0.444042106	0.298144505	0	47	47	2	1	0	10	10	1	14	2	0	37	37	1	1	5	0	0	0	0	0	8	0	0	0	0	0	10	0	0	0	0	0
27/12/2017	241	240	0	-0.835925479	-0.548842958	32.4	2.6	25.15	1	Ibis, Straw-Necked	0	0	0.443904556	0.304508563	20	20	40	1	1	0	0	0	0	6	2	20	20	40	1	2	5	0	0	0	0	0	8	0	0	0	0	1	10	0	0	0	0	1
28/12/2017	242	241	0	-0.845249057	-0.534372558	34.6	3.8	25	0	Ibis, Straw-Necked	0	0	0.443789601	0.310778388	0	0	0	0	1	0	0	0	0	1	2	0	0	0	0	0	5	0	0	0	0	0	8	0	0	0	0	0	10	0	0	0	0	0
29/12/2017	243	242	0	-0.85432217	-0.519743812	34.6	0	26.3	0	Ibis, Straw-Necked	0	0	0.443697851	0.316946548	0	0	0	0	1	0	0	0	0	4	2	0	0	0	0	0	5	0	0	0	0	0	8	0	0	0	0	0	10	0	0	0	0	0
30/12/2017	244	243	0	-0.863142128	-0.504961055	34.6	0	27.75	0	Ibis, Straw-Necked	0	0	0.443630052	0.323005733	1	0	1	0	1	0	0	0	0	2	2	0	0	0	0	0	5	0	0	0	0	0	8	0	0	0	0	0	10	1	0	1	0	0
31/12/2017	245	244	0	-0.871706319	-0.490028666	6.4	0	29.15	1	Ibis, Straw-Necked	3	0.004950495	0.443587094	0.328948762	9	15	24	7	1	3	0	3	0	1	2	0	15	15	1	1	5	6	0	6	0	0	8	0	0	0	0	0	10	0	0	0	0	0
01/01/2018	246	245	0	-0.880012204	-0.474951072	4.2	0.4	30.1	2	Ibis, Straw-Necked	0	0	0.443570016	0.334768592	31	70	101	71	1	0	0	0	0	3	2	1	30	31	1	1	5	30	40	70	1	1	8	0	0	0	0	0	10	0	0	0	0	0
02/01/2018	247	246	0	-0.888057323	-0.459732739	0.4	0	28.45	1	Ibis, Straw-Necked	0	0	0.443580017	0.340458323	2	8	10	3	1	0	0	0	0	3	2	0	8	8	1	3	5	2	0	2	0	1	8	0	0	0	0	0	10	0	0	0	0	0
03/01/2018	248	247	0	-0.895839291	-0.444378178	3.4	3	27.1	0	Ibis, Straw-Necked	2	0.00330033	0.443618456	0.346011214	6	0	6	4	1	2	0	2	0	6	2	0	0	0	0	1	5	4	0	4	0	0	8	0	0	0	0	0	10	0	0	0	0	1
04/01/2018	249	248	0	-0.903355802	-0.428891938	3.4	0	27.2	0	Ibis, Straw-Necked	0	0	0.443686864	0.351420682	0	0	0	0	1	0	0	0	0	1	2	0	0	0	0	1	5	0	0	0	0	1	8	0	0	0	0	0	10	0	0	0	0	0
05/01/2018	250	249	0	-0.91060463	-0.413278608	3.4	0	27.85	0	Ibis, Straw-Necked	0	0	0.443786946	0.356680317	0	0	0	0	1	0	0	0	0	4	2	0	0	0	0	0	5	0	0	0	0	0	8	0	0	0	0	0	10	0	0	0	0	0
06/01/2018	251	250	0	-0.917583626	-0.397542814	3	0	28.45	0	Ibis, Straw-Necked	0	0	0.443920586	0.361783884	0	0	0	0	1	0	0	0	0	4	2	0	0	0	0	0	5	0	0	0	0	0	8	0	0	0	0	1	10	0	0	0	0	2
07/01/2018	252	251	0	-0.924290722	-0.38168922	3	0	28.65	0	Ibis, Straw-Necked	3	0.004950495	0.444089854	0.366725336	5	0	5	2	1	3	0	3	0	1	2	0	0	0	0	0	5	2	0	2	0	0	8	0	0	0	0	0	10	0	0	0	0	0
08/01/2018	253	252	0	-0.930723931	-0.365722523	0	0	29.2	0	Ibis, Straw-Necked	0	0	0.444297008	0.371498814	0	0	0	0	1	0	0	0	0	7	2	0	0	0	0	1	5	0	0	0	0	0	8	0	0	0	0	0	10	0	0	0	0	0
09/01/2018	254	253	0	-0.936881346	-0.349647455	0	0	29.75	1	Ibis, Straw-Necked	8	0.01320132	0.444544494	0.376098663	7	8	15	6	1	0	8	8	1	4	2	0	0	0	0	0	5	5	0	5	0	2	8	2	0	2	0	0	10	0	0	0	0	0
10/01/2018	255	254	0	-0.942761143	-0.333468779	0	0	30.05	0	Ibis, Straw-Necked	0	0	0.444834951	0.380519429	12	0	12	11	1	0	0	0	0	6	2	0	0	0	0	0	5	11	0	11	0	0	8	0	0	0	0	0	10	1	0	1	0	0
11/01/2018	256	255	0	-0.94836158	-0.317191289	0	0	29.5	1	Ibis, Straw-Necked	0	0	0.445171204	0.384755875	8	40	48	48	1	0	0	0	0	1	2	0	0	0	0	0	5	8	40	48	1	1	8	0	0	0	0	0	10	0	0	0	0	0
12/01/2018	257	256	0	-0.953680997	-0.300819808	0	0	29.95	1	Ibis, Straw-Necked	0	0	0.445556267	0.388802977	21	24	45	45	1	0	0	0	0	3	2	0	0	0	0	0	5	21	24	45	1	1	8	0	0	0	0	0	10	0	0	0	0	0
13/01/2018	258	257	0	-0.958717817	-0.284359187	0	0	31.8	1	Ibis, Straw-Necked	18	0.02970297	0.445993322	0.392655941	18	4	22	4	1	18	0	18	0	2	2	0	0	0	0	1	5	0	4	4	1	1	8	0	0	0	0	0	10	0	0	0	0	0
14/01/2018	259	258	0	-0.963470549	-0.267814305	5.2	5.2	35.05	1	Ibis, Straw-Necked	22	0.03630363	0.446485709	0.396310199	7	15	22	1	1	7	15	22	1	7	2	0	0	0	0	0	5	0	0	0	0	0	8	0	0	0	0	0	10	0	0	0	0	0
15/01/2018	260	259	0	-0.967937783	-0.251190064	5.2	0	26.2	0	Ibis, Straw-Necked	0	0	0.447036888	0.399761421	30	0	30	23	1	0	0	0	0	0	2	7	0	7	0	0	5	23	0	23	0	1	8	0	0	0	0	0	10	0	0	0	0	0
16/01/2018	261	260	0	-0.972118197	-0.23449139	5.2	0	28.05	0	Ibis, Straw-Necked	0	0	0.447650383	0.403005515	5	0	5	5	1	0	0	0	0	0	2	0	0	0	0	0	5	5	0	5	0	0	8	0	0	0	0	0	10	0	0	0	0	0
17/01/2018	262	261	0	-0.976010551	-0.21772323	5.2	0	26.3	5	Ibis, Straw-Necked	15	0.024752475	0.448329681	0.406038638	1	82	83	5	1	0	15	15	1	3	2	0	67	67	4	6	5	0	0	0	0	1	8	0	0	0	0	0	10	1	0	1	0	0
18/01/2018	263	262	0	-0.979613692	-0.200890555	5.2	0	27	0	Ibis, Straw-Necked	0	0	0.449078049	0.408857194	19	0	19	19	1	0	0	0	0	1	2	0	0	0	0	2	5	19	0	19	0	1	8	0	0	0	0	0	10	0	0	0	0	0
19/01/2018	264	263	0	-0.982926552	-0.183998352	0	0	27.8	2	Ibis, Straw-Necked	50	0.082508251	0.449898217	0.411457843	33	26	59	9	1	25	25	50	1	1	2	0	0	0	0	0	5	7	1	8	1	1	8	0	0	0	0	0	10	1	0	1	0	0
20/01/2018	265	264	0	-0.98594815	-0.167051626	0	0	28.35	2	Ibis, Straw-Necked	39	0.064356436	0.450791803	0.413837502	7	32	39	2	1	7	32	39	2	3	2	0	0	0	0	0	5	0	0	0	0	0	8	0	0	0	0	0	10	0	0	0	0	0
21/01/2018	266	265	0	-0.98867759	-0.150055398	0	0	27.85	4	Ibis, Straw-Necked	59	0.097359736	0.45175828	0.415993351	18	41	59	4	1	18	41	59	4	11	2	0	0	0	0	0	5	0	0	0	0	0	8	0	0	0	0	0	10	0	0	0	0	0
22/01/2018	267	266	0	-0.991114064	-0.133014707	0	0	28.4	1	Ibis, Straw-Necked	26	0.04290429	0.452793109	0.417922835	57	15	72	29	1	11	15	26	1	4	2	18	0	18	0	1	5	28	0	28	0	0	8	0	0	0	0	0	10	0	0	0	0	0
23/01/2018	268	267	0	-0.993256849	-0.1159346	0	0	28.7	5	Ibis, Straw-Necked	89	0.146864686	0.453884351	0.419623667	30	89	119	5	1	15	74	89	4	6	2	10	15	25	1	1	5	0	0	0	0	1	8	0	0	0	0	0	10	5	0	5	0	0
24/01/2018	269	268	0	-0.995105311	-0.098820139	0	0	28.6	2	Ibis, Straw-Necked	42	0.069306931	0.455006541	0.421093832	30	42	72	2	1	0	42	42	2	3	2	0	0	0	0	0	5	0	0	0	0	0	8	30	0	30	0	0	10	0	0	0	0	0
25/01/2018	270	269	0	-0.996658902	-0.081676395	11.6	11.6	29.45	2	Ibis, Straw-Necked	20	0.0330033	0.456109601	0.422331587	58	35	93	66	1	10	10	20	1	8	2	8	0	8	0	0	5	40	25	65	1	1	8	0	0	0	0	0	10	0	0	0	0	0
26/01/2018	271	270	0	-0.997917161	-0.064508449	11.6	0	30	3	Ibis, Straw-Necked	95	0.156765677	0.457098861	0.423335464	42	75	117	13	1	20	75	95	3	5	2	6	0	6	0	0	5	10	0	10	0	0	8	0	0	0	0	0	10	6	0	6	0	0
27/01/2018	272	271	0	-0.998879716	-0.047321388	11.6	0	30.25	8	Ibis, Straw-Necked	199	0.328382838	0.457799341	0.424104274	33	197	230	33	1	8	191	199	7	11	2	0	6	6	1	1	5	25	0	25	0	0	8	0	0	0	0	0	10	0	0	0	0	0
28/01/2018	273	272	1	-0.999546281	-0.030120305	13	1.4	28.25	11	Ibis, Straw-Necked	168	0.277227723	0.457892879	0.424637107	48	185	233	11	1	13	155	168	10	18	2	0	30	30	1	2	5	0	0	0	0	0	8	35	0	35	0	0	10	0	0	0	0	1
29/01/2018	274	273	0	-0.999916659	-0.012910296	15.6	2.6	28.7	3	Ibis, Straw-Necked	14	0.02310231	0.456810617	0.42493333	66	25	91	47	1	6	8	14	1	8	2	29	3	32	1	1	5	31	14	45	1	1	8	0	0	0	0	0	10	0	0	0	0	0
30/01/2018	275	274	0	-0.99999074	0.004303538	4	0	29.05	4	Ibis, Straw-Necked	90	0.148514851	0.453559418	0.424992592	39	74	113	4	1	30	60	90	2	4	2	9	14	23	2	2	5	0	0	0	0	0	8	0	0	0	0	0	10	0	0	0	0	0
31/01/2018	276	275	0	-0.999768502	0.021516097	4	0	30.2	2	Ibis, Straw-Necked	27	0.044554455	0.446473548	0.424814823	43	55	98	56	1	12	15	27	1	8	2	16	0	16	0	0	5	15	40	55	1	1	8	0	0	0	0	0	10	0	0	0	0	0
01/02/2018	277	276	0	-0.999250011	0.038722281	8.4	4.4	23.45	2	Ibis, Straw-Necked	22	0.03630363	0.432955233	0.424400234	28	25	53	2	1	12	10	22	1	3	2	16	15	31	1	1	5	0	0	0	0	0	8	0	0	0	0	0	10	0	0	0	0	1
02/02/2018	278	277	0	-0.998435421	0.05591699	16	9	20.2	0	Ibis, Straw-Necked	2	0.00330033	0.409481665	0.423749316	37	0	37	0	1	2	0	2	0	0	2	35	0	35	0	0	5	0	0	0	0	0	8	0	0	0	0	0	10	0	0	0	0	0
03/02/2018	279	278	0	-0.997324973	0.07309513	18.8	5.4	20	0	Ibis, Straw-Necked	0	0	0.372529367	0.422862841	8	0	8	0	1	0	0	0	0	2	2	0	0	0	0	0	5	0	0	0	0	0	8	8	0	8	0	0	10	0	0	0	0	0
04/02/2018	280	279	0	-0.995918996	0.09025161	28.4	9.6	25.2	1	Ibis, Straw-Necked	0	0	0.321089324	0.421741859	53	20	73	14	1	0	0	0	0	5	2	0	20	20	1	1	5	13	0	13	0	2	8	0	0	0	0	0	10	40	0	40	0	0
05/02/2018	281	280	0	-0.994217907	0.107381347	28.6	0.2	26.95	1	Ibis, Straw-Necked	18	0.02970297	0.259764244	0.420387699	49	25	74	1	1	18	0	18	0	4	2	31	25	56	1	2	5	0	0	0	0	0	8	0	0	0	0	0	10	0	0	0	0	0
06/02/2018	282	281	0	-0.992222209	0.124479264	24.2	0	26.95	3	Ibis, Straw-Necked	66	0.108910891	0.198582075	0.418801965	20	66	86	3	1	0	66	66	3	5	2	20	0	20	0	0	5	0	0	0	0	1	8	0	0	0	0	0	10	0	0	0	0	0
07/02/2018	283	282	0	-0.989932495	0.141540295	15.4	0.2	27	1	Ibis, Straw-Necked	8	0.01320132	0.147570168	0.416986538	14	30	44	1	1	8	0	8	0	1	2	0	30	30	1	1	5	0	0	0	0	0	8	0	0	0	0	0	10	6	0	6	0	0
08/02/2018	284	283	0	-0.987349442	0.158559385	10	0	26.8	2	Ibis, Straw-Necked	15	0.024752475	0.111329441	0.414943569	37	35	72	2	1	0	15	15	1	2	2	25	20	45	1	2	5	0	0	0	0	0	8	0	0	0	0	0	10	12	0	12	0	0
09/02/2018	285	284	0	-0.984473817	0.17553149	0.4	0	27.35	2	Ibis, Straw-Necked	62	0.102310231	0.0888479	0.412675478	69	40	109	18	1	47	15	62	1	4	2	6	0	6	0	1	5	16	0	16	0	0	8	0	0	0	0	0	10	0	25	25	1	1
10/02/2018	286	285	0	-0.98130647	0.192451582	0.2	0	29.3	0	Ibis, Straw-Necked	20	0.0330033	0.076597904	0.410184955	22	0	22	0	1	20	0	20	0	1	2	2	0	2	0	0	5	0	0	0	0	0	8	0	0	0	0	0	10	0	0	0	0	1
11/02/2018	287	286	0	-0.977848342	0.209314646	0.4	0.2	30.05	1	Ibis, Straw-Necked	0	0	0.07105131	0.407474952	10	24	34	1	1	0	0	0	0	6	2	10	24	34	1	1	5	0	0	0	0	0	8	0	0	0	0	0	10	0	0	0	0	0
12/02/2018	288	287	0	-0.974100455	0.226115686	10.6	10.4	31	1	Ibis, Straw-Necked	16	0.02640264	0.069603843	0.404548679	0	16	16	1	1	0	16	16	1	5	2	0	0	0	0	0	5	0	0	0	0	0	8	0	0	0	0	0	10	0	0	0	0	0
13/02/2018	289	288	0	-0.970063922	0.242849722	10.6	0	29.6	0	Ibis, Straw-Necked	0	0	0.070582123	0.401409605	57	0	57	44	1	0	0	0	0	7	2	7	0	7	0	1	5	44	0	44	0	0	8	0	0	0	0	0	10	6	0	6	0	0
14/02/2018	290	289	0	-0.965739938	0.259511797	23	12.4	30.4	1	Ibis, Straw-Necked	20	0.0330033	0.072984235	0.398061451	10	20	30	11	1	0	20	20	1	2	2	0	0	0	0	1	5	10	0	10	0	0	8	0	0	0	0	0	10	0	0	0	0	1
15/02/2018	291	290	0	-0.961129784	0.276096973	23	0	31.7	1	Ibis, Straw-Necked	6	0.00990099	0.076231436	0.394508185	0	6	6	1	1	0	6	6	1	5	2	0	0	0	0	0	5	0	0	0	0	0	8	0	0	0	0	0	10	0	0	0	0	0
16/02/2018	292	291	0	-0.956234827	0.292600336	22.8	0	29.7	0	Ibis, Straw-Necked	0	0	0.079994595	0.390754017	88	0	88	72	1	0	0	0	0	2	2	15	0	15	0	3	5	72	0	72	0	1	8	0	0	0	0	0	10	1	0	1	0	0
17/02/2018	293	292	0	-0.951056516	0.309016994	13.2	0.8	29	1	Ibis, Straw-Necked	2	0.00330033	0.084086714	0.386803399	71	3	74	59	1	2	0	2	0	1	2	10	3	13	1	1	5	58	0	58	0	0	8	0	0	0	0	0	10	1	0	1	0	0
18/02/2018	294	293	0	-0.945596387	0.325342085	13.2	0	29.65	2	Ibis, Straw-Necked	7	0.011551155	0.088400084	0.382661011	19	12	31	25	1	4	3	7	1	5	2	0	0	0	0	3	5	15	9	24	1	1	8	0	0	0	0	0	10	0	0	0	0	0
19/02/2018	295	294	0	-0.939856058	0.341570769	0.8	0	28.8	1	Ibis, Straw-Necked	18	0.02970297	0.092870609	0.378331764	18	25	43	25	1	18	0	18	0	0	2	0	0	0	0	0	5	0	25	25	1	1	8	0	0	0	0	0	10	0	0	0	0	0
20/02/2018	296	295	0	-0.933837229	0.357698239	0.8	0	27.9	4	Ibis, Straw-Necked	57	0.094059406	0.097457871	0.373820788	0	82	82	4	1	0	57	57	4	6	2	0	0	0	0	1	5	0	0	0	0	0	8	0	25	25	0	0	10	0	0	0	0	1
21/02/2018	297	296	0	-0.927541684	0.373719715	0.8	0	26.15	5	Ibis, Straw-Necked	54	0.089108911	0.102134097	0.36913343	22	54	76	5	1	0	54	54	5	8	2	0	0	0	0	2	5	0	0	0	0	0	8	22	0	22	0	1	10	0	0	0	0	4
22/02/2018	298	297	0	-0.920971288	0.38963045	1.4	1.4	24.75	0	Ibis, Straw-Necked	2	0.00330033	0.106878079	0.364275245	3	0	3	0	1	2	0	2	0	9	2	0	0	0	0	3	5	0	0	0	0	0	8	1	0	1	0	0	10	0	0	0	0	0
23/02/2018	299	298	0	-0.914127988	0.405425728	45	43.6	24.5	1	Ibis, Straw-Necked	5	0.008250825	0.111671858	0.359251992	43	5	48	38	1	0	5	5	1	4	2	0	0	0	0	1	5	37	0	37	0	1	8	0	0	0	0	0	10	6	0	6	0	1
24/02/2018	300	299	0	-0.907013813	0.421100871	156.2	111.2	26.85	0	Ibis, Straw-Necked	0	0	0.116498916	0.354069623	2	0	2	0	1	0	0	0	0	35	2	0	0	0	0	1	5	0	0	0	0	1	8	0	0	0	0	0	10	2	0	2	0	1
25/02/2018	301	300	0	-0.89963087	0.436651232	165.4	9.2	28.75	1	Ibis, Straw-Necked	12	0.01980198	0.121343222	0.348734281	0	12	12	1	1	0	12	12	1	12	2	0	0	0	0	1	5	0	0	0	0	0	8	0	0	0	0	0	10	0	0	0	0	1
26/02/2018	302	301	0	-0.891981346	0.452072204	166	0.6	30.45	1	Ibis, Straw-Necked	1	0.001650165	0.126188732	0.343252289	18	1	19	10	1	0	1	1	1	2	2	0	0	0	0	0	5	9	0	9	0	0	8	0	0	0	0	0	10	9	0	9	0	1
27/02/2018	303	302	0	-0.88406751	0.467359217	170.8	6.2	25.55	0	Ibis, Straw-Necked	0	0	0.131019155	0.337630145	44	0	44	13	1	0	0	0	0	2	2	11	0	11	0	4	5	13	0	13	0	0	8	0	0	0	0	0	10	20	0	20	0	0
28/02/2018	304	303	0	-0.875891705	0.482507742	127.2	0	26.8	0	Ibis, Straw-Necked	0	0	0.135817866	0.331874512	10	0	10	0	1	0	0	0	0	4	2	10	0	10	0	0	5	0	0	0	0	1	8	0	0	0	0	0	10	0	0	0	0	0
01/03/2018	305	304	0	-0.867456355	0.497513289	16	0	29.8	1	Ibis, Straw-Necked	35	0.057755776	0.140567896	0.325992211	14	35	49	9	1	0	35	35	1	2	2	6	0	6	0	0	5	8	0	8	0	0	8	0	0	0	0	0	10	0	0	0	0	0
02/03/2018	306	305	0	-0.858763958	0.512371412	6.8	0	27.4	1	Ibis, Straw-Necked	0	0	0.145251978	0.319990214	20	7	27	21	1	0	0	0	0	1	2	0	7	7	1	1	5	20	0	20	0	0	8	0	0	0	0	0	10	0	0	0	0	0
03/03/2018	307	306	0	-0.849817092	0.527077709	7.4	1.2	28.25	1	Ibis, Straw-Necked	0	0	0.149852614	0.313875636	13	14	27	2	1	0	0	0	0	2	2	12	14	26	1	1	5	1	0	1	0	1	8	0	0	0	0	0	10	0	0	0	0	0
04/03/2018	308	307	0	-0.840618406	0.541627821	1.2	0	31.65	0	Ibis, Straw-Necked	0	0	0.154352167	0.307655722	0	0	0	0	1	0	0	0	0	1	2	0	0	0	0	1	5	0	0	0	0	3	8	0	0	0	0	0	10	0	0	0	0	0
05/03/2018	309	308	0	-0.831170626	0.556017437	3	1.8	26.3	0	Ibis, Straw-Necked	0	0	0.158732961	0.301337844	7	0	7	0	1	0	0	0	0	2	2	7	0	7	0	1	5	0	0	0	0	0	8	0	0	0	0	0	10	0	0	0	0	0
06/03/2018	310	309	0	-0.821476553	0.570242293	41.2	38.2	21.85	1	Ibis, Straw-Necked	70	0.115511551	0.162977389	0.294929491	32	46	78	9	1	24	46	70	1	5	2	0	0	0	0	0	5	8	0	8	0	0	8	0	0	0	0	0	10	0	0	0	0	0
07/03/2018	311	310	0	-0.811539059	0.584298174	55.6	14.4	23.85	0	Ibis, Straw-Necked	0	0	0.16706803	0.288438258	12	0	12	12	1	0	0	0	0	1	2	0	0	0	0	0	5	12	0	12	0	0	8	0	0	0	0	0	10	0	0	0	0	0
08/03/2018	312	311	0	-0.801361088	0.598180914	57.6	3.2	24.55	0	Ibis, Straw-Necked	0	0	0.170987756	0.281871837	30	0	30	30	1	0	0	0	0	2	2	0	0	0	0	2	5	30	0	30	0	0	8	0	0	0	0	0	10	0	0	0	0	2
09/03/2018	313	312	0	-0.790945657	0.611886401	60.6	3	25.6	0	Ibis, Straw-Necked	0	0	0.174719861	0.275238013	61	0	61	53	1	0	0	0	0	6	2	0	0	0	0	1	5	53	0	53	0	2	8	0	0	0	0	0	10	8	0	8	0	3
10/03/2018	314	313	0	-0.780295851	0.625410573	59.8	1	25.4	0	Ibis, Straw-Necked	0	0	0.178248168	0.268544646	12	0	12	10	1	0	0	0	0	4	2	2	0	2	0	0	5	10	0	10	0	0	8	0	0	0	0	1	10	0	0	0	0	0
11/03/2018	315	314	0	-0.769414827	0.638749422	26.6	5	22.85	0	Ibis, Straw-Necked	5	0.008250825	0.181557153	0.26179967	30	0	30	15	1	5	0	5	0	1	2	0	0	0	0	0	5	15	0	15	0	1	8	0	0	0	0	0	10	10	0	10	0	0
12/03/2018	316	315	0	-0.758305808	0.651898996	17.2	5	25	0	Ibis, Straw-Necked	5	0.008250825	0.184632051	0.25501108	55	0	55	0	1	5	0	5	0	10	2	0	0	0	0	4	5	0	0	0	0	1	8	50	0	50	0	0	10	0	0	0	0	4
13/03/2018	317	316	0	-0.746972088	0.664855398	14	0	25.75	2	Ibis, Straw-Necked	53	0.087458746	0.187458972	0.24818692	0	53	53	2	1	0	53	53	2	10	2	0	0	0	0	1	5	0	0	0	0	1	8	0	0	0	0	0	10	0	0	0	0	0
14/03/2018	318	317	0	-0.735417023	0.677614789	17.6	6.6	26.6	0	Ibis, Straw-Necked	0	0	0.190024998	0.241335279	47	0	47	3	1	0	0	0	0	4	2	0	0	0	0	3	5	3	0	3	0	0	8	23	0	23	0	0	10	21	0	21	0	0
15/03/2018	319	318	0	-0.723644038	0.690173388	17	0.4	26.35	0	Ibis, Straw-Necked	10	0.01650165	0.192318288	0.234464278	42	0	42	3	1	10	0	10	0	2	2	14	0	14	0	0	5	3	0	3	0	0	8	0	0	0	0	0	10	15	0	15	0	0
16/03/2018	320	319	0	-0.711656622	0.702527474	12	0	26.85	0	Ibis, Straw-Necked	0	0	0.194328164	0.227582059	53	0	53	7	1	0	0	0	0	2	2	30	0	30	0	1	5	7	0	7	0	0	8	0	0	0	0	0	10	16	0	16	0	2
17/03/2018	321	320	0	-0.699458327	0.714673386	7	0	27.9	0	Ibis, Straw-Necked	0	0	0.196045196	0.220696781	34	0	34	5	1	0	0	0	0	3	2	14	0	14	0	1	5	5	0	5	0	1	8	0	0	0	0	0	10	15	0	15	0	1
18/03/2018	322	321	0	-0.687052767	0.726607525	7	0	27.65	0	Ibis, Straw-Necked	0	0	0.197461275	0.213816602	13	0	13	0	1	0	0	0	0	2	2	12	0	12	0	0	5	0	0	0	0	0	8	1	0	1	0	0	10	0	0	0	0	1
19/03/2018	323	322	0	-0.674443619	0.738326354	0.4	0	28.65	0	Ibis, Straw-Necked	0	0	0.198569675	0.206949678	55	0	55	8	1	0	0	0	0	0	2	12	0	12	0	0	5	8	0	8	0	0	8	25	0	25	0	0	10	10	0	10	0	0
20/03/2018	324	323	0	-0.661634618	0.749826401	0	0	27.3	0	Ibis, Straw-Necked	0	0	0.19936511	0.200104147	12	0	12	12	1	0	0	0	0	1	2	0	0	0	0	0	5	12	0	12	0	0	8	0	0	0	0	0	10	0	0	0	0	0
21/03/2018	325	324	0	-0.648629561	0.761104259	12.4	12.4	25.2	0	Ibis, Straw-Necked	0	0	0.199843772	0.193288123	13	0	13	10	1	0	0	0	0	1	2	0	0	0	0	1	5	10	0	10	0	0	8	0	0	0	0	0	10	3	0	3	0	0
22/03/2018	326	325	0	-0.635432301	0.772156584	46.4	34	25.55	0	Ibis, Straw-Necked	0	0	0.200003362	0.186509684	30	0	30	0	1	0	0	0	0	5	2	0	0	0	0	2	5	0	0	0	0	0	8	0	0	0	0	0	10	30	0	30	0	0
23/03/2018	327	326	0	-0.622046748	0.782980104	54.2	7.8	26.1	1	Ibis, Straw-Necked	1	0.001650165	0.199843112	0.179776863	35	1	36	16	1	0	1	1	1	1	2	0	0	0	0	3	5	15	0	15	0	0	8	0	0	0	0	0	10	20	0	20	0	1
24/03/2018	328	327	0	-0.60847687	0.793571609	56	1.8	26.45	1	Ibis, Straw-Necked	100	0.165016502	0.199363785	0.173097641	80	100	180	50	1	0	100	100	1	2	2	0	0	0	0	1	5	49	0	49	0	2	8	0	0	0	0	0	10	31	0	31	0	0
25/03/2018	329	328	0	-0.594726687	0.803927962	56.4	0.4	25.6	0	Ibis, Straw-Necked	0	0	0.198567673	0.166479933	40	0	40	0	1	0	0	0	0	0	2	0	0	0	0	1	5	0	0	0	0	0	8	0	0	0	0	0	10	40	0	40	0	4
26/03/2018	330	329	0	-0.580800273	0.814046094	44.4	0.4	26.85	1	Ibis, Straw-Necked	35	0.057755776	0.197458579	0.159931583	95	35	130	71	1	0	35	35	1	9	2	0	0	0	0	4	5	70	0	70	0	0	8	0	0	0	0	0	10	25	0	25	0	2
27/03/2018	331	330	0	-0.566701756	0.823923006	41.8	31.4	27	0	Ibis, Straw-Necked	8	0.01320132	0.196041784	0.153460352	41	0	41	30	1	8	0	8	0	1	2	0	0	0	0	1	5	30	0	30	0	1	8	0	0	0	0	0	10	3	0	3	0	0
28/03/2018	332	331	0	-0.552435313	0.833555772	65.4	31.4	28.15	0	Ibis, Straw-Necked	0	0	0.194324008	0.14707391	34	0	34	23	1	0	0	0	0	4	2	3	0	3	0	1	5	23	0	23	0	0	8	0	0	0	0	0	10	8	0	8	0	0
29/03/2018	333	332	0	-0.538005172	0.842941537	66.8	3.2	25.9	0	Ibis, Straw-Necked	0	0	0.192313352	0.140779826	30	0	30	20	1	0	0	0	0	0	2	0	0	0	0	0	5	20	0	20	0	0	8	0	0	0	0	0	10	10	0	10	0	0
30/03/2018	334	333	0	-0.523415607	0.852077521	67.4	1	26.7	0	Ibis, Straw-Necked	0	0	0.190019242	0.134585559	8	0	8	8	1	0	0	0	0	0	2	0	0	0	0	2	5	8	0	8	0	0	8	0	0	0	0	0	10	0	0	0	0	0
31/03/2018	335	334	0	-0.508670944	0.860961016	67	0	26.9	0	Ibis, Straw-Necked	0	0	0.187452349	0.128498452	20	0	20	12	1	0	0	0	0	1	2	0	0	0	0	0	5	12	0	12	0	0	8	0	0	0	0	0	10	8	0	8	0	0
01/04/2018	336	335	0	-0.49377555	0.869589389	35.6	0	26.3	1	Ibis, Straw-Necked	8	0.01320132	0.184624506	0.122525718	24	1	25	13	1	8	0	8	0	1	2	0	1	1	1	3	5	12	0	12	0	1	8	0	0	0	0	0	10	4	0	4	0	0
02/04/2018	337	336	0	-0.47873384	0.877960085	6.8	2.6	27.15	0	Ibis, Straw-Necked	0	0	0.181548624	0.116674436	0	0	0	0	1	0	0	0	0	12	2	0	0	0	0	0	5	0	0	0	0	1	8	0	0	0	0	0	10	0	0	0	0	0
03/04/2018	338	337	0	-0.463550271	0.886070622	5.8	2.2	25.6	1	Ibis, Straw-Necked	3	0.004950495	0.178238586	0.110951541	34	1	35	19	1	2	1	3	1	2	2	4	0	4	0	0	5	18	0	18	0	0	8	0	0	0	0	0	10	10	0	10	0	1
04/04/2018	339	338	0	-0.448229342	0.893918597	7.6	2.8	23.4	1	Ibis, Straw-Necked	11	0.018151815	0.174709146	0.105363817	37	6	43	28	1	5	6	11	1	5	2	3	0	3	0	1	5	27	0	27	0	0	8	0	0	0	0	0	10	2	0	2	0	0
05/04/2018	340	339	0	-0.432775593	0.901501684	14	6.4	25	0	Ibis, Straw-Necked	0	0	0.170975823	0.099917885	0	0	0	0	1	0	0	0	0	0	2	0	0	0	0	0	5	0	0	0	0	0	8	0	0	0	0	0	10	0	0	0	0	0
06/04/2018	341	340	0	-0.417193603	0.908817637	16	2	25.6	1	Ibis, Straw-Necked	5	0.008250825	0.167054781	0.094620201	17	5	22	9	1	0	5	5	1	3	2	6	0	6	0	1	5	8	0	8	0	0	8	0	0	0	0	0	10	3	0	3	0	0
07/04/2018	342	341	0	-0.401487989	0.915864288	14.8	1.4	26.15	0	Ibis, Straw-Necked	12	0.01980198	0.162962718	0.089477042	28	0	28	0	1	12	0	12	0	1	2	16	0	16	0	1	5	0	0	0	0	0	8	0	0	0	0	0	10	0	0	0	0	0
08/04/2018	343	342	0	-0.385663406	0.922639549	12.8	0.2	24.45	1	Ibis, Straw-Necked	1	0.001650165	0.158716747	0.084494505	12	4	16	2	1	1	0	1	0	9	2	10	4	14	1	5	5	1	0	1	0	1	8	0	0	0	0	0	10	0	0	0	0	0
09/04/2018	344	343	0	-0.369724543	0.929141411	10	0	25.75	0	Ibis, Straw-Necked	0	0	0.154334275	0.079678495	1	0	1	0	1	0	0	0	0	3	2	0	0	0	0	0	5	0	0	0	0	0	8	0	0	0	0	0	10	1	0	1	0	0
10/04/2018	345	344	0	-0.353676122	0.935367949	3.6	0	25.35	1	Ibis, Straw-Necked	48	0.079207921	0.149832891	0.07503472	48	47	95	1	1	1	47	48	1	7	2	47	0	47	0	1	5	0	0	0	0	0	8	0	0	0	0	0	10	0	0	0	0	0
11/04/2018	346	345	0	-0.3375229	0.941317318	2.4	0.8	25.05	0	Ibis, Straw-Necked	2	0.00330033	0.145230245	0.070568683	13	0	13	5	1	2	0	2	0	9	2	6	0	6	0	2	5	5	0	5	0	0	8	0	0	0	0	0	10	0	0	0	0	0
12/04/2018	347	346	0	-0.321269662	0.946987753	1	0	23.9	1	Ibis, Straw-Necked	2	0.00330033	0.140543938	0.066285678	1	1	2	1	1	1	1	2	1	5	2	0	0	0	0	1	5	0	0	0	0	2	8	0	0	0	0	0	10	0	0	0	0	0
13/04/2018	348	347	0	-0.304921225	0.952377576	1	0.2	25.85	0	Ibis, Straw-Necked	1	0.001650165	0.135791411	0.062190781	1	0	1	0	1	1	0	1	0	3	2	0	0	0	0	1	5	0	0	0	0	0	8	0	0	0	0	0	10	0	0	0	0	0
14/04/2018	349	348	0	-0.288482433	0.957485188	1	0	25.3	0	Ibis, Straw-Necked	0	0	0.130989844	0.058288846	8	0	8	6	1	0	0	0	0	1	2	0	0	0	0	0	5	6	0	6	0	0	8	0	0	0	0	0	10	2	0	2	0	0
15/04/2018	350	349	0	-0.271958158	0.962309077	1.2	0.2	27.4	0	Ibis, Straw-Necked	0	0	0.126156049	0.054584496	0	0	0	0	1	0	0	0	0	2	2	0	0	0	0	1	5	0	0	0	0	0	8	0	0	0	0	0	10	0	0	0	0	0
16/04/2018	351	350	0	-0.255353295	0.966847814	0.4	0	28.1	0	Ibis, Straw-Necked	0	0	0.121306388	0.051082122	0	0	0	0	1	0	0	0	0	0	2	0	0	0	0	0	5	0	0	0	0	0	8	0	0	0	0	0	10	0	0	0	0	0
17/04/2018	352	351	0	-0.238672766	0.971100052	0.4	0	26.15	0	Ibis, Straw-Necked	2	0.00330033	0.116456678	0.047785876	2	0	2	0	1	2	0	2	0	2	2	0	0	0	0	0	5	0	0	0	0	0	8	0	0	0	0	0	10	0	0	0	0	0
18/04/2018	353	352	0	-0.221921513	0.975064532	4	3.8	22.5	3	Ibis, Straw-Necked	9	0.014851485	0.111622117	0.044699663	5	21	26	5	1	3	6	9	2	7	2	0	15	15	1	1	5	2	0	2	0	0	8	0	0	0	0	0	10	0	0	0	0	0
19/04/2018	354	353	0	-0.2051045	0.97874008	14.4	10.4	24.8	0	Ibis, Straw-Necked	0	0	0.106817214	0.041827142	1	0	1	1	1	0	0	0	0	4	2	0	0	0	0	1	5	1	0	1	0	1	8	0	0	0	0	0	10	0	0	0	0	0
20/04/2018	355	354	0	-0.18822671	0.982125606	14.2	0	23.05	0	Ibis, Straw-Necked	0	0	0.102055725	0.039171718	20	0	20	20	1	0	0	0	0	3	2	0	0	0	0	3	5	20	0	20	0	0	8	0	0	0	0	0	10	0	0	0	0	0
21/04/2018	356	355	0	-0.171293144	0.985220107	17.4	3.2	23.15	0	Ibis, Straw-Necked	0	0	0.0973506	0.036736536	40	0	40	40	1	0	0	0	0	0	2	0	0	0	0	0	5	40	0	40	0	0	8	0	0	0	0	0	10	0	0	0	0	1
22/04/2018	357	356	0	-0.154308821	0.988022666	18.2	0.8	24.05	0	Ibis, Straw-Necked	0	0	0.092713936	0.034524485	0	0	0	0	1	0	0	0	0	0	2	0	0	0	0	2	5	0	0	0	0	1	8	0	0	0	0	0	10	0	0	0	0	0
23/04/2018	358	357	0	-0.137278772	0.990532452	14.4	0	22.55	0	Ibis, Straw-Necked	2	0.00330033	0.088156947	0.032538185	2	0	2	0	1	2	0	2	0	1	2	0	0	0	0	0	5	0	0	0	0	0	8	0	0	0	0	0	10	0	0	0	0	0
24/04/2018	359	358	0	-0.120208045	0.992748722	4	0	23.8	1	Ibis, Straw-Necked	20	0.0330033	0.083689928	0.03077999	40	20	60	41	1	0	20	20	1	2	2	0	0	0	0	0	5	40	0	40	0	1	8	0	0	0	0	0	10	0	0	0	0	0
25/04/2018	360	359	0	-0.103101697	0.99467082	4	0	25	1	Ibis, Straw-Necked	0	0	0.079322242	0.029251984	9	1	10	10	1	0	0	0	0	7	2	0	0	0	0	0	5	9	1	10	1	5	8	0	0	0	0	0	10	0	0	0	0	0
26/04/2018	361	360	0	-0.085964799	0.996298175	0.8	0	24.85	0	Ibis, Straw-Necked	0	0	0.075062305	0.027955979	7	0	7	2	1	0	0	0	0	1	2	5	0	5	0	2	5	2	0	2	0	0	8	0	0	0	0	0	10	0	0	0	0	0
27/04/2018	362	361	0	-0.068802427	0.997630305	0	0	24.6	2	Ibis, Straw-Necked	0	0	0.070917586	0.02689351	19	50	69	36	1	0	0	0	0	2	2	9	25	34	1	2	5	10	25	35	1	1	8	0	0	0	0	0	10	0	0	0	0	0
28/04/2018	363	362	0	-0.051619667	0.998666816	0	0	22.4	3	Ibis, Straw-Necked	32	0.052805281	0.066894609	0.026065836	102	15	117	88	1	17	15	32	3	3	2	0	0	0	0	1	5	85	0	85	0	0	8	0	0	0	0	0	10	0	0	0	0	0
29/04/2018	364	363	0	-0.034421612	0.999407401	0	0	22.1	9	Ibis, Straw-Necked	260	0.429042904	0.062998967	0.025473939	48	234	282	30	1	27	233	260	8	14	2	0	1	1	1	2	5	21	0	21	0	0	8	0	0	0	0	0	10	0	0	0	0	0
30/04/2018	365	364	0	-0.017213356	0.999851839	0	0	21.1	1	Ibis, Straw-Necked	1	0.001650165	0.059235338	0.02511852	5	1	6	5	1	0	1	1	1	5	2	0	0	0	0	2	5	4	0	4	0	0	8	0	0	0	0	0	10	1	0	1	0	0
01/05/2018	366	0	0	0	1	0	0	22.5	1	Ibis, Straw-Necked	50	0.082508251	0.152920515	0.021089728	20	30	50	1	1	20	30	50	1	2	2	0	0	0	0	0	5	0	0	0	0	0	8	0	0	0	0	0	10	0	0	0	0	2
02/05/2018	367	1	0	0.017213356	0.999851839	0.4	0.4	22.75	4	Ibis, Straw-Necked	180	0.297029703	0.157861533	0.023463444	60	155	215	4	1	60	120	180	3	3	2	0	35	35	1	2	5	0	0	0	0	0	8	0	0	0	0	0	10	0	0	0	0	0
03/05/2018	368	2	0	0.034421612	0.999407401	0.4	0	22.95	7	Ibis, Straw-Necked	275	0.45379538	0.162897029	0.02605523	81	197	278	7	1	80	195	275	6	10	2	1	2	3	1	2	5	0	0	0	0	0	8	0	0	0	0	0	10	0	0	0	0	0
04/05/2018	369	3	0	0.051619667	0.998666816	0.4	0	24.2	3	Ibis, Straw-Necked	13	0.021452145	0.168025924	0.028878061	0	43	43	32	1	0	13	13	2	3	2	0	0	0	0	0	5	0	30	30	1	1	8	0	0	0	0	0	10	0	0	0	0	0
05/05/2018	370	4	0	0.068802427	0.997630305	0.4	0	24.35	0	Ibis, Straw-Necked	1	0.001650165	0.173246992	0.031944762	13	0	13	12	1	1	0	1	0	3	2	0	0	0	0	0	5	12	0	12	0	0	8	0	0	0	0	0	10	0	0	0	0	0
06/05/2018	371	5	0	0.085964799	0.996298175	0.4	0	22.45	0	Ibis, Straw-Necked	17	0.028052805	0.178558857	0.035267876	17	0	17	0	1	17	0	17	0	1	2	0	0	0	0	0	5	0	0	0	0	0	8	0	0	0	0	0	10	0	0	0	0	0
07/05/2018	372	6	0	0.103101697	0.99467082	0	0	21.6	3	Ibis, Straw-Necked	53	0.087458746	0.183959988	0.03885952	60	60	120	67	1	3	50	53	2	5	2	2	0	2	0	1	5	55	10	65	1	2	8	0	0	0	0	0	10	0	0	0	0	0
08/05/2018	373	7	0	0.120208045	0.992748722	17.2	17.2	20.25	4	Ibis, Straw-Necked	158	0.260726073	0.189448701	0.042731238	41	133	174	13	1	25	133	158	4	13	2	0	0	0	0	5	5	9	0	9	0	0	8	0	0	0	0	0	10	7	0	7	0	0
09/05/2018	374	8	0	0.137278772	0.990532452	23.2	6	23.9	0	Ibis, Straw-Necked	57	0.094059406	0.195023152	0.046893842	80	0	80	4	1	57	0	57	0	0	2	19	0	19	0	0	5	4	0	4	0	0	8	0	0	0	0	0	10	0	0	0	0	0
10/05/2018	375	9	0	0.154308821	0.988022666	23.2	0	23.55	2	Ibis, Straw-Necked	60	0.099009901	0.20068134	0.051357254	30	35	65	2	1	25	35	60	2	3	2	0	0	0	0	0	5	0	0	0	0	0	8	0	0	0	0	0	10	5	0	5	0	0
11/05/2018	376	10	0	0.171293144	0.985220107	23.2	0	20.7	0	Ibis, Straw-Necked	30	0.04950495	0.206421104	0.056130344	30	0	30	0	1	30	0	30	0	2	2	0	0	0	0	0	5	0	0	0	0	1	8	0	0	0	0	0	10	0	0	0	0	3
12/05/2018	377	11	0	0.18822671	0.982125606	23.2	0	19.3	1	Ibis, Straw-Necked	70	0.115511551	0.212240121	0.061220769	55	40	95	1	1	30	40	70	1	4	2	0	0	0	0	1	5	0	0	0	0	0	8	0	0	0	0	0	10	25	0	25	0	0
13/05/2018	378	12	0	0.2051045	0.97874008	6	0	21.15	4	Ibis, Straw-Necked	94	0.155115512	0.218135903	0.066634814	90	104	194	4	1	25	69	94	3	8	2	0	0	0	0	1	5	0	0	0	0	0	8	0	35	35	1	1	10	65	0	65	0	0
14/05/2018	379	13	0	0.221921513	0.975064532	0	0	21	5	Ibis, Straw-Necked	150	0.247524752	0.224105804	0.072377244	52	134	186	41	1	16	134	150	5	8	2	0	0	0	0	0	5	36	0	36	0	1	8	0	0	0	0	0	10	0	0	0	0	0
15/05/2018	380	14	0	0.238672766	0.971100052	0	0	21.6	2	Ibis, Straw-Necked	25	0.041254125	0.23014701	0.078451158	46	125	171	122	1	0	25	25	1	6	2	0	0	0	0	0	5	21	100	121	1	1	8	0	0	0	0	0	10	25	0	25	0	0
16/05/2018	381	15	0	0.255353295	0.966847814	0	0	20.4	5	Ibis, Straw-Necked	231	0.381188119	0.236256547	0.08485786	107	192	299	7	1	64	167	231	4	19	2	0	25	25	1	2	5	2	0	2	0	2	8	0	0	0	0	0	10	41	0	41	0	0
17/05/2018	382	16	0	0.271958158	0.962309077	0	0	20	3	Ibis, Straw-Necked	103	0.169966997	0.242431277	0.091596743	63	90	153	23	1	13	90	103	3	16	2	0	0	0	0	4	5	20	0	20	0	0	8	0	0	0	0	0	10	30	0	30	0	0
18/05/2018	383	17	0	0.288482433	0.957485188	0	0	21.15	4	Ibis, Straw-Necked	147	0.242574257	0.248667902	0.09866519	130	112	242	4	1	35	112	147	4	13	2	60	0	60	0	1	5	0	0	0	0	0	8	35	0	35	0	1	10	0	0	0	0	0
19/05/2018	384	18	0	0.304921225	0.952377576	0	0	20.65	1	Ibis, Straw-Necked	55	0.090759076	0.25496296	0.106058495	51	55	106	1	1	0	55	55	1	7	2	21	0	21	0	2	5	0	0	0	0	0	8	0	0	0	0	0	10	30	0	30	0	0
20/05/2018	385	19	0	0.321269662	0.946987753	0	0	20.9	2	Ibis, Straw-Necked	27	0.044554455	0.261312832	0.113769802	22	65	87	2	1	2	25	27	1	1	2	20	40	60	1	1	5	0	0	0	0	0	8	0	0	0	0	0	10	0	0	0	0	0
21/05/2018	386	20	0	0.3375229	0.941317318	0	0	21	4	Ibis, Straw-Necked	145	0.239273927	0.267713741	0.121790078	27	120	147	4	1	25	120	145	4	5	2	1	0	1	0	0	5	0	0	0	0	0	8	0	0	0	0	0	10	1	0	1	0	0
22/05/2018	387	21	1	0.353676122	0.935367949	0	0	21.9	3	Ibis, Straw-Necked	140	0.231023102	0.274161755	0.130108097	40	110	150	13	1	30	110	140	3	4	2	0	0	0	0	0	5	10	0	10	0	0	8	0	0	0	0	0	10	0	0	0	0	0
23/05/2018	388	22	0	0.369724543	0.929141411	0	0	20.75	4	Ibis, Straw-Necked	100	0.165016502	0.280652789	0.138710462	15	100	115	4	1	0	100	100	4	8	2	9	0	9	0	0	5	0	0	0	0	0	8	0	0	0	0	0	10	6	0	6	0	0
24/05/2018	389	23	0	0.385663406	0.922639549	0	0	20.8	7	Ibis, Straw-Necked	130	0.214521452	0.287182608	0.147581648	24	166	190	56	1	4	126	130	5	6	2	0	10	10	1	1	5	20	30	50	1	1	8	0	0	0	0	0	10	0	0	0	0	0
25/05/2018	390	24	0	0.401487989	0.915864288	0	0	20.8	9	Ibis, Straw-Necked	193	0.318481848	0.293746831	0.156704073	111	184	295	83	1	18	175	193	8	15	2	19	9	28	1	4	5	74	0	74	0	0	8	0	0	0	0	0	10	0	0	0	0	0
26/05/2018	391	25	0	0.417193603	0.908817637	0.2	0.2	18.2	6	Ibis, Straw-Necked	131	0.216171617	0.300340935	0.166058195	43	115	158	25	1	16	115	131	6	11	2	5	0	5	0	1	5	19	0	19	0	0	8	0	0	0	0	0	10	3	0	3	0	0
27/05/2018	392	26	0	0.432775593	0.901501684	1.4	1.2	20.15	2	Ibis, Straw-Necked	56	0.092409241	0.306960255	0.175622636	90	101	191	62	1	30	26	56	1	12	2	0	75	75	1	3	5	60	0	60	0	0	8	0	0	0	0	0	10	0	0	0	0	0
28/05/2018	393	27	0	0.448229342	0.893918597	4.6	3.2	18.9	6	Ibis, Straw-Necked	183	0.301980198	0.313599997	0.185374327	56	177	233	6	1	56	127	183	5	8	2	0	0	0	0	0	5	0	0	0	0	0	8	0	50	50	1	1	10	0	0	0	0	0
29/05/2018	394	28	0	0.463550271	0.886070622	11.2	6.6	19.4	4	Ibis, Straw-Necked	125	0.206270627	0.320255232	0.195288681	56	125	181	29	1	0	125	125	4	5	2	0	0	0	0	0	5	25	0	25	0	1	8	30	0	30	0	0	10	1	0	1	0	3
30/05/2018	395	29	0	0.47873384	0.877960085	11.2	0	20.55	6	Ibis, Straw-Necked	237	0.391089109	0.326920911	0.205339781	93	197	290	41	1	40	197	237	6	16	2	18	0	18	0	0	5	35	0	35	0	0	8	0	0	0	0	0	10	0	0	0	0	0
31/05/2018	396	30	0	0.49377555	0.869589389	11	0	18.3	13	Ibis, Straw-Necked	485	0.800330033	0.333591863	0.215500585	140	605	745	235	1	115	370	485	9	15	2	10	10	20	1	2	5	0	225	225	3	3	8	0	0	0	0	0	10	15	0	15	0	0
01/06/2018	397	31	0	0.508670944	0.860961016	9.8	0	19.05	15	Ibis, Straw-Necked	606	1	0.340262806	0.22574315	59	593	652	39	1	59	547	606	14	23	2	0	0	0	0	2	5	0	25	25	1	1	8	0	21	21	0	0	10	0	0	0	0	0
02/06/2018	398	32	0	0.523415607	0.852077521	6.6	0	19.05	19	Ibis, Straw-Necked	260	0.429042904	0.346928351	0.236038864	86	513	599	123	1	34	226	260	11	15	2	11	220	231	5	7	5	40	67	107	3	4	8	0	0	0	0	0	10	1	0	1	0	0
03/06/2018	399	33	0	0.538005172	0.842941537	0	0	21.6	11	Ibis, Straw-Necked	325	0.53630363	0.353583009	0.246358683	141	341	482	140	1	24	301	325	10	18	2	6	0	6	0	0	5	90	40	130	1	1	8	0	0	0	0	0	10	21	0	21	0	3
04/06/2018	400	34	0	0.552435313	0.833555772	0	0	20.2	7	Ibis, Straw-Necked	84	0.138613861	0.360221197	0.256673382	26	120	146	55	1	20	64	84	4	13	2	0	8	8	1	2	5	2	48	50	2	2	8	0	0	0	0	0	10	4	0	4	0	0
05/06/2018	401	35	0	0.566701756	0.823923006	0	0	19.35	1	Ibis, Straw-Necked	8	0.01320132	0.366837246	0.266953792	0	8	8	1	1	0	8	8	1	10	2	0	0	0	0	1	5	0	0	0	0	0	8	0	0	0	0	0	10	0	0	0	0	0
06/06/2018	402	36	0	0.580800273	0.814046094	0	0	18.65	3	Ibis, Straw-Necked	27	0.044554455	0.37342541	0.277171049	0	31	31	3	1	0	27	27	2	7	2	0	4	4	1	3	5	0	0	0	0	0	8	0	0	0	0	0	10	0	0	0	0	0
07/06/2018	403	37	0	0.594726687	0.803927962	11.6	11.6	17.25	2	Ibis, Straw-Necked	66	0.108910891	0.37997987	0.287296827	23	58	81	12	1	8	58	66	2	6	2	0	0	0	0	1	5	10	0	10	0	0	8	0	0	0	0	0	10	5	0	5	0	0
08/06/2018	404	38	0	0.60847687	0.793571609	19.8	8.2	19.35	6	Ibis, Straw-Necked	212	0.349834983	0.386494748	0.297303566	162	185	347	46	1	27	185	212	6	16	2	40	0	40	0	0	5	40	0	40	0	0	8	15	0	15	0	0	10	40	0	40	0	0
09/06/2018	405	39	0	0.622046748	0.782980104	21	1.2	20.45	7	Ibis, Straw-Necked	198	0.326732673	0.392964108	0.307164686	89	163	252	7	1	55	143	198	6	6	2	24	20	44	1	1	5	0	0	0	0	0	8	0	0	0	0	0	10	10	0	10	0	0
10/06/2018	406	40	0	0.635432301	0.772156584	21.4	0.4	20.45	9	Ibis, Straw-Necked	154	0.254125413	0.39938197	0.316854786	47	164	211	45	1	7	147	154	8	17	2	0	0	0	0	0	5	20	17	37	1	1	8	0	0	0	0	0	10	20	0	20	0	0
11/06/2018	407	41	0	0.648629561	0.761104259	21.4	0	19.75	1	Ibis, Straw-Necked	40	0.066006601	0.40574232	0.326349829	53	25	78	11	1	40	0	40	0	9	2	3	25	28	1	2	5	10	0	10	0	0	8	0	0	0	0	0	10	0	0	0	0	0
12/06/2018	408	42	0	0.661634618	0.749826401	9.8	0	17.85	3	Ibis, Straw-Necked	93	0.153465347	0.412039113	0.3356273	42	93	135	43	1	0	93	93	3	17	2	0	0	0	0	3	5	40	0	40	0	3	8	0	0	0	0	1	10	2	0	2	0	0
13/06/2018	409	43	0	0.674443619	0.738326354	1.6	0	19.7	9	Ibis, Straw-Necked	204	0.336633663	0.418266286	0.344666355	75	246	321	52	1	36	168	204	6	18	2	0	38	38	2	3	5	4	40	44	1	1	8	18	0	18	0	1	10	17	0	17	0	0
14/06/2018	410	44	0	0.687052767	0.726607525	0.4	0	22.05	6	Ibis, Straw-Necked	157	0.259075908	0.424417771	0.353447937	48	170	218	20	1	27	130	157	5	7	2	0	40	40	1	1	5	14	0	14	0	0	8	0	0	0	0	0	10	7	0	7	0	0
15/06/2018	411	45	0	0.699458327	0.714673386	0	0	19.7	5	Ibis, Straw-Necked	96	0.158415842	0.430487496	0.361954875	37	180	217	5	1	1	95	96	3	8	2	36	85	121	2	2	5	0	0	0	0	0	8	0	0	0	0	0	10	0	0	0	0	2
16/06/2018	412	46	0	0.711656622	0.702527474	0	0	18.9	2	Ibis, Straw-Necked	110	0.181518152	0.436469404	0.37017196	76	40	116	2	1	70	40	110	2	6	2	0	0	0	0	0	5	0	0	0	0	0	8	0	0	0	0	0	10	6	0	6	0	0
17/06/2018	413	47	0	0.723644038	0.690173388	0	0	18.1	10	Ibis, Straw-Necked	270	0.445544554	0.442357456	0.378085997	99	325	424	23	1	45	225	270	7	11	2	50	90	140	2	2	5	4	10	14	1	1	8	0	0	0	0	0	10	0	0	0	0	0
18/06/2018	414	48	0	0.735417023	0.677614789	0	0	15.65	13	Ibis, Straw-Necked	246	0.405940594	0.448145644	0.385685831	52	354	406	51	1	6	240	246	9	17	2	8	114	122	4	5	5	38	0	38	0	0	8	0	0	0	0	0	10	0	0	0	0	0
19/06/2018	415	49	0	0.746972088	0.664855398	0	0	17.05	8	Ibis, Straw-Necked	179	0.295379538	0.453828003	0.392962364	118	246	364	80	1	47	132	179	5	12	2	71	40	111	1	2	5	0	74	74	2	2	8	0	0	0	0	0	10	0	0	0	0	0
20/06/2018	416	50	0	0.758305808	0.651898996	0	0	18.35	6	Ibis, Straw-Necked	231	0.381188119	0.459398616	0.39990853	172	234	406	26	1	65	166	231	4	5	2	50	68	118	2	2	5	20	0	20	0	0	8	1	0	1	0	0	10	36	0	36	0	0
21/06/2018	417	51	0	0.769414827	0.638749422	0	0	18.4	13	Ibis, Straw-Necked	465	0.767326733	0.464851629	0.406519276	80	636	716	71	1	20	445	465	8	24	2	60	131	191	3	7	5	0	60	60	2	2	8	0	0	0	0	0	10	0	0	0	0	1
22/06/2018	418	52	0	0.780295851	0.625410573	0	0	18.6	8	Ibis, Straw-Necked	182	0.300330033	0.470181259	0.412791501	116	285	401	130	1	5	177	182	5	20	2	37	28	65	1	2	5	44	80	124	2	2	8	0	0	0	0	0	10	30	0	30	0	2
23/06/2018	419	53	0	0.790945657	0.611886401	0	0	17.9	2	Ibis, Straw-Necked	51	0.084158416	0.475381804	0.418723997	45	41	86	2	1	10	41	51	2	12	2	30	0	30	0	1	5	0	0	0	0	0	8	0	0	0	0	0	10	5	0	5	0	1
24/06/2018	420	54	0	0.801361088	0.598180914	0	0	18.25	4	Ibis, Straw-Necked	65	0.107260726	0.480447652	0.424317364	29	87	116	4	1	19	46	65	3	11	2	10	15	25	1	1	5	0	0	0	0	0	8	0	26	26	0	0	10	0	0	0	0	0
25/06/2018	421	55	0	0.811539059	0.584298174	0	0	16.85	7	Ibis, Straw-Necked	127	0.209570957	0.485373296	0.42957392	96	130	226	12	1	35	92	127	5	5	2	38	38	76	2	2	5	5	0	5	0	0	8	0	0	0	0	0	10	18	0	18	0	0
26/06/2018	422	56	0	0.821476553	0.570242293	0	0	18.1	3	Ibis, Straw-Necked	84	0.138613861	0.490153339	0.434497597	51	62	113	13	1	22	62	84	3	8	2	15	0	15	0	0	5	10	0	10	0	0	8	0	0	0	0	0	10	4	0	4	0	0
27/06/2018	423	57	0	0.831170626	0.556017437	1	1	15.8	12	Ibis, Straw-Necked	243	0.400990099	0.494782503	0.439093824	74	249	323	12	1	59	184	243	10	15	2	15	65	80	2	2	5	0	0	0	0	0	8	0	0	0	0	0	10	0	0	0	0	0
28/06/2018	424	58	0	0.840618406	0.541627821	10	9	18.35	4	Ibis, Straw-Necked	186	0.306930693	0.499255645	0.443369414	70	128	198	5	1	58	128	186	4	7	2	5	0	5	0	0	5	1	0	1	0	2	8	6	0	6	0	0	10	0	0	0	0	0
29/06/2018	425	59	0	0.849817092	0.527077709	10.2	0.2	18.45	3	Ibis, Straw-Necked	51	0.084158416	0.503567759	0.447332436	0	81	81	3	1	0	51	51	2	7	2	0	30	30	1	1	5	0	0	0	0	0	8	0	0	0	0	0	10	0	0	0	0	0
30/06/2018	426	60	0	0.858763958	0.512371412	10.4	0.2	19.55	2	Ibis, Straw-Necked	34	0.056105611	0.507713991	0.450992087	31	30	61	22	1	4	30	34	2	7	2	6	0	6	0	0	5	20	0	20	0	0	8	0	0	0	0	0	10	1	0	1	0	0
01/07/2018	427	61	0	0.867456355	0.497513289	10.4	0	16	6	Ibis, Straw-Necked	116	0.191419142	0.511689645	0.454358563	118	146	264	10	1	50	66	116	3	14	2	60	80	140	3	5	5	4	0	4	0	0	8	0	0	0	0	0	10	4	0	4	0	0
02/07/2018	428	62	0	0.875891705	0.482507742	9.4	0	15	2	Ibis, Straw-Necked	70	0.115511551	0.515490193	0.457442932	15	70	85	2	1	0	70	70	2	9	2	5	0	5	0	1	5	0	0	0	0	0	8	0	0	0	0	0	10	10	0	10	0	0
03/07/2018	429	63	0	0.88406751	0.467359217	0.4	0	13	3	Ibis, Straw-Necked	56	0.092409241	0.519111283	0.460257002	97	56	153	48	1	40	16	56	2	9	2	35	0	35	0	0	5	6	40	46	1	1	8	0	0	0	0	1	10	16	0	16	0	0
04/07/2018	430	64	0	0.891981346	0.452072204	1.2	1	15	4	Ibis, Straw-Necked	118	0.194719472	0.522548749	0.462813198	15	110	125	5	1	8	110	118	4	10	2	6	0	6	0	2	5	1	0	1	0	0	8	0	0	0	0	0	10	0	0	0	0	2
05/07/2018	431	65	0	0.89963087	0.436651232	3	2	17	5	Ibis, Straw-Necked	77	0.127062706	0.525798615	0.465124435	45	77	122	8	1	0	77	77	5	13	2	14	0	14	0	0	5	3	0	3	0	0	8	0	0	0	0	0	10	28	0	28	0	0
06/07/2018	432	66	0	0.907013813	0.421100871	11.2	8.2	17.6	8	Ibis, Straw-Necked	131	0.216171617	0.528857108	0.467204006	0	229	229	8	1	0	131	131	6	31	2	0	98	98	2	2	5	0	0	0	0	0	8	0	0	0	0	0	10	0	0	0	0	0
07/07/2018	433	67	0	0.914127988	0.405425728	14.2	3	18	3	Ibis, Straw-Necked	16	0.02640264	0.531720661	0.469065467	101	26	127	22	1	0	16	16	2	4	2	60	10	70	1	2	5	19	0	19	0	0	8	0	0	0	0	0	10	22	0	22	0	0
08/07/2018	434	68	0	0.920971288	0.38963045	17.2	3	9	1	Ibis, Straw-Necked	36	0.059405941	0.534385922	0.470722524	46	32	78	16	1	4	32	36	1	1	2	2	0	2	0	0	5	15	0	15	0	0	8	0	0	0	0	0	10	25	0	25	0	0
09/07/2018	435	69	0	0.927541684	0.373719715	16.2	0	8	4	Ibis, Straw-Necked	86	0.141914191	0.53684976	0.472188941	53	145	198	6	1	1	85	86	2	9	2	0	10	10	1	1	5	2	0	2	0	0	8	0	0	0	0	0	10	50	50	100	1	1
10/07/2018	436	70	0	0.933837229	0.357698239	14.2	0	10	8	Ibis, Straw-Necked	252	0.415841584	0.53910927	0.47347844	112	261	373	8	1	51	201	252	7	17	2	1	0	1	0	0	5	0	0	0	0	1	8	0	0	0	0	0	10	60	60	120	1	4
11/07/2018	437	71	0	0.939856058	0.341570769	6	0	10.7	0	Ibis, Straw-Necked	3	0.004950495	0.541161783	0.474604612	7	0	7	1	1	3	0	3	0	7	2	3	0	3	0	0	5	1	0	1	0	0	8	0	0	0	0	0	10	0	0	0	0	0
12/07/2018	438	72	0	0.945596387	0.325342085	4	1	13.9	0	Ibis, Straw-Necked	10	0.01650165	0.543004864	0.475580839	30	0	30	20	1	10	0	10	0	1	2	0	0	0	0	1	5	20	0	20	0	0	8	0	0	0	0	0	10	0	0	0	0	0
13/07/2018	439	73	0	0.951056516	0.309016994	1	0	11	0	Ibis, Straw-Necked	20	0.0330033	0.544636325	0.476420219	20	0	20	0	1	20	0	20	0	2	2	0	0	0	0	1	5	0	0	0	0	0	8	0	0	0	0	0	10	0	0	0	0	0
14/07/2018	440	74	0	0.956234827	0.292600336	1	0	8	0	Ibis, Straw-Necked	40	0.066006601	0.546054222	0.477135496	46	0	46	0	1	40	0	40	0	0	2	6	0	6	0	0	5	0	0	0	0	1	8	0	0	0	0	0	10	0	0	0	0	0
15/07/2018	441	75	0	0.961129784	0.276096973	1	0	10.5	7	Ibis, Straw-Necked	186	0.306930693	0.547256864	0.477739001	39	172	211	13	1	22	164	186	6	7	2	11	8	19	1	1	5	6	0	6	0	0	8	0	0	0	0	0	10	0	0	0	0	0
16/07/2018	442	76	0	0.965739938	0.259511797	1	0	7.3	4	Ibis, Straw-Necked	94	0.155115512	0.548242813	0.478242597	15	110	125	33	1	14	80	94	3	6	2	1	0	1	0	2	5	0	30	30	1	1	8	0	0	0	0	0	10	0	0	0	0	0
17/07/2018	443	77	0	0.970063922	0.242849722	0	0	7	6	Ibis, Straw-Necked	250	0.412541254	0.54901089	0.478657627	39	247	286	39	1	37	213	250	5	6	2	0	0	0	0	0	5	0	34	34	1	1	8	0	0	0	0	1	10	2	0	2	0	0
18/07/2018	444	78	0	0.974100455	0.226115686	0	0	11.7	7	Ibis, Straw-Necked	199	0.328382838	0.549560176	0.478994874	52	234	286	43	1	40	159	199	4	14	2	10	40	50	2	3	5	2	35	37	1	1	8	0	0	0	0	0	10	0	0	0	0	0
19/07/2018	445	79	0	0.977848342	0.209314646	0	0	6.3	5	Ibis, Straw-Necked	76	0.125412541	0.549890011	0.47926452	4	111	115	9	1	0	76	76	4	10	2	0	0	0	0	0	5	4	0	4	0	0	8	0	0	0	0	0	10	0	35	35	1	1
20/07/2018	446	80	0	0.98130647	0.192451582	0	0	9.8	5	Ibis, Straw-Necked	209	0.344884488	0.55	0.479476114	69	209	278	26	1	0	209	209	5	7	2	40	0	40	0	1	5	21	0	21	0	0	8	0	0	0	0	0	10	8	0	8	0	0
21/07/2018	447	81	0	0.984473817	0.17553149	0	0	9.8	8	Ibis, Straw-Necked	138	0.227722772	0.549890011	0.479638543	20	118	138	8	1	20	118	138	8	13	2	0	0	0	0	1	5	0	0	0	0	0	8	0	0	0	0	0	10	0	0	0	0	1
22/07/2018	448	82	0	0.987349442	0.158559385	0	0	7.8	6	Ibis, Straw-Necked	223	0.367986799	0.549560176	0.479760005	22	203	225	6	1	20	203	223	6	9	2	0	0	0	0	0	5	0	0	0	0	0	8	0	0	0	0	0	10	2	0	2	0	0
23/07/2018	449	83	0	0.989932495	0.141540295	0	0	8.2	11	Ibis, Straw-Necked	265	0.437293729	0.54901089	0.479847992	14	265	279	11	1	0	265	265	11	13	2	12	0	12	0	0	5	0	0	0	0	0	8	2	0	2	0	0	10	0	0	0	0	0
24/07/2018	450	84	0	0.992222209	0.124479264	0	0	11	9	Ibis, Straw-Necked	226	0.372937294	0.548242813	0.479909268	243	198	441	197	1	28	198	226	9	15	2	0	0	0	0	0	5	188	0	188	0	0	8	0	0	0	0	0	10	27	0	27	0	0
25/07/2018	451	85	0	0.994217907	0.107381347	0	0	10.3	4	Ibis, Straw-Necked	139	0.229372937	0.547256864	0.479949854	46	135	181	26	1	4	135	139	4	11	2	10	0	10	0	0	5	22	0	22	0	0	8	0	0	0	0	0	10	10	0	10	0	0
26/07/2018	452	86	0	0.995918996	0.09025161	0	0	16	7	Ibis, Straw-Necked	170	0.280528053	0.546054222	0.479975019	12	158	170	7	1	12	158	170	7	8	2	0	0	0	0	2	5	0	0	0	0	0	8	0	0	0	0	0	10	0	0	0	0	0
27/07/2018	453	87	0	0.997324973	0.07309513	1	1	14	12	Ibis, Straw-Necked	287	0.47359736	0.544636325	0.479989266	97	397	494	57	1	2	285	287	10	17	2	50	112	162	2	3	5	45	0	45	0	1	8	0	0	0	0	0	10	0	0	0	0	0
28/07/2018	454	88	0	0.998435421	0.05591699	1	0	21	7	Ibis, Straw-Necked	97	0.160066007	0.543004864	0.479996328	35	342	377	86	1	5	92	97	5	6	2	0	200	200	1	1	5	30	50	80	1	2	8	0	0	0	0	0	10	0	0	0	0	0
29/07/2018	455	89	0	0.999250011	0.038722281	1	0	16	6	Ibis, Straw-Necked	179	0.295379538	0.541161783	0.479999156	130	165	295	77	1	54	125	179	4	5	2	4	25	29	1	1	5	71	0	71	0	0	8	1	15	16	1	1	10	0	0	0	0	0
30/07/2018	456	90	0	0.999768502	0.021516097	4	3	13	7	Ibis, Straw-Necked	151	0.249174917	0.53910927	0.47999992	36	166	202	51	1	5	146	151	6	6	2	6	0	6	0	1	5	25	20	45	1	1	8	0	0	0	0	0	10	0	0	0	0	0
31/07/2018	457	91	0	0.99999074	0.004303538	4	0	8.4	6	Ibis, Straw-Necked	102	0.168316832	0.53684976	0.48	40	182	222	45	1	0	102	102	4	4	2	40	40	80	1	1	5	0	40	40	1	2	8	0	0	0	0	0	10	0	0	0	0	0
01/08/2018	458	92	0	0.999916659	-0.012910296	3	0	7	4	Ibis, Straw-Necked	115	0.189768977	0.534385922	0.47999999	50	100	150	4	1	35	80	115	3	3	2	15	20	35	1	1	5	0	0	0	0	0	8	0	0	0	0	0	10	0	0	0	0	0
02/08/2018	459	93	0	0.999546281	-0.030120305	3	0	10	5	Ibis, Straw-Necked	183	0.301980198	0.531720661	0.479999691	84	169	253	75	1	14	169	183	5	12	2	0	0	0	0	0	5	70	0	70	0	0	8	0	0	0	0	0	10	0	0	0	0	0
03/08/2018	460	94	0	0.998879716	-0.047321388	3	0	11	7	Ibis, Straw-Necked	191	0.315181518	0.528857108	0.479998117	70	251	321	57	1	20	171	191	5	6	2	0	80	80	2	3	5	50	0	50	0	0	8	0	0	0	0	0	10	0	0	0	0	0
04/08/2018	461	95	0	0.997917161	-0.064508449	0	0	14	8	Ibis, Straw-Necked	279	0.46039604	0.525798615	0.479993493	72	256	328	32	1	48	231	279	7	8	2	14	0	14	0	1	5	0	25	25	1	1	8	10	0	10	0	0	10	0	0	0	0	0
05/08/2018	462	96	0	0.996658902	-0.081676395	0	0	10	9	Ibis, Straw-Necked	214	0.353135314	0.522548749	0.479983256	131	249	380	133	1	25	189	214	7	15	2	0	0	0	0	0	5	85	40	125	1	1	8	0	20	20	1	1	10	21	0	21	0	0
06/08/2018	463	97	0	0.995105311	-0.098820139	0	0	14	2	Ibis, Straw-Necked	35	0.057755776	0.519111283	0.479964064	66	35	101	22	1	0	35	35	2	7	2	31	0	31	0	0	5	20	0	20	0	2	8	0	0	0	0	0	10	15	0	15	0	1
07/08/2018	464	98	0	0.993256849	-0.1159346	0	0	16	6	Ibis, Straw-Necked	98	0.161716172	0.515490193	0.4799318	129	139	268	46	1	27	71	98	4	4	2	62	68	130	2	2	5	40	0	40	0	0	8	0	0	0	0	0	10	0	0	0	0	0
08/08/2018	465	99	0	0.991114064	-0.133014707	0.2	0.2	14.8	8	Ibis, Straw-Necked	218	0.359735974	0.511689645	0.479881575	0	253	253	8	1	0	218	218	7	10	2	0	35	35	1	3	5	0	0	0	0	3	8	0	0	0	0	0	10	0	0	0	0	0
09/08/2018	466	100	0	0.98867759	-0.150055398	0.2	0	15.15	8	Ibis, Straw-Necked	177	0.292079208	0.507713991	0.479807743	31	216	247	13	1	26	151	177	7	15	2	0	25	25	1	1	5	5	0	5	0	4	8	0	40	40	0	0	10	0	0	0	0	0
10/08/2018	467	101	0	0.98594815	-0.167051626	0.2	0	16.45	13	Ibis, Straw-Necked	162	0.267326733	0.503567759	0.47970391	125	236	361	77	1	6	156	162	10	13	2	0	65	65	2	2	5	50	15	65	1	1	8	0	0	0	0	0	10	69	0	69	0	0
11/08/2018	468	102	0	0.982926552	-0.183998352	0.2	0	17.95	14	Ibis, Straw-Necked	147	0.242574257	0.499255645	0.479562945	70	283	353	143	1	14	133	147	10	14	2	4	60	64	1	1	5	42	90	132	3	3	8	0	0	0	0	0	10	10	0	10	0	0
12/08/2018	469	103	0	0.979613692	-0.200890555	0.2	0	18	6	Ibis, Straw-Necked	59	0.097359736	0.494782503	0.479377002	105	52	157	6	1	7	52	59	6	8	2	91	0	91	0	0	5	0	0	0	0	1	8	0	0	0	0	0	10	7	0	7	0	0
13/08/2018	470	104	0	0.976010551	-0.21772323	0	0	15.2	17	Ibis, Straw-Necked	203	0.334983498	0.490153339	0.479137535	68	214	282	17	1	25	178	203	16	28	2	3	36	39	1	3	5	0	0	0	0	0	8	0	0	0	0	0	10	40	0	40	0	0
14/08/2018	471	105	0	0.972118197	-0.23449139	0	0	14.75	7	Ibis, Straw-Necked	110	0.181518152	0.485373296	0.478835323	31	140	171	32	1	6	104	110	5	15	2	0	36	36	2	3	5	25	0	25	0	0	8	0	0	0	0	0	10	0	0	0	0	0
15/08/2018	472	106	0	0.967937783	-0.251190064	0	0	16.4	10	Ibis, Straw-Necked	152	0.250825083	0.480447652	0.478460495	63	177	240	38	1	0	152	152	9	17	2	10	25	35	1	1	5	28	0	28	0	3	8	0	0	0	0	0	10	25	0	25	0	0
16/08/2018	473	107	0	0.963470549	-0.267814305	0	0	18.5	10	Ibis, Straw-Necked	134	0.221122112	0.475381804	0.478002566	90	153	243	44	1	31	103	134	8	12	2	24	15	39	1	2	5	0	35	35	1	1	8	0	0	0	0	0	10	35	0	35	0	0
17/08/2018	474	108	0	0.958717817	-0.284359187	0	0	18.95	3	Ibis, Straw-Necked	73	0.120462046	0.470181259	0.477450467	1	72	73	3	1	1	72	73	3	4	2	0	0	0	0	0	5	0	0	0	0	0	8	0	0	0	0	0	10	0	0	0	0	0
18/08/2018	475	109	0	0.953680997	-0.300819808	0	0	18.75	14	Ibis, Straw-Necked	420	0.693069307	0.464851629	0.476792589	59	366	425	14	1	54	366	420	14	15	2	0	0	0	0	0	5	0	0	0	0	0	8	0	0	0	0	0	10	5	0	5	0	0
19/08/2018	476	110	0	0.94836158	-0.317191289	0	0	15.65	5	Ibis, Straw-Necked	90	0.148514851	0.459398616	0.476016829	95	109	204	35	1	45	45	90	4	6	2	0	64	64	1	1	5	30	0	30	0	0	8	0	0	0	0	0	10	20	0	20	0	0
20/08/2018	477	111	0	0.942761143	-0.333468779	0	0	16.15	15	Ibis, Straw-Necked	232	0.382838284	0.453828003	0.475110642	84	349	433	48	1	60	172	232	8	15	2	4	125	129	4	4	5	14	20	34	1	1	8	0	32	32	2	2	10	6	0	6	0	0
21/08/2018	478	112	0	0.936881346	-0.349647455	0	0	15.3	10	Ibis, Straw-Necked	68	0.112211221	0.448145644	0.474061099	70	80	150	16	1	30	38	68	6	14	2	4	25	29	3	5	5	6	0	6	0	0	8	0	17	17	1	1	10	30	0	30	0	0
22/08/2018	479	113	0	0.930723931	-0.365722523	0	0	14.8	13	Ibis, Straw-Necked	184	0.303630363	0.442357456	0.472854952	118	194	312	42	1	54	130	184	8	13	2	2	64	66	5	6	5	29	0	29	0	1	8	0	0	0	0	0	10	33	0	33	0	0
23/08/2018	480	114	0	0.924290722	-0.38168922	0	0	15.9	19	Ibis, Straw-Necked	278	0.458745875	0.436469404	0.471478703	141	387	528	89	1	9	269	278	13	17	2	35	103	138	5	6	5	70	0	70	0	2	8	0	0	0	0	0	10	27	15	42	1	1
24/08/2018	481	115	0	0.917583626	-0.397542814	0	0	17.65	14	Ibis, Straw-Necked	149	0.245874587	0.430487496	0.469918686	109	206	315	48	1	28	121	149	10	10	2	41	50	91	3	4	5	0	35	35	1	1	8	0	0	0	0	0	10	40	0	40	0	0
25/08/2018	482	116	0	0.91060463	-0.413278608	0	0	17.45	8	Ibis, Straw-Necked	82	0.135313531	0.424417771	0.468161146	73	212	285	36	1	0	82	82	5	8	2	41	130	171	3	6	5	28	0	28	0	0	8	0	0	0	0	0	10	4	0	4	0	0
26/08/2018	483	117	0	0.903355802	-0.428891938	12.4	12.4	17.1	4	Ibis, Straw-Necked	72	0.118811881	0.418266286	0.466192337	64	76	140	64	1	4	68	72	3	5	2	0	8	8	1	1	5	60	0	60	0	1	8	0	0	0	0	0	10	0	0	0	0	0
27/08/2018	484	118	0	0.895839291	-0.444378178	20.2	7.8	17	2	Ibis, Straw-Necked	41	0.067656766	0.412039113	0.463998613	100	16	116	37	1	25	16	41	2	5	2	0	0	0	0	0	5	35	0	35	0	0	8	0	0	0	0	1	10	40	0	40	0	0
28/08/2018	485	119	0	0.888057323	-0.459732739	20.2	0	16.95	2	Ibis, Straw-Necked	117	0.193069307	0.40574232	0.461566537	110	62	172	47	1	55	62	117	2	6	2	4	0	4	0	1	5	45	0	45	0	0	8	0	0	0	0	0	10	6	0	6	0	0
29/08/2018	486	120	0	0.880012204	-0.474951072	20.2	0	17.2	2	Ibis, Straw-Necked	18	0.02970297	0.39938197	0.458882991	53	14	67	30	1	10	8	18	1	2	2	0	6	6	1	1	5	28	0	28	0	0	8	0	0	0	0	0	10	15	0	15	0	0
30/08/2018	487	121	0	0.871706319	-0.490028666	20.2	0	16.2	1	Ibis, Straw-Necked	60	0.099009901	0.392964108	0.455935289	61	30	91	2	1	30	30	60	1	1	2	0	0	0	0	0	5	1	0	1	0	0	8	0	0	0	0	0	10	30	0	30	0	0
31/08/2018	488	122	0	0.863142128	-0.504961055	7.8	0	14	7	Ibis, Straw-Necked	185	0.305280528	0.386494748	0.452711299	111	154	265	30	1	45	140	185	6	7	2	8	7	15	1	6	5	23	0	23	0	0	8	0	7	7	0	0	10	35	0	35	0	1
01/09/2018	489	123	0	0.85432217	-0.519743812	0	0	19	8	Ibis, Straw-Necked	60	0.099009901	0.37997987	0.449199567	61	116	177	44	1	9	51	60	4	8	2	0	35	35	3	3	5	7	30	37	1	3	8	0	0	0	0	0	10	45	0	45	0	0
02/09/2018	490	124	0	0.845249057	-0.534372558	0	0	11	6	Ibis, Straw-Necked	101	0.166666667	0.37342541	0.445389446	32	99	131	36	1	2	99	101	6	13	2	0	0	0	0	1	5	30	0	30	0	1	8	0	0	0	0	0	10	0	0	0	0	0
03/09/2018	491	125	0	0.835925479	-0.548842958	0	0	16.45	8	Ibis, Straw-Necked	153	0.252475248	0.366837246	0.441271222	0	153	153	8	1	0	153	153	8	14	2	0	0	0	0	1	5	0	0	0	0	0	8	0	0	0	0	0	10	0	0	0	0	0
04/09/2018	492	126	0	0.826354199	-0.563150724	0	0	17	12	Ibis, Straw-Necked	141	0.232673267	0.360221197	0.436836247	31	258	289	16	1	3	138	141	9	10	2	0	0	0	0	1	5	4	0	4	0	0	8	6	120	126	3	3	10	18	0	18	0	0
05/09/2018	493	127	0	0.816538051	-0.577291617	13	13	17	3	Ibis, Straw-Necked	93	0.153465347	0.353583009	0.432077063	111	63	174	3	1	30	63	93	3	3	2	39	0	39	0	0	5	0	0	0	0	0	8	0	0	0	0	0	10	42	0	42	0	1
06/09/2018	494	128	0	0.806479946	-0.591261445	13.2	0.2	18	8	Ibis, Straw-Necked	135	0.222772277	0.346928351	0.426987534	79	127	206	9	1	38	97	135	7	7	2	0	30	30	1	3	5	1	0	1	0	0	8	0	0	0	0	0	10	40	0	40	0	0
07/09/2018	495	129	0	0.796182864	-0.60505607	15.2	2	14	4	Ibis, Straw-Necked	45	0.074257426	0.340262806	0.421562966	40	39	79	18	1	6	39	45	4	4	2	10	0	10	0	0	5	14	0	14	0	0	8	0	0	0	0	0	10	10	0	10	0	0
08/09/2018	496	130	0	0.785649855	-0.618671403	15.2	0	19	2	Ibis, Straw-Necked	102	0.168316832	0.333591863	0.415800219	25	77	102	2	1	25	77	102	2	2	2	0	0	0	0	0	5	0	0	0	0	0	8	0	0	0	0	0	10	0	0	0	0	0
09/09/2018	497	131	0	0.774884041	-0.632103411	18.2	3	15	4	Ibis, Straw-Necked	116	0.191419142	0.326920911	0.409697823	72	126	198	10	1	0	116	116	4	7	2	0	0	0	0	0	5	6	0	6	0	3	8	16	10	26	0	0	10	50	0	50	0	1
10/09/2018	498	132	0	0.763888613	-0.645348113	5.2	0	13	3	Ibis, Straw-Necked	92	0.151815182	0.320255232	0.40325607	68	92	160	48	1	0	92	92	3	10	2	0	0	0	0	0	5	45	0	45	0	1	8	2	0	2	0	0	10	21	0	21	0	0
11/09/2018	499	133	0	0.752666828	-0.658401585	5	0	18.55	6	Ibis, Straw-Necked	120	0.198019802	0.313599997	0.396477105	77	126	203	51	1	9	111	120	5	6	2	0	15	15	1	1	5	45	0	45	0	0	8	0	0	0	0	0	10	23	0	23	0	0
12/09/2018	500	134	0	0.741222011	-0.671259958	3	0	19.05	1	Ibis, Straw-Necked	59	0.097359736	0.306960255	0.389364999	77	9	86	2	1	50	9	59	1	2	2	0	0	0	0	1	5	1	0	1	0	0	8	2	0	2	0	0	10	24	0	24	0	0
13/09/2018	501	135	0	0.729557554	-0.683919422	3	0	15	5	Ibis, Straw-Necked	48	0.079207921	0.300340935	0.381925806	105	133	238	30	1	30	18	48	2	2	2	20	115	135	3	4	5	25	0	25	0	0	8	0	0	0	0	0	10	30	0	30	0	1
14/09/2018	502	136	0	0.717676914	-0.696376226	0	0	20.25	4	Ibis, Straw-Necked	22	0.03630363	0.293746831	0.374167605	30	53	83	4	1	0	22	22	3	3	2	0	0	0	0	1	5	0	0	0	0	0	8	0	31	31	1	1	10	30	0	30	0	0
15/09/2018	503	137	0	0.70558361	-0.708626678	0	0	20.65	5	Ibis, Straw-Necked	113	0.186468647	0.287182608	0.366100522	84	83	167	38	1	60	53	113	4	4	2	0	0	0	0	1	5	4	30	34	1	1	8	0	0	0	0	0	10	20	0	20	0	0
16/09/2018	504	138	0	0.693281227	-0.72066715	0	0	21.7	2	Ibis, Straw-Necked	117	0.193069307	0.280652789	0.357736734	42	100	142	2	1	17	100	117	2	6	2	25	0	25	0	0	5	0	0	0	0	0	8	0	0	0	0	0	10	0	0	0	0	0
17/09/2018	505	139	0	0.680773409	-0.732494072	0	0	18.1	4	Ibis, Straw-Necked	99	0.163366337	0.274161755	0.349090449	94	69	163	7	1	30	69	99	4	6	2	3	0	3	0	0	5	3	0	3	0	0	8	0	0	0	0	0	10	58	0	58	0	0
18/09/2018	506	140	0	0.668063864	-0.74410394	0	0	12	4	Ibis, Straw-Necked	91	0.150165017	0.267713741	0.340177864	88	108	196	83	1	13	78	91	3	3	2	0	0	0	0	0	5	50	30	80	1	1	8	0	0	0	0	0	10	25	0	25	0	0
19/09/2018	507	141	0	0.655156357	-0.755493314	0	0	18.8	4	Ibis, Straw-Necked	140	0.231023102	0.261312832	0.331017104	32	140	172	36	1	0	140	140	4	6	2	0	0	0	0	2	5	32	0	32	0	0	8	0	0	0	0	0	10	0	0	0	0	0
20/09/2018	508	142	0	0.642054713	-0.766658819	0	0	17	3	Ibis, Straw-Necked	18	0.02970297	0.25496296	0.321628134	72	19	91	3	1	7	11	18	2	7	2	10	8	18	1	4	5	0	0	0	0	0	8	0	0	0	0	0	10	55	0	55	0	1
21/09/2018	509	143	0	0.628762815	-0.777597147	0	0	15	4	Ibis, Straw-Necked	74	0.122112211	0.248667902	0.31203265	20	54	74	4	1	20	54	74	4	4	2	0	0	0	0	0	5	0	0	0	0	0	8	0	0	0	0	0	10	0	0	0	0	0
22/09/2018	510	144	0	0.6152846	-0.788305056	0	0	18.65	2	Ibis, Straw-Necked	70	0.115511551	0.242431277	0.302253946	90	55	145	2	1	50	20	70	1	2	2	15	0	15	0	0	5	0	0	0	0	0	8	0	35	35	1	1	10	25	0	25	0	0
23/09/2018	511	145	0	0.601624063	-0.798779373	0	0	19.6	6	Ibis, Straw-Necked	30	0.04950495	0.236256547	0.292316763	80	175	255	26	1	5	25	30	2	5	2	15	75	90	2	2	5	20	0	20	0	0	8	15	75	90	2	2	10	25	0	25	0	0
24/09/2018	512	146	0	0.587785252	-0.809016994	0	0	19.75	10	Ibis, Straw-Necked	160	0.264026403	0.23014701	0.282247116	128	270	398	25	1	40	120	160	7	9	2	50	125	175	2	2	5	15	0	15	0	0	8	0	25	25	1	1	10	23	0	23	0	0
25/09/2018	513	147	0	0.573772268	-0.819014887	7	7	18.35	3	Ibis, Straw-Necked	33	0.054455446	0.224105804	0.2720721	89	49	138	43	1	0	33	33	2	2	2	24	16	40	1	1	5	40	0	40	0	0	8	0	0	0	0	0	10	25	0	25	0	0
26/09/2018	514	148	0	0.559589262	-0.828770087	19.2	12.2	18.75	8	Ibis, Straw-Necked	145	0.239273927	0.218135903	0.261819687	50	340	390	117	1	30	115	145	4	4	2	0	85	85	2	3	5	10	100	110	1	1	8	0	0	0	0	0	10	10	40	50	1	1
27/09/2018	515	149	0	0.545240439	-0.838279705	20.8	1.6	19.15	12	Ibis, Straw-Necked	271	0.447194719	0.212240121	0.2515185	102	329	431	62	1	2	269	271	9	9	2	50	60	110	3	5	5	50	0	50	0	0	8	0	0	0	0	0	10	0	0	0	0	0
28/09/2018	516	150	0	0.530730048	-0.847540923	20.8	0	21.35	6	Ibis, Straw-Necked	132	0.217821782	0.206421104	0.241197586	76	121	197	6	1	11	121	132	6	9	2	25	0	25	0	0	5	0	0	0	0	0	8	0	0	0	0	0	10	40	0	40	0	1
29/09/2018	517	151	0	0.516062391	-0.856550996	20.8	0	19	2	Ibis, Straw-Necked	47	0.077557756	0.20068134	0.230886171	113	47	160	20	1	0	47	47	2	3	2	25	0	25	0	0	5	18	0	18	0	0	8	0	0	0	0	0	10	70	0	70	0	1
30/09/2018	518	152	0	0.501241813	-0.865307254	16.6	2.8	18.85	7	Ibis, Straw-Necked	121	0.199669967	0.195023152	0.220613423	40	225	265	7	1	6	115	121	4	6	2	30	110	140	3	3	5	0	0	0	0	0	8	0	0	0	0	0	10	4	0	4	0	0
01/10/2018	519	153	0	0.486272707	-0.873807104	15.6	11.2	18.6	1	Ibis, Straw-Necked	77	0.127062706	0.189448701	0.210408198	85	32	117	9	1	45	32	77	1	1	2	0	0	0	0	0	5	8	0	8	0	0	8	2	0	2	0	0	10	30	0	30	0	0
02/10/2018	520	154	0	0.471159508	-0.882048025	14	0	14	2	Ibis, Straw-Necked	0	0	0.183959988	0.200298804	117	60	177	33	1	0	0	0	0	3	2	50	60	110	2	3	5	31	0	31	0	0	8	0	0	0	0	0	10	36	0	36	0	0
03/10/2018	521	155	0	0.455906694	-0.890027576	14	0	19.25	7	Ibis, Straw-Necked	68	0.112211221	0.178558857	0.190312762	80	138	218	62	1	3	65	68	3	4	2	25	33	58	2	3	5	17	40	57	2	2	8	0	0	0	0	0	10	35	0	35	0	0
04/10/2018	522	156	0	0.440518784	-0.897743394	14	0	16	2	Ibis, Straw-Necked	30	0.04950495	0.173246993	0.180476578	35	36	71	10	1	0	30	30	1	1	2	2	6	8	1	1	5	8	0	8	0	0	8	0	0	0	0	0	10	25	0	25	0	0
05/10/2018	523	157	0	0.42500034	-0.90519319	11.2	0	21.55	3	Ibis, Straw-Necked	30	0.04950495	0.168025925	0.17081553	0	90	90	3	1	0	30	30	2	2	2	0	60	60	1	4	5	0	0	0	0	0	8	0	0	0	0	0	10	0	0	0	0	0
06/10/2018	524	158	0	0.409355959	-0.912374758	3.2	3.2	19.2	5	Ibis, Straw-Necked	63	0.103960396	0.162897031	0.161353467	50	101	151	5	1	15	48	63	3	8	2	35	53	88	2	3	5	0	0	0	0	0	8	0	0	0	0	0	10	0	0	0	0	0
07/10/2018	525	159	0	0.393590277	-0.91928597	7.4	4.2	19.65	2	Ibis, Straw-Necked	35	0.057755776	0.157861537	0.152112633	41	50	91	2	1	0	35	35	1	3	2	36	15	51	1	3	5	0	0	0	0	1	8	0	0	0	0	0	10	5	0	5	0	1
08/10/2018	526	160	0	0.377707965	-0.925924777	7.4	0	21.2	0	Ibis, Straw-Necked	0	0	0.152920522	0.143113504	15	0	15	0	1	0	0	0	0	0	2	0	0	0	0	0	5	0	0	0	0	0	8	0	0	0	0	0	10	15	0	15	0	0
09/10/2018	527	161	0	0.361713731	-0.932289213	10.8	3.4	21.1	2	Ibis, Straw-Necked	40	0.066006601	0.14807492	0.134374657	0	70	70	31	1	0	40	40	1	1	2	0	0	0	0	0	5	0	30	30	1	1	8	0	0	0	0	0	10	0	0	0	0	0
10/10/2018	528	162	0	0.345612313	-0.938377392	15.8	5	16	1	Ibis, Straw-Necked	52	0.085808581	0.143325524	0.125912656	29	25	54	3	1	27	25	52	1	2	2	0	0	0	0	0	5	2	0	2	0	0	8	0	0	0	0	0	10	0	0	0	0	0
11/10/2018	529	163	0	0.329408482	-0.944187509	17.6	5	19	0	Ibis, Straw-Necked	40	0.066006601	0.13867299	0.117741969	56	0	56	10	1	40	0	40	0	0	2	0	0	0	0	0	5	10	0	10	0	0	8	3	0	3	0	0	10	3	0	3	0	0
12/10/2018	530	164	0	0.313107041	-0.949717843	24.2	10.8	19.4	2	Ibis, Straw-Necked	38	0.062706271	0.134117842	0.109874911	16	30	46	8	1	8	30	38	2	3	2	2	0	2	0	0	5	6	0	6	0	0	8	0	0	0	0	0	10	0	0	0	0	0
13/10/2018	531	165	0	0.296712819	-0.954966755	38.4	14.2	9.85	1	Ibis, Straw-Necked	0	0	0.129660477	0.102321613	15	20	35	1	1	0	0	0	0	2	2	15	20	35	1	5	5	0	0	0	0	0	8	0	0	0	0	0	10	0	0	0	0	0
14/10/2018	532	166	0	0.280230675	-0.95993269	49	14	18	1	Ibis, Straw-Necked	4	0.00660066	0.125301175	0.095090016	42	60	102	60	1	4	0	4	0	5	2	20	0	20	0	7	5	0	60	60	1	1	8	8	0	8	0	0	10	10	0	10	0	0
15/10/2018	533	167	0	0.263665493	-0.964614176	73.2	29.2	20.5	1	Ibis, Straw-Necked	0	0	0.121040109	0.088185894	12	6	18	3	1	0	0	0	0	9	2	0	6	6	1	14	5	2	0	2	0	2	8	0	0	0	0	0	10	10	0	10	0	1
16/10/2018	534	168	0	0.24702218	-0.969009826	80.2	12	20	0	Ibis, Straw-Necked	0	0	0.116877368	0.081612902	32	0	32	12	1	0	0	0	0	11	2	20	0	20	0	5	5	12	0	12	0	0	8	0	0	0	0	0	10	0	0	0	0	0
17/10/2018	535	169	0	0.23030567	-0.973118337	70.2	0.8	21.6	0	Ibis, Straw-Necked	0	0	0.112812984	0.07537264	18	0	18	18	1	0	0	0	0	2	2	0	0	0	0	1	5	18	0	18	0	0	8	0	0	0	0	0	10	0	0	0	0	0
18/10/2018	536	170	0	0.213520915	-0.976938493	57.4	1.4	21.65	0	Ibis, Straw-Necked	0	0	0.108846989	0.069464747	0	0	0	0	1	0	0	0	0	5	2	0	0	0	0	0	5	0	0	0	0	0	8	0	0	0	0	0	10	0	0	0	0	0
19/10/2018	537	171	0	0.19667289	-0.98046916	44.4	1	21.8	0	Ibis, Straw-Necked	0	0	0.104979513	0.063887004	0	0	0	0	1	0	0	0	0	2	2	0	0	0	0	0	5	0	0	0	0	0	8	0	0	0	0	0	10	0	0	0	0	0
20/10/2018	538	172	0	0.179766586	-0.983709294	15.2	0	22.65	0	Ibis, Straw-Necked	0	0	0.101210953	0.058635463	10	0	10	0	1	0	0	0	0	0	2	0	0	0	0	0	5	0	0	0	0	0	8	0	0	0	0	0	10	10	0	10	0	0
21/10/2018	539	173	0	0.162807013	-0.986657933	3.2	0	23.7	0	Ibis, Straw-Necked	0	0	0.097542285	0.053704581	1	0	1	0	1	0	0	0	0	0	2	0	0	0	0	0	5	0	0	0	0	0	8	0	0	0	0	0	10	1	0	1	0	0
22/10/2018	540	174	0	0.145799197	-0.989314204	14.4	12	21.55	0	Ibis, Straw-Necked	0	0	0.093975625	0.049087366	20	0	20	0	1	0	0	0	0	1	2	0	0	0	0	0	5	0	0	0	0	0	8	0	0	0	0	0	10	20	0	20	0	0
23/10/2018	541	175	0	0.128748177	-0.99167732	13	0	23.2	0	Ibis, Straw-Necked	1	0.001650165	0.090515248	0.044775536	1	0	1	0	1	1	0	1	0	1	2	0	0	0	0	2	5	0	0	0	0	0	8	0	0	0	0	0	10	0	0	0	0	0
24/10/2018	542	176	0	0.111659007	-0.99374658	12	0	25.4	0	Ibis, Straw-Necked	0	0	0.087169436	0.040759675	9	0	9	4	1	0	0	0	0	2	2	0	0	0	0	1	5	4	0	4	0	0	8	0	0	0	0	0	10	5	0	5	0	0
25/10/2018	543	177	0	0.09453675	-0.995521372	12	0	21	0	Ibis, Straw-Necked	0	0	0.083953844	0.037029395	0	0	0	0	1	0	0	0	0	1	2	0	0	0	0	2	5	0	0	0	0	0	8	0	0	0	0	0	10	0	0	0	0	0
26/10/2018	544	178	0	0.077386479	-0.99700117	12	0	20	0	Ibis, Straw-Necked	0	0	0.080897607	0.033573498	16	0	16	0	1	0	0	0	0	2	2	0	0	0	0	0	5	0	0	0	0	0	8	10	0	10	0	0	10	6	0	6	0	0
27/10/2018	545	179	0	0.060213277	-0.998185534	0	0	20	0	Ibis, Straw-Necked	0	0	0.078054395	0.030380136	11	0	11	0	1	0	0	0	0	2	2	1	0	1	0	0	5	0	0	0	0	0	8	10	0	10	0	0	10	0	0	0	0	0
28/10/2018	546	180	0	0.043022233	-0.999074115	0	0	24.35	0	Ibis, Straw-Necked	0	0	0.07552237	0.027436959	0	0	0	0	1	0	0	0	0	1	2	0	0	0	0	0	5	0	0	0	0	0	8	0	0	0	0	0	10	0	0	0	0	0
29/10/2018	547	181	0	0.02581844	-0.999666649	0.8	0.8	9.25	0	Ibis, Straw-Necked	0	0	0.073479862	0.024731266	0	0	0	0	1	0	0	0	0	1	2	0	0	0	0	0	5	0	0	0	0	0	8	0	0	0	0	0	10	0	0	0	0	0
30/10/2018	548	182	0	0.008606997	-0.999962959	2.2	1.4	21.3	0	Ibis, Straw-Necked	0	0	0.072248216	0.022250141	2	0	2	0	1	0	0	0	0	1	2	0	0	0	0	1	5	0	0	0	0	0	8	0	0	0	0	0	10	2	0	2	0	0
31/10/2018	549	183	0	-0.008606997	-0.999962959	2.2	0	21.3	0	Ibis, Straw-Necked	0	0	0.072399265	0.025029632	0	0	0	0	1	0	0	0	0	0	2	0	0	0	0	0	5	0	0	0	0	0	8	0	0	0	0	0	10	0	0	0	0	0
01/11/2018	550	184	0	-0.02581844	-0.999666649	2.2	0	21.8	0	Ibis, Straw-Necked	0	0	0.074928871	0.025266637	6	0	6	6	1	0	0	0	0	1	2	0	0	0	0	1	5	6	0	6	0	0	8	0	0	0	0	0	10	0	0	0	0	0
02/11/2018	551	185	0	-0.043022233	-0.999074115	2.2	0	23	0	Ibis, Straw-Necked	2	0.00330033	0.081505204	0.025740365	21	0	21	19	1	2	0	2	0	4	2	0	0	0	0	0	5	19	0	19	0	0	8	0	0	0	0	0	10	0	0	0	0	0
03/11/2018	552	186	0	-0.060213277	-0.998185534	1.4	0	21	2	Ibis, Straw-Necked	0	0	0.094728141	0.026450256	28	32	60	51	1	0	0	0	0	1	2	3	7	10	1	2	5	25	25	50	1	1	8	0	0	0	0	1	10	0	0	0	0	0
04/11/2018	553	187	0	-0.077386479	-0.99700117	0	0	21	0	Ibis, Straw-Necked	6	0.00990099	0.118122211	0.027395467	17	0	17	0	1	6	0	6	0	3	2	0	0	0	0	2	5	0	0	0	0	1	8	5	0	5	0	0	10	6	0	6	0	0
05/11/2018	554	188	0	-0.09453675	-0.995521372	0	0	26.25	2	Ibis, Straw-Necked	35	0.057755776	0.155212191	0.028574879	6	35	41	2	1	0	35	35	2	3	2	0	0	0	0	0	5	0	0	0	0	0	8	0	0	0	0	0	10	6	0	6	0	0
06/11/2018	555	189	0	-0.111659007	-0.99374658	0	0	27.75	3	Ibis, Straw-Necked	128	0.211221122	0.207007917	0.029987094	33	95	128	3	1	33	95	128	3	5	2	0	0	0	0	0	5	0	0	0	0	0	8	0	0	0	0	0	10	0	0	0	0	1
07/11/2018	556	190	0	-0.128748177	-0.99167732	0	0	26.9	0	Ibis, Straw-Necked	0	0	0.268906983	0.031630437	0	0	0	0	1	0	0	0	0	0	2	0	0	0	0	0	5	0	0	0	0	0	8	0	0	0	0	0	10	0	0	0	0	0
08/11/2018	557	191	0	-0.145799197	-0.989314204	0.4	0.4	24.05	3	Ibis, Straw-Necked	143	0.235973597	0.330881172	0.033502962	50	103	153	3	1	40	103	143	3	4	2	10	0	10	0	2	5	0	0	0	0	0	8	0	0	0	0	0	10	0	0	0	0	0
09/11/2018	558	192	0	-0.162807013	-0.986657933	0.4	0	20.7	1	Ibis, Straw-Necked	20	0.0330033	0.382902249	0.035602449	8	20	28	1	1	0	20	20	1	1	2	0	0	0	0	0	5	0	0	0	0	0	8	0	0	0	0	0	10	8	0	8	0	0
10/11/2018	559	193	0	-0.179766586	-0.983709294	0.4	0	18	1	Ibis, Straw-Necked	132	0.217821782	0.420367743	0.03792641	78	54	132	1	1	78	54	132	1	2	2	0	0	0	0	0	5	0	0	0	0	0	8	0	0	0	0	0	10	0	0	0	0	0
11/11/2018	560	194	0	-0.19667289	-0.98046916	0.4	0	22.3	10	Ibis, Straw-Necked	433	0.714521452	0.444287393	0.04047209	66	447	513	69	1	66	367	433	8	21	2	0	20	20	1	1	5	0	60	60	1	1	8	0	0	0	0	0	10	0	0	0	0	0
12/11/2018	561	195	0	-0.213520915	-0.976938493	0.4	0	18	4	Ibis, Straw-Necked	175	0.288778878	0.458185829	0.043236473	45	150	195	4	1	25	150	175	4	6	2	20	0	20	0	0	5	0	0	0	0	0	8	0	0	0	0	0	10	0	0	0	0	3
13/11/2018	562	196	0	-0.23030567	-0.973118337	0	0	21.95	6	Ibis, Straw-Necked	218	0.359735974	0.465587396	0.046216281	68	218	286	45	1	40	178	218	5	6	2	22	0	22	0	0	5	0	40	40	1	1	8	0	0	0	0	0	10	6	0	6	0	0
14/11/2018	563	197	0	-0.24702218	-0.969009826	1.6	1.6	22.75	1	Ibis, Straw-Necked	10	0.01650165	0.469091739	0.049407983	50	13	63	41	1	10	0	10	0	1	2	0	0	0	0	0	5	40	0	40	0	0	8	0	13	13	1	2	10	0	0	0	0	0
15/11/2018	564	198	0	-0.263665493	-0.964614176	1.6	0	25.25	1	Ibis, Straw-Necked	40	0.066006601	0.470366757	0.052807797	50	40	90	1	1	0	40	40	1	1	2	25	0	25	0	2	5	0	0	0	0	0	8	0	0	0	0	0	10	25	0	25	0	0
16/11/2018	565	199	0	-0.280230675	-0.95993269	1.6	0	24.25	4	Ibis, Straw-Necked	91	0.150165017	0.470407992	0.056411693	97	131	228	34	1	10	81	91	3	4	2	32	50	82	1	1	5	30	0	30	0	0	8	0	0	0	0	0	10	25	0	25	0	0
17/11/2018	566	200	0	-0.296712819	-0.954966755	1.6	0	24.4	6	Ibis, Straw-Necked	174	0.287128713	0.469786911	0.060215399	145	109	254	16	1	65	109	174	6	11	2	25	0	25	0	0	5	10	0	10	0	0	8	0	0	0	0	0	10	45	0	45	0	0
18/11/2018	567	201	0	-0.313107041	-0.949717843	7.4	5.8	22.1	3	Ibis, Straw-Necked	66	0.108910891	0.468824442	0.064214408	117	38	155	28	1	28	38	66	3	14	2	60	0	60	0	3	5	25	0	25	0	0	8	0	0	0	0	0	10	4	0	4	0	0
19/11/2018	568	202	0	-0.329408482	-0.944187509	5.8	0	22.6	5	Ibis, Straw-Necked	185	0.305280528	0.467698453	0.068403979	162	206	368	95	1	29	156	185	4	23	2	73	0	73	0	5	5	41	50	91	1	1	8	0	0	0	0	0	10	19	0	19	0	0
20/11/2018	569	203	0	-0.345612313	-0.938377392	5.8	0	20	9	Ibis, Straw-Necked	306	0.504950495	0.466506584	0.072779148	169	323	492	9	1	68	238	306	7	12	2	23	25	48	1	2	5	0	0	0	0	1	8	2	60	62	1	1	10	76	0	76	0	1
21/11/2018	570	204	0	-0.361713731	-0.932289213	5.8	0	25.55	4	Ibis, Straw-Necked	115	0.189768977	0.465301934	0.077334729	85	115	200	4	1	30	85	115	3	7	2	0	30	30	1	2	5	0	0	0	0	0	8	0	0	0	0	0	10	55	0	55	0	0
22/11/2018	571	205	0	-0.377707965	-0.925924777	7.6	1.8	27.15	1	Ibis, Straw-Necked	5	0.008250825	0.464113006	0.082065323	112	3	115	26	1	2	3	5	1	2	2	0	0	0	0	0	5	25	0	25	0	0	8	0	0	0	0	1	10	85	0	85	0	0
23/11/2018	572	206	0	-0.393590277	-0.91928597	6.8	5	20	0	Ibis, Straw-Necked	0	0	0.462954766	0.086965322	40	0	40	0	1	0	0	0	0	1	2	0	0	0	0	1	5	0	0	0	0	0	8	0	0	0	0	0	10	40	0	40	0	0
24/11/2018	573	207	0	-0.409355959	-0.912374758	6.8	0	23.55	3	Ibis, Straw-Necked	26	0.04290429	0.461834746	0.09202892	65	150	215	3	1	26	0	26	0	0	2	12	150	162	3	3	5	0	0	0	0	0	8	2	0	2	0	0	10	25	0	25	0	0
25/11/2018	574	208	0	-0.42500034	-0.90519319	6.8	0	26.7	4	Ibis, Straw-Necked	136	0.224422442	0.460756405	0.097250116	167	106	273	15	1	30	106	136	4	7	2	0	0	0	0	0	5	11	0	11	0	0	8	0	0	0	0	0	10	126	0	126	0	0
26/11/2018	575	209	0	-0.440518784	-0.897743394	6.8	0	26.5	3	Ibis, Straw-Necked	68	0.112211221	0.459720975	0.10262272	186	171	357	38	1	24	44	68	2	3	2	0	0	0	0	0	5	35	0	35	0	0	8	0	0	0	0	0	10	127	127	254	1	1
27/11/2018	576	210	0	-0.455906694	-0.890027576	5	0	24	1	Ibis, Straw-Necked	65	0.107260726	0.458728481	0.108140365	56	50	106	11	1	15	50	65	1	2	2	6	0	6	0	0	5	10	0	10	0	0	8	0	0	0	0	0	10	25	0	25	0	0
28/11/2018	577	211	0	-0.471159508	-0.882048025	1	1	26	1	Ibis, Straw-Necked	3	0.004950495	0.457778295	0.113796513	168	80	248	71	1	3	0	3	0	1	2	30	80	110	1	1	5	70	0	70	0	0	8	0	0	0	0	0	10	65	0	65	0	0
29/11/2018	578	212	0	-0.486272707	-0.873807104	1	0	22	2	Ibis, Straw-Necked	71	0.117161716	0.456869447	0.119584458	104	75	179	25	1	36	35	71	1	9	2	45	40	85	1	2	5	23	0	23	0	0	8	0	0	0	0	0	10	0	0	0	0	0
30/11/2018	579	213	0	-0.501241813	-0.865307254	1	0	24.6	3	Ibis, Straw-Necked	81	0.133663366	0.456000794	0.125497342	171	120	291	38	1	41	40	81	2	4	2	95	80	175	1	1	5	35	0	35	0	0	8	0	0	0	0	0	10	0	0	0	0	0
01/12/2018	580	214	0	-0.516062391	-0.856550996	1	0	27.45	3	Ibis, Straw-Necked	146	0.240924092	0.45517111	0.131528157	100	106	206	3	1	40	106	146	3	3	2	0	0	0	0	0	5	0	0	0	0	0	8	0	0	0	0	0	10	60	0	60	0	0
02/12/2018	581	215	0	-0.530730048	-0.847540923	1	0	22	5	Ibis, Straw-Necked	240	0.396039604	0.454379145	0.137669754	92	260	352	35	1	0	240	240	4	4	2	18	20	38	1	1	5	30	0	30	0	0	8	0	0	0	0	0	10	44	0	44	0	0
03/12/2018	582	216	0	-0.545240439	-0.838279705	0	0	25	6	Ibis, Straw-Necked	150	0.247524752	0.453623647	0.143914854	5	150	155	6	1	0	150	150	6	7	2	5	0	5	0	0	5	0	0	0	0	1	8	0	0	0	0	0	10	0	0	0	0	0
04/12/2018	583	217	0	-0.559589262	-0.828770087	0	0	25.1	8	Ibis, Straw-Necked	327	0.53960396	0.452903384	0.150256057	126	299	425	79	1	78	249	327	7	8	2	0	0	0	0	0	5	22	50	72	1	1	8	8	0	8	0	0	10	18	0	18	0	0
05/12/2018	584	218	0	-0.573772268	-0.819014887	2.2	2.2	24.25	6	Ibis, Straw-Necked	118	0.194719472	0.452217152	0.156685846	71	112	183	31	1	6	112	118	6	7	2	0	0	0	0	1	5	25	0	25	0	0	8	0	0	0	0	0	10	40	0	40	0	0
06/12/2018	585	219	0	-0.587785252	-0.809016994	5.2	3	23.15	3	Ibis, Straw-Necked	84	0.138613861	0.451563782	0.163196601	78	66	144	33	1	18	66	84	3	8	2	0	0	0	0	0	5	30	0	30	0	2	8	0	0	0	0	0	10	30	0	30	0	0
07/12/2018	586	220	0	-0.601624063	-0.798779373	5.2	0	22.15	7	Ibis, Straw-Necked	221	0.364686469	0.450942145	0.169780605	84	212	296	49	1	52	169	221	6	22	2	0	0	0	0	1	5	0	43	43	1	1	8	0	0	0	0	0	10	32	0	32	0	0
08/12/2018	587	221	0	-0.6152846	-0.788305056	5.2	0	22	13	Ibis, Straw-Necked	392	0.646864686	0.450351153	0.176430056	88	448	536	155	1	64	328	392	11	19	2	0	0	0	0	0	5	24	120	144	2	2	8	0	0	0	0	0	10	0	0	0	0	0
09/12/2018	588	222	0	-0.628762815	-0.777597147	5.2	0	24	14	Ibis, Straw-Necked	548	0.904290429	0.449789763	0.183137071	162	437	599	26	1	111	437	548	14	20	2	4	0	4	0	0	5	12	0	12	0	0	8	0	0	0	0	0	10	35	0	35	0	0
10/12/2018	589	223	0	-0.642054713	-0.766658819	3	0	21	3	Ibis, Straw-Necked	70	0.115511551	0.449256982	0.189893702	35	55	90	13	1	25	45	70	2	2	2	0	10	10	1	1	5	10	0	10	0	0	8	0	0	0	0	0	10	0	0	0	0	0
11/12/2018	590	224	0	-0.655156357	-0.755493314	0	0	24.95	6	Ibis, Straw-Necked	193	0.318481848	0.448751866	0.196691941	13	220	233	45	1	13	180	193	5	6	2	0	0	0	0	0	5	0	40	40	1	1	8	0	0	0	0	0	10	0	0	0	0	0
12/12/2018	591	225	0	-0.668063864	-0.74410394	0	0	22	6	Ibis, Straw-Necked	94	0.155115512	0.448273525	0.203523731	161	228	389	247	1	16	78	94	3	5	2	0	40	40	1	1	5	133	110	243	2	2	8	0	0	0	0	0	10	12	0	12	0	0
13/12/2018	592	226	0	-0.680773409	-0.732494072	0	0	25.95	6	Ibis, Straw-Necked	184	0.303630363	0.447821121	0.210380974	116	244	360	139	1	0	184	184	5	5	2	4	0	4	0	0	5	74	60	134	1	1	8	15	0	15	0	0	10	23	0	23	0	0
14/12/2018	593	227	0	-0.693281227	-0.72066715	0	0	25	5	Ibis, Straw-Necked	93	0.153465347	0.447393881	0.217255544	70	158	228	55	1	0	93	93	3	3	2	20	65	85	2	2	5	50	0	50	0	0	8	0	0	0	0	0	10	0	0	0	0	0
15/12/2018	594	228	0	-0.70558361	-0.708626678	2	2	24	1	Ibis, Straw-Necked	45	0.074257426	0.446991087	0.224139292	44	45	89	15	1	30	15	45	1	3	2	0	0	0	0	0	5	14	0	14	0	0	8	0	30	30	0	0	10	0	0	0	0	0
16/12/2018	595	229	0	-0.717676914	-0.696376226	4.8	2.8	24.7	2	Ibis, Straw-Necked	123	0.202970297	0.44661209	0.231024061	100	73	173	2	1	50	73	123	2	5	2	30	0	30	0	0	5	0	0	0	0	0	8	0	0	0	0	0	10	20	0	20	0	0
17/12/2018	596	230	0	-0.729557554	-0.683919422	14.2	9.4	24.85	2	Ibis, Straw-Necked	79	0.130363036	0.446256309	0.23790169	136	17	153	22	1	62	17	79	2	11	2	0	0	0	0	0	5	20	0	20	0	0	8	0	0	0	0	0	10	54	0	54	0	0
18/12/2018	597	231	0	-0.741222011	-0.671259958	18.2	4	24	1	Ibis, Straw-Necked	80	0.132013201	0.445923232	0.244764028	58	45	103	1	1	35	45	80	1	13	2	0	0	0	0	0	5	0	0	0	0	0	8	0	0	0	0	0	10	23	0	23	0	0
19/12/2018	598	232	0	-0.752666828	-0.658401585	20.2	2	26.4	2	Ibis, Straw-Necked	65	0.107260726	0.445612428	0.251602941	26	65	91	2	1	0	65	65	2	4	2	0	0	0	0	0	5	0	0	0	0	0	8	0	0	0	0	0	10	26	0	26	0	0
20/12/2018	599	233	0	-0.763888613	-0.645348113	18.2	0	28.15	1	Ibis, Straw-Necked	42	0.069306931	0.445323543	0.258410325	36	42	78	9	1	0	42	42	1	1	2	2	0	2	0	0	5	8	0	8	0	0	8	1	0	1	0	1	10	25	0	25	0	0
21/12/2018	600	234	0	-0.774884041	-0.632103411	15.4	0	29.3	2	Ibis, Straw-Necked	83	0.136963696	0.445056309	0.265178111	38	80	118	12	1	3	80	83	2	7	2	0	0	0	0	0	5	10	0	10	0	0	8	0	0	0	0	0	10	25	0	25	0	0
22/12/2018	601	235	0	-0.785649855	-0.618671403	6	0	29.45	0	Ibis, Straw-Necked	45	0.074257426	0.444810548	0.271898278	128	0	128	24	1	45	0	45	0	4	2	4	0	4	0	1	5	24	0	24	0	0	8	0	0	0	0	0	10	55	0	55	0	0
23/12/2018	602	236	0	-0.796182864	-0.60505607	2	0	24.25	2	Ibis, Straw-Necked	73	0.120462046	0.444586176	0.278562861	72	38	110	2	1	35	38	73	2	3	2	25	0	25	0	0	5	0	0	0	0	0	8	0	0	0	0	0	10	12	0	12	0	0
24/12/2018	603	237	0	-0.806479946	-0.591261445	0	0	23.4	3	Ibis, Straw-Necked	120	0.198019802	0.444383211	0.285163962	70	95	165	3	1	40	80	120	2	2	2	0	15	15	1	1	5	0	0	0	0	0	8	0	0	0	0	0	10	30	0	30	0	0
25/12/2018	604	238	0	-0.816538051	-0.577291617	0	0	19	7	Ibis, Straw-Necked	311	0.51320132	0.444201776	0.291693756	58	290	348	24	1	21	290	311	7	11	2	20	0	20	0	0	5	17	0	17	0	0	8	0	0	0	0	0	10	0	0	0	0	0
26/12/2018	605	239	0	-0.826354199	-0.563150724	0	0	21	4	Ibis, Straw-Necked	118	0.194719472	0.444042106	0.298144505	67	103	170	20	1	15	103	118	4	10	2	36	0	36	0	0	5	16	0	16	0	0	8	0	0	0	0	0	10	0	0	0	0	0
27/12/2018	606	240	0	-0.835925479	-0.548842958	0	0	24	3	Ibis, Straw-Necked	126	0.207920792	0.443904556	0.304508563	121	85	206	72	1	41	85	126	3	7	2	0	0	0	0	0	5	69	0	69	0	0	8	0	0	0	0	0	10	11	0	11	0	0
28/12/2018	607	241	0	-0.845249057	-0.534372558	0	0	22	3	Ibis, Straw-Necked	79	0.130363036	0.443789601	0.310778388	30	49	79	3	1	30	49	79	3	4	2	0	0	0	0	0	5	0	0	0	0	0	8	0	0	0	0	0	10	0	0	0	0	0
29/12/2018	608	242	2	-0.85432217	-0.519743812	0	0	24.95	3	Ibis, Straw-Necked	40	0.066006601	0.443697851	0.316946548	50	41	91	37	1	40	0	40	0	0	2	0	15	15	1	1	5	10	26	36	2	2	8	0	0	0	0	0	10	0	0	0	0	0
30/12/2018	609	243	0	-0.863142128	-0.504961055	0	0	26.6	7	Ibis, Straw-Necked	88	0.145214521	0.443630052	0.323005733	46	219	265	7	1	10	78	88	3	6	2	30	141	171	4	4	5	0	0	0	0	0	8	6	0	6	0	0	10	0	0	0	0	0
31/12/2018	610	244	0	-0.871706319	-0.490028666	0	0	25.95	6	Ibis, Straw-Necked	141	0.232673267	0.443587094	0.328948762	101	140	241	56	1	21	120	141	5	5	2	20	20	40	1	1	5	50	0	50	0	0	8	0	0	0	0	0	10	10	0	10	0	0
01/01/2019	611	245	0	-0.880012204	-0.474951072	0	0	25	6	Ibis, Straw-Necked	99	0.163366337	0.443570016	0.334768592	89	111	200	53	1	36	63	99	4	8	2	15	30	45	1	2	5	30	18	48	1	1	8	8	0	8	0	0	10	0	0	0	0	0
02/01/2019	612	246	0	-0.888057323	-0.459732739	0	0	26.05	12	Ibis, Straw-Necked	327	0.53960396	0.443580017	0.340458323	206	363	569	148	1	0	327	327	10	16	2	42	36	78	2	4	5	136	0	136	0	0	8	0	0	0	0	0	10	28	0	28	0	0
03/01/2019	613	247	0	-0.895839291	-0.444378178	0	0	25.1	12	Ibis, Straw-Necked	275	0.45379538	0.443618456	0.346011214	85	257	342	56	1	50	225	275	9	19	2	5	17	22	2	3	5	30	15	45	1	2	8	0	0	0	0	0	10	0	0	0	0	0
04/01/2019	614	248	0	-0.903355802	-0.428891938	0.6	0.6	26.3	10	Ibis, Straw-Necked	285	0.47029703	0.443686864	0.351420682	0	365	365	10	1	0	285	285	8	18	2	0	80	80	2	2	5	0	0	0	0	0	8	0	0	0	0	0	10	0	0	0	0	0
05/01/2019	615	249	0	-0.91060463	-0.413278608	1.6	1	26	8	Ibis, Straw-Necked	266	0.438943894	0.443786946	0.356680317	105	203	308	8	1	75	191	266	7	12	2	0	0	0	0	0	5	0	0	0	0	0	8	0	12	12	1	1	10	30	0	30	0	0
06/01/2019	616	250	0	-0.917583626	-0.397542814	1.6	0	27.65	10	Ibis, Straw-Necked	193	0.318481848	0.443920586	0.361783884	41	205	246	41	1	0	193	193	9	14	2	0	0	0	0	1	5	31	0	31	0	0	8	0	12	12	1	1	10	10	0	10	0	0
07/01/2019	617	251	0	-0.924290722	-0.38168922	2.2	0.6	27	11	Ibis, Straw-Necked	218	0.359735974	0.444089854	0.366725336	95	378	473	228	1	30	188	218	8	8	2	0	0	0	0	0	5	50	170	220	3	3	8	0	20	20	0	0	10	15	0	15	0	0
08/01/2019	618	252	0	-0.930723931	-0.365722523	2.6	0.4	26.2	11	Ibis, Straw-Necked	332	0.547854785	0.444297008	0.371498814	45	317	362	11	1	45	287	332	10	18	2	0	30	30	1	1	5	0	0	0	0	0	8	0	0	0	0	0	10	0	0	0	0	0
09/01/2019	619	253	0	-0.936881346	-0.349647455	2.2	0.2	26.35	12	Ibis, Straw-Necked	148	0.244224422	0.444544494	0.376098663	0	198	198	12	1	0	148	148	11	19	2	0	50	50	1	2	5	0	0	0	0	0	8	0	0	0	0	0	10	0	0	0	0	0
10/01/2019	620	254	0	-0.942761143	-0.333468779	1.2	0	27.7	6	Ibis, Straw-Necked	16	0.02640264	0.444834951	0.380519429	138	143	281	150	1	0	16	16	2	5	2	0	35	35	2	2	5	54	92	146	2	2	8	58	0	58	0	0	10	26	0	26	0	0
11/01/2019	621	255	0	-0.94836158	-0.317191289	2.2	1	25	4	Ibis, Straw-Necked	43	0.070957096	0.445171204	0.384755875	10	68	78	4	1	7	36	43	3	6	2	0	32	32	1	1	5	0	0	0	0	1	8	0	0	0	0	0	10	3	0	3	0	0
12/01/2019	622	256	0	-0.953680997	-0.300819808	1.6	0	23	7	Ibis, Straw-Necked	169	0.278877888	0.445556267	0.388802977	40	189	229	7	1	40	129	169	6	8	2	0	60	60	1	1	5	0	0	0	0	0	8	0	0	0	0	0	10	0	0	0	0	0
13/01/2019	623	257	0	-0.958717817	-0.284359187	1.2	0	26.45	13	Ibis, Straw-Necked	215	0.354785479	0.445993322	0.392655941	36	320	356	76	1	35	180	215	9	19	2	1	75	76	2	2	5	0	65	65	2	2	8	0	0	0	0	0	10	0	0	0	0	0
14/01/2019	624	258	0	-0.963470549	-0.267814305	1	0	26.55	14	Ibis, Straw-Necked	362	0.597359736	0.446485709	0.396310199	109	287	396	19	1	75	287	362	14	18	2	11	0	11	0	0	5	5	0	5	0	0	8	0	0	0	0	0	10	18	0	18	0	0
15/01/2019	625	259	0	-0.967937783	-0.251190064	1	0	26.65	7	Ibis, Straw-Necked	214	0.353135314	0.447036888	0.399761421	58	194	252	39	1	20	194	214	7	11	2	3	0	3	0	0	5	32	0	32	0	0	8	3	0	3	0	0	10	0	0	0	0	0
16/01/2019	626	260	0	-0.972118197	-0.23449139	0	0	26	7	Ibis, Straw-Necked	179	0.295379538	0.447650383	0.403005515	68	216	284	42	1	8	171	179	6	14	2	25	45	70	1	2	5	35	0	35	0	0	8	0	0	0	0	0	10	0	0	0	0	0
17/01/2019	627	261	0	-0.976010551	-0.21772323	0	0	28.35	9	Ibis, Straw-Necked	151	0.249174917	0.448329681	0.406038638	75	180	255	54	1	65	86	151	6	12	2	0	48	48	2	2	5	0	46	46	1	1	8	0	0	0	0	0	10	10	0	10	0	0
18/01/2019	628	262	0	-0.979613692	-0.200890555	0	0	26.85	8	Ibis, Straw-Necked	213	0.351485149	0.449078049	0.408857194	46	193	239	10	1	40	173	213	7	9	2	0	20	20	1	1	5	2	0	2	0	0	8	0	0	0	0	0	10	4	0	4	0	0
19/01/2019	629	263	0	-0.982926552	-0.183998352	0	0	27.3	10	Ibis, Straw-Necked	217	0.358085809	0.449898217	0.411457843	50	175	225	10	1	50	167	217	9	13	2	0	8	8	1	1	5	0	0	0	0	0	8	0	0	0	0	0	10	0	0	0	0	0
20/01/2019	630	264	0	-0.98594815	-0.167051626	0	0	27.5	9	Ibis, Straw-Necked	238	0.392739274	0.450791803	0.413837502	74	270	344	9	1	0	238	238	8	9	2	41	0	41	0	0	5	0	0	0	0	0	8	1	0	1	0	0	10	32	32	64	1	1
21/01/2019	631	265	0	-0.98867759	-0.150055398	0	0	26	17	Ibis, Straw-Necked	397	0.655115512	0.45175828	0.415993351	130	380	510	19	1	60	337	397	15	20	2	22	8	30	1	1	5	2	0	2	0	0	8	0	0	0	0	0	10	46	35	81	1	1
22/01/2019	632	266	0	-0.991114064	-0.133014707	0	0	27.3	8	Ibis, Straw-Necked	171	0.282178218	0.452793109	0.417922835	0	196	196	8	1	0	171	171	7	8	2	0	15	15	1	1	5	0	0	0	0	0	8	0	10	10	0	0	10	0	0	0	0	0
23/01/2019	633	267	0	-0.993256849	-0.1159346	0	0	28.5	4	Ibis, Straw-Necked	81	0.133663366	0.453884351	0.419623667	33	77	110	6	1	4	77	81	4	6	2	0	0	0	0	0	5	2	0	2	0	0	8	12	0	12	0	0	10	15	0	15	0	0
24/01/2019	634	268	0	-0.995105311	-0.098820139	0	0	26	6	Ibis, Straw-Necked	118	0.194719472	0.455006541	0.421093832	43	90	133	6	1	28	90	118	6	6	2	8	0	8	0	0	5	0	0	0	0	0	8	0	0	0	0	0	10	7	0	7	0	0
25/01/2019	635	269	0	-0.996658902	-0.081676395	0	0	29.2	5	Ibis, Straw-Necked	103	0.169966997	0.456109601	0.422331587	70	103	173	44	1	20	83	103	4	6	2	15	0	15	0	0	5	20	20	40	1	1	8	0	0	0	0	0	10	15	0	15	0	0
26/01/2019	636	270	0	-0.997917161	-0.064508449	0.6	0.6	28.6	4	Ibis, Straw-Necked	149	0.245874587	0.457098861	0.423335464	56	101	157	4	1	48	101	149	4	4	2	0	0	0	0	0	5	0	0	0	0	0	8	0	0	0	0	0	10	8	0	8	0	0
27/01/2019	637	271	0	-0.998879716	-0.047321388	0.6	0	28	5	Ibis, Straw-Necked	70	0.115511551	0.457799341	0.424104274	21	55	76	5	1	15	55	70	5	11	2	0	0	0	0	1	5	0	0	0	0	0	8	0	0	0	0	0	10	6	0	6	0	0
28/01/2019	638	272	0	-0.999546281	-0.030120305	0.6	0	28.05	6	Ibis, Straw-Necked	149	0.245874587	0.457892879	0.424637107	57	96	153	6	1	53	96	149	6	7	2	0	0	0	0	0	5	0	0	0	0	0	8	2	0	2	0	0	10	2	0	2	0	0
29/01/2019	639	273	0	-0.999916659	-0.012910296	0.6	0	27.75	9	Ibis, Straw-Necked	82	0.135313531	0.456810617	0.42493333	27	113	140	17	1	0	82	82	7	13	2	13	12	25	1	1	5	3	6	9	1	1	8	8	13	21	0	0	10	3	0	3	0	0
30/01/2019	640	274	0	-0.99999074	0.004303538	0.6	0	27	6	Ibis, Straw-Necked	59	0.097359736	0.453559418	0.424992592	23	55	78	12	1	4	55	59	6	9	2	13	0	13	0	0	5	6	0	6	0	0	8	0	0	0	0	0	10	0	0	0	0	0
31/01/2019	641	275	0	-0.999768502	0.021516097	0.8	0.8	28.2	4	Ibis, Straw-Necked	43	0.070957096	0.446473548	0.424814823	28	29	57	7	1	14	29	43	4	7	2	0	0	0	0	0	5	3	0	3	0	0	8	5	0	5	0	0	10	6	0	6	0	0
01/02/2019	642	276	0	-0.999250011	0.038722281	0.8	0	25	0	Ibis, Straw-Necked	0	0	0.432955233	0.424400234	28	0	28	0	1	0	0	0	0	0	2	3	0	3	0	1	5	0	0	0	0	0	8	20	0	20	0	0	10	5	0	5	0	0
02/02/2019	643	277	0	-0.998435421	0.05591699	2	1.2	27.55	0	Ibis, Straw-Necked	17	0.028052805	0.409481665	0.423749316	21	0	21	2	1	17	0	17	0	6	2	2	0	2	0	1	5	2	0	2	0	0	8	0	0	0	0	0	10	0	0	0	0	0
03/02/2019	644	278	0	-0.997324973	0.07309513	5.2	3.2	26.45	3	Ibis, Straw-Necked	83	0.136963696	0.372529367	0.422862841	30	53	83	3	1	30	53	83	3	8	2	0	0	0	0	1	5	0	0	0	0	0	8	0	0	0	0	0	10	0	0	0	0	0
04/02/2019	645	279	0	-0.995918996	0.09025161	19.2	14	26.2	3	Ibis, Straw-Necked	20	0.0330033	0.321089324	0.421741859	3	17	20	3	1	3	17	20	3	8	2	0	0	0	0	0	5	0	0	0	0	0	8	0	0	0	0	0	10	0	0	0	0	0
05/02/2019	646	280	0	-0.994217907	0.107381347	23.4	5	27.2	5	Ibis, Straw-Necked	39	0.064356436	0.259764244	0.420387699	14	32	46	8	1	7	32	39	5	10	2	0	0	0	0	0	5	3	0	3	0	0	8	0	0	0	0	0	10	4	0	4	0	0
06/02/2019	647	281	0	-0.992222209	0.124479264	51.4	28	25.9	2	Ibis, Straw-Necked	30	0.04950495	0.198582075	0.418801965	0	30	30	2	1	0	30	30	2	7	2	0	0	0	0	0	5	0	0	0	0	0	8	0	0	0	0	0	10	0	0	0	0	0
07/02/2019	648	282	0	-0.989932495	0.141540295	56.4	6.2	26.15	4	Ibis, Straw-Necked	39	0.064356436	0.147570168	0.416986538	35	29	64	4	1	10	29	39	4	15	2	0	0	0	0	0	5	0	0	0	0	0	8	0	0	0	0	1	10	25	0	25	0	0
08/02/2019	649	283	0	-0.987349442	0.158559385	56.2	3	26.6	2	Ibis, Straw-Necked	22	0.03630363	0.111329441	0.414943569	16	18	34	14	1	4	18	22	2	12	2	0	0	0	0	1	5	12	0	12	0	0	8	0	0	0	0	0	10	0	0	0	0	0
09/02/2019	650	284	0	-0.984473817	0.17553149	42.2	0	27.45	0	Ibis, Straw-Necked	0	0	0.0888479	0.412675478	0	0	0	0	1	0	0	0	0	3	2	0	0	0	0	0	5	0	0	0	0	0	8	0	0	0	0	0	10	0	0	0	0	0
10/02/2019	651	285	0	-0.98130647	0.192451582	37.2	0	27.65	0	Ibis, Straw-Necked	0	0	0.076597904	0.410184955	32	0	32	0	1	0	0	0	0	2	2	0	0	0	0	0	5	0	0	0	0	0	8	30	0	30	0	0	10	2	0	2	0	0
11/02/2019	652	286	0	-0.977848342	0.209314646	9.2	0	27.55	0	Ibis, Straw-Necked	0	0	0.07105131	0.407474952	0	0	0	0	1	0	0	0	0	2	2	0	0	0	0	0	5	0	0	0	0	0	8	0	0	0	0	0	10	0	0	0	0	0
12/02/2019	653	287	0	-0.974100455	0.226115686	3	0	29.4	1	Ibis, Straw-Necked	6	0.00990099	0.069603843	0.404548679	2	6	8	3	1	0	6	6	1	7	2	0	0	0	0	0	5	2	0	2	0	0	8	0	0	0	0	0	10	0	0	0	0	0
13/02/2019	654	288	0	-0.970063922	0.242849722	0	0	29.05	0	Ibis, Straw-Necked	2	0.00330033	0.070582123	0.401409605	2	0	2	0	1	2	0	2	0	0	2	0	0	0	0	0	5	0	0	0	0	0	8	0	0	0	0	0	10	0	0	0	0	0
14/02/2019	655	289	0	-0.965739938	0.259511797	0	0	25	0	Ibis, Straw-Necked	7	0.011551155	0.072984235	0.398061451	7	0	7	0	1	7	0	7	0	1	2	0	0	0	0	0	5	0	0	0	0	0	8	0	0	0	0	0	10	0	0	0	0	1
15/02/2019	656	290	0	-0.961129784	0.276096973	0	0	27.2	1	Ibis, Straw-Necked	20	0.0330033	0.076231436	0.394508185	8	20	28	5	1	0	20	20	1	2	2	0	0	0	0	0	5	4	0	4	0	0	8	0	0	0	0	0	10	4	0	4	0	0
16/02/2019	657	291	0	-0.956234827	0.292600336	0	0	23	1	Ibis, Straw-Necked	15	0.024752475	0.079994595	0.390754017	21	8	29	1	1	7	8	15	1	6	2	0	0	0	0	0	5	0	0	0	0	0	8	0	0	0	0	0	10	14	0	14	0	0
17/02/2019	658	292	0	-0.951056516	0.309016994	0	0	26	2	Ibis, Straw-Necked	4	0.00660066	0.084086714	0.386803399	9	19	28	2	1	0	4	4	1	9	2	0	15	15	1	2	5	0	0	0	0	0	8	0	0	0	0	0	10	9	0	9	0	0
18/02/2019	659	293	0	-0.945596387	0.325342085	0	0	26.5	1	Ibis, Straw-Necked	11	0.018151815	0.088400084	0.382661011	6	5	11	1	1	6	5	11	1	4	2	0	0	0	0	0	5	0	0	0	0	0	8	0	0	0	0	0	10	0	0	0	0	0
19/02/2019	660	294	0	-0.939856058	0.341570769	0	0	27.05	1	Ibis, Straw-Necked	6	0.00990099	0.092870609	0.378331764	2	6	8	1	1	0	6	6	1	2	2	0	0	0	0	0	5	0	0	0	0	0	8	0	0	0	0	0	10	2	0	2	0	0
20/02/2019	661	295	0	-0.933837229	0.357698239	0	0	23	0	Ibis, Straw-Necked	0	0	0.097457871	0.373820788	0	0	0	0	1	0	0	0	0	2	2	0	0	0	0	1	5	0	0	0	0	0	8	0	0	0	0	0	10	0	0	0	0	0
21/02/2019	662	296	0	-0.927541684	0.373719715	0	0	25	0	Ibis, Straw-Necked	0	0	0.102134097	0.36913343	10	0	10	0	1	0	0	0	0	2	2	0	0	0	0	0	5	0	0	0	0	0	8	0	0	0	0	0	10	10	0	10	0	0
22/02/2019	663	297	0	-0.920971288	0.38963045	0	0	24	1	Ibis, Straw-Necked	26	0.04290429	0.106878079	0.364275245	4	25	29	2	1	1	25	26	1	5	2	0	0	0	0	0	5	1	0	1	0	0	8	0	0	0	0	0	10	2	0	2	0	0
23/02/2019	664	298	0	-0.914127988	0.405425728	0	0	26.7	1	Ibis, Straw-Necked	12	0.01980198	0.111671858	0.359251992	39	8	47	1	1	4	8	12	1	3	2	0	0	0	0	0	5	0	0	0	0	1	8	25	0	25	0	0	10	10	0	10	0	0
24/02/2019	665	299	0	-0.907013813	0.421100871	0	0	21	0	Ibis, Straw-Necked	2	0.00330033	0.116498916	0.354069623	37	0	37	0	1	2	0	2	0	4	2	0	0	0	0	0	5	0	0	0	0	0	8	35	0	35	0	0	10	0	0	0	0	0
25/02/2019	666	300	0	-0.89963087	0.436651232	0	0	24.6	5	Ibis, Straw-Necked	51	0.084158416	0.121343222	0.348734281	0	72	72	5	1	0	51	51	4	11	2	0	21	21	1	1	5	0	0	0	0	0	8	0	0	0	0	0	10	0	0	0	0	0
26/02/2019	667	301	0	-0.891981346	0.452072204	1.2	1.2	23.25	4	Ibis, Straw-Necked	16	0.02640264	0.126188732	0.343252289	4	16	20	8	1	0	16	16	4	13	2	0	0	0	0	0	5	4	0	4	0	0	8	0	0	0	0	0	10	0	0	0	0	0
27/02/2019	668	302	0	-0.88406751	0.467359217	1.4	0.2	24.2	3	Ibis, Straw-Necked	19	0.031353135	0.131019155	0.337630145	0	23	23	3	1	0	19	19	2	12	2	0	4	4	1	4	5	0	0	0	0	0	8	0	0	0	0	0	10	0	0	0	0	0
28/02/2019	669	303	0	-0.875891705	0.482507742	1.6	0.2	23.5	5	Ibis, Straw-Necked	128	0.211221122	0.135817866	0.331874512	0	128	128	5	1	0	128	128	5	9	2	0	0	0	0	0	5	0	0	0	0	0	8	0	0	0	0	0	10	0	0	0	0	0
01/03/2019	670	304	0	-0.867456355	0.497513289	1.6	0	25	3	Ibis, Straw-Necked	61	0.100660066	0.140567896	0.325992211	15	46	61	3	1	15	46	61	3	11	2	0	0	0	0	3	5	0	0	0	0	0	8	0	0	0	0	0	10	0	0	0	0	0
02/03/2019	671	305	0	-0.858763958	0.512371412	3.8	2.2	24.15	2	Ibis, Straw-Necked	66	0.108910891	0.145251978	0.319990214	68	30	98	2	1	36	30	66	2	12	2	0	0	0	0	3	5	0	0	0	0	0	8	25	0	25	0	0	10	7	0	7	0	0
03/03/2019	672	306	0	-0.849817092	0.527077709	3.6	1	20	2	Ibis, Straw-Necked	44	0.072607261	0.149852614	0.313875636	26	43	69	2	1	1	43	44	2	10	2	0	0	0	0	0	5	0	0	0	0	0	8	22	0	22	0	0	10	3	0	3	0	0
04/03/2019	673	307	0	-0.840618406	0.541627821	3.4	0	25.1	2	Ibis, Straw-Necked	46	0.075907591	0.154352167	0.307655722	49	27	76	2	1	19	27	46	2	9	2	0	0	0	0	0	5	0	0	0	0	0	8	30	0	30	0	0	10	0	0	0	0	0
05/03/2019	674	308	0	-0.831170626	0.556017437	3.2	0	25.55	1	Ibis, Straw-Necked	7	0.011551155	0.158732961	0.301337844	0	7	7	1	1	0	7	7	1	7	2	0	0	0	0	1	5	0	0	0	0	0	8	0	0	0	0	0	10	0	0	0	0	0
06/03/2019	675	309	0	-0.821476553	0.570242293	4.2	1	22	0	Ibis, Straw-Necked	13	0.021452145	0.162977389	0.294929491	48	0	48	20	1	13	0	13	0	2	2	4	0	4	0	0	5	20	0	20	0	0	8	5	0	5	0	0	10	6	0	6	0	0
07/03/2019	676	310	0	-0.811539059	0.584298174	2	0	28.25	1	Ibis, Straw-Necked	43	0.070957096	0.16706803	0.288438258	17	30	47	1	1	13	30	43	1	6	2	0	0	0	0	0	5	0	0	0	0	0	8	0	0	0	0	0	10	4	0	4	0	0
08/03/2019	677	311	0	-0.801361088	0.598180914	1.8	0.8	26.4	1	Ibis, Straw-Necked	21	0.034653465	0.170987756	0.281871837	11	20	31	11	1	1	20	21	1	7	2	0	0	0	0	0	5	10	0	10	0	0	8	0	0	0	0	0	10	0	0	0	0	0
09/03/2019	678	312	0	-0.790945657	0.611886401	2.8	1	24	2	Ibis, Straw-Necked	53	0.087458746	0.174719861	0.275238013	0	53	53	2	1	0	53	53	2	8	2	0	0	0	0	0	5	0	0	0	0	0	8	0	0	0	0	0	10	0	0	0	0	0
10/03/2019	679	313	0	-0.780295851	0.625410573	2.8	0	23	3	Ibis, Straw-Necked	70	0.115511551	0.178248168	0.268544646	0	70	70	3	1	0	70	70	3	10	2	0	0	0	0	2	5	0	0	0	0	0	8	0	0	0	0	0	10	0	0	0	0	0
11/03/2019	680	314	0	-0.769414827	0.638749422	1.8	0	25	5	Ibis, Straw-Necked	136	0.224422442	0.181557153	0.26179967	52	99	151	5	1	37	99	136	5	9	2	0	0	0	0	1	5	0	0	0	0	0	8	15	0	15	0	0	10	0	0	0	0	0
12/03/2019	681	315	0	-0.758305808	0.651898996	1.8	0	30.55	1	Ibis, Straw-Necked	40	0.066006601	0.184632051	0.25501108	0	40	40	1	1	0	40	40	1	6	2	0	0	0	0	0	5	0	0	0	0	0	8	0	0	0	0	0	10	0	0	0	0	0
13/03/2019	682	316	0	-0.746972088	0.664855398	1	0	24	4	Ibis, Straw-Necked	103	0.169966997	0.187458972	0.24818692	58	78	136	9	1	53	50	103	2	4	2	0	0	0	0	4	5	5	0	5	0	0	8	0	28	28	2	2	10	0	0	0	0	0
14/03/2019	683	317	0	-0.735417023	0.677614789	0	0	27.7	5	Ibis, Straw-Necked	83	0.136963696	0.190024998	0.241335279	29	83	112	19	1	0	83	83	5	10	2	0	0	0	0	0	5	14	0	14	0	0	8	11	0	11	0	0	10	4	0	4	0	0
15/03/2019	684	318	0	-0.723644038	0.690173388	2	2	21	6	Ibis, Straw-Necked	93	0.153465347	0.192318288	0.234464278	40	68	108	15	1	25	68	93	6	11	2	0	0	0	0	0	5	9	0	9	0	0	8	0	0	0	0	0	10	6	0	6	0	0
16/03/2019	685	319	0	-0.711656622	0.702527474	62.4	60.4	23.7	3	Ibis, Straw-Necked	47	0.077557756	0.194328164	0.227582059	0	47	47	3	1	0	47	47	3	9	2	0	0	0	0	0	5	0	0	0	0	0	8	0	0	0	0	0	10	0	0	0	0	0
17/03/2019	686	320	0	-0.699458327	0.714673386	82	19.6	24.4	5	Ibis, Straw-Necked	35	0.057755776	0.196045196	0.220696781	94	50	144	49	1	0	35	35	4	4	2	0	15	15	1	1	5	44	0	44	0	0	8	0	0	0	0	0	10	50	0	50	0	0
18/03/2019	687	321	0	-0.687052767	0.726607525	92.2	10.2	26	1	Ibis, Straw-Necked	15	0.024752475	0.197461275	0.213816602	29	10	39	1	1	5	10	15	1	4	2	4	0	4	0	3	5	0	0	0	0	0	8	0	0	0	0	0	10	20	0	20	0	0
19/03/2019	688	322	0	-0.674443619	0.738326354	102.2	10	21	1	Ibis, Straw-Necked	2	0.00330033	0.198569675	0.206949678	8	1	9	1	1	1	1	2	1	4	2	0	0	0	0	2	5	0	0	0	0	0	8	0	0	0	0	0	10	7	0	7	0	0
20/03/2019	689	323	0	-0.661634618	0.749826401	100.2	0	26.85	0	Ibis, Straw-Necked	0	0	0.19936511	0.200104147	17	0	17	12	1	0	0	0	0	3	2	0	0	0	0	0	5	12	0	12	0	0	8	0	0	0	0	0	10	5	0	5	0	0
21/03/2019	690	324	0	-0.648629561	0.761104259	40.8	1	24	1	Ibis, Straw-Necked	29	0.047854785	0.199843772	0.193288123	12	20	32	3	1	9	20	29	1	2	2	0	0	0	0	0	5	2	0	2	0	0	8	0	0	0	0	0	10	1	0	1	0	0
22/03/2019	691	325	0	-0.635432301	0.772156584	40.2	19	24	3	Ibis, Straw-Necked	44	0.072607261	0.200003362	0.186509684	40	41	81	24	1	3	41	44	3	4	2	0	0	0	0	1	5	21	0	21	0	0	8	0	0	0	0	0	10	16	0	16	0	0
23/03/2019	692	326	0	-0.622046748	0.782980104	30	0	28.9	5	Ibis, Straw-Necked	98	0.161716172	0.199843112	0.179776863	0	119	119	25	1	0	98	98	4	8	2	0	0	0	0	1	5	0	21	21	1	1	8	0	0	0	0	0	10	0	0	0	0	0
24/03/2019	693	327	0	-0.60847687	0.793571609	20	0	22	0	Ibis, Straw-Necked	0	0	0.199363785	0.173097641	20	0	20	8	1	0	0	0	0	2	2	0	0	0	0	0	5	8	0	8	0	0	8	12	0	12	0	0	10	0	0	0	0	0
25/03/2019	694	328	0	-0.594726687	0.803927962	20	0	27.95	1	Ibis, Straw-Necked	41	0.067656766	0.198567673	0.166479933	9	40	49	2	1	1	40	41	1	3	2	0	0	0	0	0	5	1	0	1	0	0	8	0	0	0	0	0	10	7	0	7	0	0
26/03/2019	695	329	0	-0.580800273	0.814046094	19	0	28.15	1	Ibis, Straw-Necked	67	0.110561056	0.197458579	0.159931583	44	31	75	9	1	36	31	67	1	2	2	0	0	0	0	0	5	8	0	8	0	0	8	0	0	0	0	0	10	0	0	0	0	0
27/03/2019	696	330	0	-0.566701756	0.823923006	0	0	22	4	Ibis, Straw-Necked	58	0.095709571	0.196041784	0.153460352	22	43	65	4	1	15	43	58	4	6	2	0	0	0	0	0	5	0	0	0	0	0	8	0	0	0	0	0	10	7	0	7	0	0
28/03/2019	697	331	0	-0.552435313	0.833555772	3	3	20	8	Ibis, Straw-Necked	93	0.153465347	0.194324008	0.14707391	0	105	105	8	1	0	93	93	7	13	2	0	12	12	1	2	5	0	0	0	0	0	8	0	0	0	0	1	10	0	0	0	0	0
29/03/2019	698	332	0	-0.538005172	0.842941537	23	20	20	1	Ibis, Straw-Necked	74	0.122112211	0.192313352	0.140779826	66	35	101	1	1	39	35	74	1	4	2	2	0	2	0	2	5	0	0	0	0	0	8	0	0	0	0	0	10	25	0	25	0	0
30/03/2019	699	333	0	-0.523415607	0.852077521	43	20	20	6	Ibis, Straw-Necked	98	0.161716172	0.190019242	0.134585559	53	92	145	41	1	6	92	98	6	8	2	12	0	12	0	3	5	35	0	35	0	1	8	0	0	0	0	0	10	0	0	0	0	0
31/03/2019	700	334	0	-0.508670944	0.860961016	48	5	15	8	Ibis, Straw-Necked	17	0.028052805	0.187452349	0.128498452	39	42	81	66	1	5	12	17	6	14	2	0	0	0	0	0	5	30	30	60	2	2	8	0	0	0	0	0	10	4	0	4	0	1
01/04/2019	701	335	0	-0.49377555	0.869589389	48	0	16	1	Ibis, Straw-Necked	5	0.008250825	0.184624506	0.122525718	1	4	5	1	1	1	4	5	1	7	2	0	0	0	0	0	5	0	0	0	0	0	8	0	0	0	0	0	10	0	0	0	0	0
02/04/2019	702	336	0	-0.47873384	0.877960085	46	1	20	1	Ibis, Straw-Necked	10	0.01650165	0.181548624	0.116674436	1	10	11	2	1	0	10	10	1	6	2	0	0	0	0	0	5	1	0	1	0	0	8	0	0	0	0	0	10	0	0	0	0	0
03/04/2019	703	337	0	-0.463550271	0.886070622	41.2	15.2	22.6	1	Ibis, Straw-Necked	15	0.024752475	0.178238586	0.110951541	0	15	15	1	1	0	15	15	1	7	2	0	0	0	0	6	5	0	0	0	0	0	8	0	0	0	0	0	10	0	0	0	0	0
04/04/2019	704	338	0	-0.448229342	0.893918597	27.2	6	18	1	Ibis, Straw-Necked	3	0.004950495	0.174709146	0.105363817	61	2	63	49	1	1	2	3	1	11	2	9	0	9	0	3	5	48	0	48	0	0	8	0	0	0	0	0	10	3	0	3	0	0
05/04/2019	705	339	0	-0.432775593	0.901501684	23.2	1	18	1	Ibis, Straw-Necked	31	0.051155116	0.170975823	0.099917885	130	30	160	41	1	1	30	31	1	9	2	85	0	85	0	5	5	40	0	40	0	0	8	0	0	0	0	0	10	4	0	4	0	1
06/04/2019	706	340	0	-0.417193603	0.908817637	24.2	1	18	1	Ibis, Straw-Necked	36	0.059405941	0.167054781	0.094620201	49	18	67	2	1	18	18	36	1	10	2	0	0	0	0	2	5	1	0	1	0	0	8	0	0	0	0	0	10	30	0	30	0	0
07/04/2019	707	341	0	-0.401487989	0.915864288	23.2	0	18	0	Ibis, Straw-Necked	0	0	0.162962718	0.089477042	30	0	30	2	1	0	0	0	0	1	2	3	0	3	0	0	5	2	0	2	0	0	8	0	0	0	0	0	10	25	0	25	0	0
08/04/2019	708	342	0	-0.385663406	0.922639549	8	0	18	0	Ibis, Straw-Necked	2	0.00330033	0.158716747	0.084494505	10	0	10	0	1	2	0	2	0	1	2	0	0	0	0	0	5	0	0	0	0	0	8	0	0	0	0	0	10	8	0	8	0	0
09/04/2019	709	343	0	-0.369724543	0.929141411	2	0	18	3	Ibis, Straw-Necked	29	0.047854785	0.154334275	0.079678495	60	23	83	3	1	21	8	29	2	10	2	2	0	2	0	0	5	0	0	0	0	0	8	0	0	0	0	0	10	37	15	52	1	1
10/04/2019	710	344	0	-0.353676122	0.935367949	1	0	18	0	Ibis, Straw-Necked	5	0.008250825	0.149832891	0.07503472	30	0	30	0	1	5	0	5	0	2	2	0	0	0	0	4	5	0	0	0	0	0	8	0	0	0	0	0	10	25	0	25	0	0
11/04/2019	711	345	0	-0.3375229	0.941317318	0	0	20	0	Ibis, Straw-Necked	0	0	0.145230245	0.070568683	0	0	0	0	1	0	0	0	0	6	2	0	0	0	0	0	5	0	0	0	0	1	8	0	0	0	0	0	10	0	0	0	0	0
12/04/2019	712	346	0	-0.321269662	0.946987753	0	0	16	0	Ibis, Straw-Necked	0	0	0.140543938	0.066285678	41	0	41	0	1	0	0	0	0	2	2	1	0	1	0	2	5	0	0	0	0	0	8	0	0	0	0	0	10	40	0	40	0	0
13/04/2019	713	347	0	-0.304921225	0.952377576	2	2	16	0	Ibis, Straw-Necked	0	0	0.135791411	0.062190781	49	0	49	0	1	0	0	0	0	1	2	19	0	19	0	4	5	0	0	0	0	0	8	0	0	0	0	0	10	30	0	30	0	0
14/04/2019	714	348	0	-0.288482433	0.957485188	3	1	17	0	Ibis, Straw-Necked	0	0	0.130989844	0.058288846	31	0	31	5	1	0	0	0	0	3	2	15	0	15	0	2	5	5	0	5	0	0	8	2	0	2	0	0	10	9	0	9	0	0
15/04/2019	715	349	0	-0.271958158	0.962309077	3	0	17	3	Ibis, Straw-Necked	12	0.01980198	0.126156049	0.054584496	35	47	82	3	1	0	12	12	1	2	2	10	35	45	2	6	5	0	0	0	0	0	8	0	0	0	0	0	10	25	0	25	0	0
16/04/2019	716	350	0	-0.255353295	0.966847814	3	0	17	0	Ibis, Straw-Necked	3	0.004950495	0.121306388	0.051082122	8	0	8	0	1	3	0	3	0	7	2	0	0	0	0	1	5	0	0	0	0	0	8	0	0	0	0	0	10	5	0	5	0	0
17/04/2019	717	351	0	-0.238672766	0.971100052	3	0	18	0	Ibis, Straw-Necked	0	0	0.116456678	0.047785876	38	0	38	1	1	0	0	0	0	3	2	5	0	5	0	1	5	1	0	1	0	0	8	0	0	0	0	0	10	32	0	32	0	0
18/04/2019	718	352	0	-0.221921513	0.975064532	1	0	17	0	Ibis, Straw-Necked	0	0	0.111622117	0.044699663	12	0	12	0	1	0	0	0	0	4	2	2	0	2	0	0	5	0	0	0	0	0	8	4	0	4	0	0	10	6	0	6	0	0
19/04/2019	719	353	0	-0.2051045	0.97874008	3	3	18	0	Ibis, Straw-Necked	0	0	0.106817214	0.041827142	18	0	18	15	1	0	0	0	0	3	2	0	0	0	0	0	5	15	0	15	0	0	8	0	0	0	0	0	10	3	0	3	0	0
20/04/2019	720	354	0	-0.18822671	0.982125606	12	9	20	3	Ibis, Straw-Necked	16	0.02640264	0.102055725	0.039171718	31	41	72	4	1	0	16	16	1	4	2	0	25	25	2	3	5	1	0	1	0	0	8	0	0	0	0	0	10	30	0	30	0	0
21/04/2019	721	355	0	-0.171293144	0.985220107	12	0	20	1	Ibis, Straw-Necked	4	0.00660066	0.0973506	0.036736536	0	4	4	1	1	0	4	4	1	8	2	0	0	0	0	0	5	0	0	0	0	0	8	0	0	0	0	0	10	0	0	0	0	0
22/04/2019	722	356	0	-0.154308821	0.988022666	14	2	19	2	Ibis, Straw-Necked	5	0.008250825	0.092713936	0.034524485	36	29	65	2	1	3	2	5	1	12	2	29	27	56	1	2	5	0	0	0	0	0	8	0	0	0	0	0	10	4	0	4	0	0
23/04/2019	723	357	0	-0.137278772	0.990532452	17	3	20	1	Ibis, Straw-Necked	8	0.01320132	0.088156947	0.032538185	43	7	50	3	1	1	7	8	1	4	2	10	0	10	0	3	5	2	0	2	0	1	8	0	0	0	0	0	10	30	0	30	0	1
24/04/2019	724	358	0	-0.120208045	0.992748722	15	1	19	1	Ibis, Straw-Necked	0	0	0.083689928	0.03077999	36	20	56	2	1	0	0	0	0	0	2	0	20	20	1	5	5	1	0	1	0	0	8	0	0	0	0	0	10	35	0	35	0	0
25/04/2019	725	359	0	-0.103101697	0.99467082	7	1	20	0	Ibis, Straw-Necked	4	0.00660066	0.079322242	0.029251984	47	0	47	0	1	4	0	4	0	5	2	8	0	8	0	1	5	0	0	0	0	0	8	0	0	0	0	0	10	35	0	35	0	0
26/04/2019	726	360	0	-0.085964799	0.996298175	7	0	18	0	Ibis, Straw-Necked	0	0	0.075062305	0.027955979	44	0	44	2	1	0	0	0	0	7	2	13	0	13	0	0	5	2	0	2	0	0	8	0	0	0	0	0	10	29	0	29	0	1
27/04/2019	727	361	0	-0.068802427	0.997630305	5	0	19	0	Ibis, Straw-Necked	0	0	0.070917586	0.02689351	7	0	7	1	1	0	0	0	0	2	2	0	0	0	0	0	5	1	0	1	0	0	8	0	0	0	0	0	10	6	0	6	0	0
28/04/2019	728	362	0	-0.051619667	0.998666816	2	0	22.6	0	Ibis, Straw-Necked	0	0	0.066894609	0.026065836	0	0	0	0	1	0	0	0	0	1	2	0	0	0	0	0	5	0	0	0	0	0	8	0	0	0	0	0	10	0	0	0	0	0
29/04/2019	729	363	0	-0.034421612	0.999407401	1	0	21.3	1	Ibis, Straw-Necked	40	0.066006601	0.062998967	0.025473939	36	20	56	1	1	20	20	40	1	8	2	0	0	0	0	1	5	0	0	0	0	0	8	0	0	0	0	0	10	16	0	16	0	0
30/04/2019	730	364	0	-0.017213356	0.999851839	0.6	0.6	20.75	0	Ibis, Straw-Necked	0	0	0.059235338	0.02511852	0	0	0	0	1	0	0	0	0	6	2	0	0	0	0	2	5	0	0	0	0	0	8	0	0	0	0	0	10	0	0	0	0	0
01/05/2019	731	0	0	0	1	2.6	2	23	0	Ibis, Straw-Necked	0	0	0.152920515	0.021089728	2	0	2	1	1	0	0	0	0	2	2	0	0	0	0	0	5	1	0	1	0	0	8	0	0	0	0	0	10	1	0	1	0	0
02/05/2019	732	1	0	0.017213356	0.999851839	8.4	5.8	22.05	0	Ibis, Straw-Necked	0	0	0.157861533	0.023463444	9	0	9	0	1	0	0	0	0	4	2	8	0	8	0	2	5	0	0	0	0	0	8	0	0	0	0	0	10	1	0	1	0	0
03/05/2019	733	2	0	0.034421612	0.999407401	9.4	1	19	1	Ibis, Straw-Necked	15	0.024752475	0.162897029	0.02605523	61	10	71	1	1	15	0	15	0	5	2	11	10	21	1	3	5	0	0	0	0	0	8	0	0	0	0	0	10	35	0	35	0	0
04/05/2019	734	3	0	0.051619667	0.998666816	11.4	2	21	3	Ibis, Straw-Necked	65	0.107260726	0.168025924	0.028878061	10	80	90	17	1	0	65	65	2	9	2	0	0	0	0	1	5	0	15	15	1	1	8	0	0	0	0	0	10	10	0	10	0	0
05/05/2019	735	4	0	0.068802427	0.997630305	14.8	4	12	2	Ibis, Straw-Necked	23	0.037953795	0.173246992	0.031944762	11	61	72	2	1	2	21	23	1	6	2	0	40	40	1	2	5	0	0	0	0	0	8	0	0	0	0	0	10	9	0	9	0	0
06/05/2019	736	5	0	0.085964799	0.996298175	13	0.2	12	1	Ibis, Straw-Necked	6	0.00990099	0.178558857	0.035267876	1	6	7	1	1	0	6	6	1	2	2	0	0	0	0	1	5	0	0	0	0	0	8	0	0	0	0	0	10	1	0	1	0	0
07/05/2019	737	6	0	0.103101697	0.99467082	7.2	0	12	1	Ibis, Straw-Necked	0	0	0.183959988	0.03885952	16	10	26	26	1	0	0	0	0	4	2	0	0	0	0	1	5	16	10	26	1	3	8	0	0	0	0	0	10	0	0	0	0	3
08/05/2019	738	7	0	0.120208045	0.992748722	6.2	0	14	0	Ibis, Straw-Necked	3	0.004950495	0.189448701	0.042731238	19	0	19	10	1	3	0	3	0	5	2	0	0	0	0	0	5	10	0	10	0	0	8	0	0	0	0	0	10	6	0	6	0	0
09/05/2019	739	8	0	0.137278772	0.990532452	4.2	0	15	0	Ibis, Straw-Necked	1	0.001650165	0.195023152	0.046893842	27	0	27	5	1	1	0	1	0	7	2	1	0	1	0	1	5	5	0	5	0	0	8	0	0	0	0	0	10	20	0	20	0	0
10/05/2019	740	9	0	0.154308821	0.988022666	0.2	0	19	1	Ibis, Straw-Necked	0	0	0.20068134	0.051357254	45	4	49	1	1	0	0	0	0	5	2	10	4	14	1	2	5	0	0	0	0	0	8	0	0	0	0	0	10	35	0	35	0	0
11/05/2019	741	10	0	0.171293144	0.985220107	8	8	14	3	Ibis, Straw-Necked	7	0.011551155	0.206421104	0.056130344	47	32	79	5	1	0	7	7	2	8	2	0	25	25	1	3	5	2	0	2	0	0	8	0	0	0	0	0	10	45	0	45	0	1
12/05/2019	742	11	0	0.18822671	0.982125606	8	0	17.85	1	Ibis, Straw-Necked	14	0.02310231	0.212240121	0.061220769	66	14	80	1	1	0	14	14	1	7	2	3	0	3	0	0	5	0	0	0	0	1	8	0	0	0	0	0	10	63	0	63	0	0
13/05/2019	743	12	0	0.2051045	0.97874008	9.8	1.8	20.6	2	Ibis, Straw-Necked	51	0.084158416	0.218135903	0.066634814	51	40	91	2	1	26	25	51	1	6	2	15	15	30	1	2	5	0	0	0	0	0	8	0	0	0	0	0	10	10	0	10	0	0
14/05/2019	744	13	0	0.221921513	0.975064532	12.8	3	17	4	Ibis, Straw-Necked	19	0.031353135	0.224105804	0.072377244	49	19	68	4	1	0	19	19	4	13	2	6	0	6	0	0	5	0	0	0	0	0	8	1	0	1	0	0	10	42	0	42	0	0
15/05/2019	745	14	0	0.238672766	0.971100052	15.8	3	18	2	Ibis, Straw-Necked	10	0.01650165	0.23014701	0.078451158	38	12	50	2	1	3	7	10	1	2	2	35	5	40	1	1	5	0	0	0	0	0	8	0	0	0	0	0	10	0	0	0	0	0
16/05/2019	746	15	0	0.255353295	0.966847814	17.8	10	17	0	Ibis, Straw-Necked	1	0.001650165	0.236256547	0.08485786	24	0	24	0	1	1	0	1	0	2	2	20	0	20	0	0	5	0	0	0	0	0	8	0	0	0	0	0	10	3	0	3	0	0
17/05/2019	747	16	0	0.271958158	0.962309077	22.8	5	20.3	0	Ibis, Straw-Necked	0	0	0.242431277	0.091596743	0	0	0	0	1	0	0	0	0	0	2	0	0	0	0	0	5	0	0	0	0	0	8	0	0	0	0	0	10	0	0	0	0	0
18/05/2019	748	17	0	0.288482433	0.957485188	21.6	0.6	19.6	0	Ibis, Straw-Necked	0	0	0.248667902	0.09866519	0	0	0	0	1	0	0	0	0	0	2	0	0	0	0	0	5	0	0	0	0	0	8	0	0	0	0	0	10	0	0	0	0	0
19/05/2019	749	18	0	0.304921225	0.952377576	21.8	3.2	20.4	0	Ibis, Straw-Necked	0	0	0.25496296	0.106058495	0	0	0	0	1	0	0	0	0	0	2	0	0	0	0	0	5	0	0	0	0	0	8	0	0	0	0	0	10	0	0	0	0	0
20/05/2019	750	19	0	0.321269662	0.946987753	20.2	1.4	19.45	0	Ibis, Straw-Necked	0	0	0.261312832	0.113769802	0	0	0	0	1	0	0	0	0	0	2	0	0	0	0	0	5	0	0	0	0	0	8	0	0	0	0	0	10	0	0	0	0	0
21/05/2019	751	20	0	0.3375229	0.941317318	16.6	6.4	21.15	0	Ibis, Straw-Necked	0	0	0.267713741	0.121790078	0	0	0	0	1	0	0	0	0	0	2	0	0	0	0	0	5	0	0	0	0	0	8	0	0	0	0	0	10	0	0	0	0	0
22/05/2019	752	21	0	0.353676122	0.935367949	11.6	0	19.15	0	Ibis, Straw-Necked	0	0	0.274161755	0.130108097	0	0	0	0	1	0	0	0	0	0	2	0	0	0	0	0	5	0	0	0	0	0	8	0	0	0	0	0	10	0	0	0	0	0
23/05/2019	753	22	0	0.369724543	0.929141411	11	0	19.25	0	Ibis, Straw-Necked	0	0	0.280652789	0.138710462	0	0	0	0	1	0	0	0	0	0	2	0	0	0	0	0	5	0	0	0	0	0	8	0	0	0	0	0	10	0	0	0	0	0
24/05/2019	754	23	0	0.385663406	0.922639549	7.8	0	19.55	0	Ibis, Straw-Necked	0	0	0.287182608	0.147581648	0	0	0	0	1	0	0	0	0	0	2	0	0	0	0	0	5	0	0	0	0	0	8	0	0	0	0	0	10	0	0	0	0	0
25/05/2019	755	24	0	0.401487989	0.915864288	6.4	0	19.3	0	Ibis, Straw-Necked	0	0	0.293746831	0.156704073	0	0	0	0	1	0	0	0	0	0	2	0	0	0	0	0	5	0	0	0	0	0	8	0	0	0	0	0	10	0	0	0	0	0
26/05/2019	756	25	0	0.417193603	0.908817637	0	0	20.5	0	Ibis, Straw-Necked	0	0	0.300340935	0.166058195	0	0	0	0	1	0	0	0	0	0	2	0	0	0	0	0	5	0	0	0	0	0	8	0	0	0	0	0	10	0	0	0	0	0
27/05/2019	757	26	0	0.432775593	0.901501684	0	0	20.1	0	Ibis, Straw-Necked	0	0	0.306960255	0.175622636	0	0	0	0	1	0	0	0	0	0	2	0	0	0	0	0	5	0	0	0	0	0	8	0	0	0	0	0	10	0	0	0	0	0
28/05/2019	758	27	0	0.448229342	0.893918597	0	0	16.7	0	Ibis, Straw-Necked	0	0	0.313599997	0.185374327	0	0	0	0	1	0	0	0	0	0	2	0	0	0	0	0	5	0	0	0	0	0	8	0	0	0	0	0	10	0	0	0	0	0
29/05/2019	759	28	0	0.463550271	0.886070622	0	0	15.5	0	Ibis, Straw-Necked	0	0	0.320255232	0.195288681	0	0	0	0	1	0	0	0	0	0	2	0	0	0	0	0	5	0	0	0	0	0	8	0	0	0	0	0	10	0	0	0	0	0
30/05/2019	760	29	0	0.47873384	0.877960085	0	0	15.7	0	Ibis, Straw-Necked	0	0	0.326920911	0.205339781	0	0	0	0	1	0	0	0	0	0	2	0	0	0	0	0	5	0	0	0	0	0	8	0	0	0	0	0	10	0	0	0	0	0
31/05/2019	761	30	0	0.49377555	0.869589389	0	0	14.3	0	Ibis, Straw-Necked	0	0	0.333591863	0.215500585	0	0	0	0	1	0	0	0	0	0	2	0	0	0	0	0	5	0	0	0	0	0	8	0	0	0	0	0	10	0	0	0	0	0
											606						398
